# Supplementary material for: Identification and Characterization of miRNA Transcriptome in Asiatic Cotton (Gossypium arboreum) Using High Throughput Sequencing
Source: Front Plant Sci. 2017 Jun 15;8:969. doi: 10.3389/fpls.2017.00969 (PMC5471329; doi:10.3389/fpls.2017.00969)
Supplement: Supplementary file 1 [file Data_Sheet_1.xlsx]

## Sheet: S1
Supplementary Table S1: Gossypium arboreum microRNAs
Total Reads in Healthy Sample	7640730	Total Reads in Drought Sample	5095200	Total Reads in Salt Sample	4635233	Total Reads in Heat Sample	4899320																Healthy (Lib1)				Drought (Lib2)				Salt (Lib3)				Temperature (Lib4)				Healthy (Lib1) RPM Values	Drought (Lib2) RPM Values	Salt (Lib3) RPM Values	Temperature (Lib4) RPM Values
miRNA_ID	CD-hit Clusters	G. arboreum Family	mirBase Family	Chromosome	StartPos	EndPos	Strand	Precursor	Pre_Size	A	C	G	U	(G+C)%	(A+U)%	MFE	AMFE	MFEI	Secondary Structure	Mature Sequence	Mature Size	Start Sequence	Precursor Mapping	Mature Mapping	Star Mapping	Antisense Mapping	Precursor Mapping	Mature Mapping	Star Mapping	Antisense Mapping	Precursor Mapping	Mature Mapping	Star Mapping	Antisense Mapping	Precursor Mapping	Mature Mapping	Star Mapping	Antisense Mapping	Mature Mapping	Mature Mapping	Mature Mapping	Mature Mapping
1.1.	Cluster3	gar-miR156	gma-miR156k	chr11	268704	268842	plus	GGUGUUUGGUCUUGUUUUCAGAUCUGACUCGUACCUUCAAUUAAAAUUUGUUUUUGUUUCUAAGUGAAACAGUUUCCUUAUAUGGCAAAAGCUUUACCUUCUUUGGGACAGAGAAAUUGACAGAAGAGAGUGAGCACA	138	38	21	29	50	36.2319	63.7681	-29.8	-21.5942	-0.596	.(((((((.((((.(((((((......(((((.(((.............(((((((((..((((.((((...))))))))...)))))))))............))))).)))...)))).))).)))).))))))).	UUGACAGAAGAGAGUGAGCAC	21	GUUUGGUCUUGUUUUCAGAU	152	77	0	0	30	15	0	0	17	7	0	0	52	29	0	0	10.0776	2.94395	1.51017	5.91919
1.2.	Cluster3	gar-miR156	gma-miR156k	chr13	48610446	48610558	plus	AGAACAAAGAGAGAUUGACAGAAGAGAGUGAGCACUCACAGGCAAUUGUAUGCAAAAGGCAUACCUUUUCCGUGGUUGCUUACUUCUCUUCUGUCGGCUAUUUUCUUCUUCA	112	31	23	24	34	41.9643	58.0357	-49.5	-44.1964	-1.05319	.(((..(((((((.((((((((((((((((((((.((((.((.((..((((((.....))))))..)).)))))).))))))).)))))))))))))...))))))).))).	UUGACAGAAGAGAGUGAGCAC	21	GCUUACUUCUCUUCUGUCGGCU	159	77	0	0	24	15	0	0	27	7	0	0	56	29	0	0	10.0776	2.94395	1.51017	5.91919
1.3.	Cluster3	gar-miR156	gma-miR156k	chr13	49021299	49021437	plus	GGUGUUUGGUCUUGUUUUCAGAUCUGACUCGUACCUUCAAUUAAAAUUUGUUUUUGUUUCUAAGUGAAACAGUUUCCUUAUAUGGCAAAAGCUUUACCUUCUUUGGGACAGAGAAAUUGACAGAAGAGAGUGAGCACA	138	38	21	29	50	36.2319	63.7681	-29.8	-21.5942	-0.596	.(((((((.((((.(((((((......(((((.(((.............(((((((((..((((.((((...))))))))...)))))))))............))))).)))...)))).))).)))).))))))).	UUGACAGAAGAGAGUGAGCAC	21	GUUUGGUCUUGUUUUCAGAU	152	77	0	0	30	15	0	0	17	7	0	0	52	29	0	0	10.0776	2.94395	1.51017	5.91919
1.4.	Cluster3	gar-miR156	gma-miR156k	chr1	49371481	49371573	minus	AGAAAUUGACAGAAGAGAGUGAGCACACAAAGGCACAUGUAUAAGCCUAUACUUUUGCUUUUGCGUGCUCACUUCUCUUUCUGUCAGCUUCC	92	25	21	18	28	42.3913	57.6087	-48.7	-52.9348	-1.24872	.(((.(((((((((((((((((((((.((((((((...(((((....)))))...)))))))).)))))))).)))).))))))))).))).	UUGACAGAAGAGAGUGAGCAC	21	GCUCACUUCUCUUUCUGUCAGCU	165	77	0	2	30	15	0	0	21	7	0	1	64	29	1	1	10.0776	2.94395	1.51017	5.91919
1.5.	Cluster3	gar-miR156	gma-miR156k	chr1	123712455	123712550	minus	AGGUGACAGAAGAGAGUGAGCACACAGGGUUCUUUCUUGCAUGCUUGAGCCUUUCAUGCUUGAAGCUCUGCGUGCUCACUCUCUAUCUGUCAUCC	95	19	24	23	29	49.4737	50.5263	-54.7	-57.5789	-1.16383	.((((((((((((((((((((((.((((((...(((..(((((...........)))))..))))))))).))))))))))))).))))))))).	UGACAGAAGAGAGUGAGCAC	20	GCUCACUCUCUAUCUGUCAUC	79	37	0	0	15	8	0	0	13	5	0	0	24	8	0	0	4.84247	1.57011	1.07869	1.63288
1.6.	Cluster3	gar-miR156	gma-miR156k	chr4	33390919	33391011	plus	AGAAAUUGACAGAAGAGAGUGAGCACACAGAGGCACUUGUAUAAGGCUAUACUUCUGCUUUUGCGUGCUCACUUCUCUUUCUGUCAGUUUCC	92	23	20	20	29	43.4783	56.5217	-52.8	-57.3913	-1.32	.(((((((((((((((((((((((((.((((((((...(((((....)))))...)))))))).)))))))).)))).))))))))))))).	UUGACAGAAGAGAGUGAGCAC	21	GCUCACUUCUCUUUCUGUCAGUU	163	77	3	2	30	15	0	0	23	7	0	1	61	29	1	0	10.0776	2.94395	1.51017	5.91919
1.7.	Cluster3	gar-miR156	gma-miR156k	chr6	34045947	34046041	plus	AGGUGACAGAAGAGAGUGAGCACCCAGGGUGUUUUCUUGCAUGCUUGGGCUUUCAUGCUUGAAGCUUUGAGUGCUCACUCUCUAUCUGUCAUCC	94	18	21	25	30	48.9362	51.0638	-51.6	-54.8936	-1.12174	.((((((((((((((((((((((.((((((...(((..(((((..........)))))..))))))))).))))))))))))).))))))))).	UGACAGAAGAGAGUGAGCAC	20	GCUCACUCUCUAUCUGUCAUC	38	37	0	0	8	8	0	0	6	5	0	0	11	8	0	0	4.84247	1.57011	1.07869	1.63288
1.8.	Cluster212	gar-miR156-3p	zma-miR156d-3p	chr1	48483002	48483089	minus	UCUGACAGAAGAGAGUGAGCACACGCAGGCAGAUUGUAUGAAAGGCCAUACCUUUGCCCGCCGUGUGCUCACUUCUCUUCUGUCAGC	87	20	24	22	21	52.8736	47.1264	-57	-65.5172	-1.23913	.(((((((((((((((((((((((((.((((((..(((((......))))).)))))).).))))))))))).))))))))))))).	UGCUCACUUCUCUUCUGUCAGC	22	UGACAGAAGAGAGUGAGCACA	165	54	34	1	46	15	7	1	36	13	4	0	110	58	9	0	7.06739	2.94395	2.80461	11.8384
2.1.	Cluster3	gar-miR157	gra-miR157a	chr11	68334946	68335045	plus	UUGUUGACAGAAGAUAGAGAGCACAGAUGAUGGUGUGCAAUUAGGAGUCUUGAAGCAAUGCAUCCCACUCCUUUGUGCUCUCUAUGCUUCUGUCAUCAC	99	25	21	23	30	44.4444	55.5556	-47.4	-47.8788	-1.07727	.((.(((((((((((((((((((((((.(((((.(((((.(((((...))))).....))))).))).)).)))))))))))))).))))))))).)).	UUGACAGAAGAUAGAGAGCAC	21	GCUCUCUAUGCUUCUGUCAUCA	194	156	2	1	23	19	0	0	25	22	0	0	53	38	2	0	20.4169	3.729	4.74626	7.75618
2.2.	Cluster3	gar-miR157	gra-miR157a	chr1	84473807	84473895	minus	UUGUUGACAGAAGAUAGAGAGCACAGAUGAUGGCAUGCAUGUAGUCUUUGCAUUUCACUCCUUUGUGCUCUUUAUUUUCUGUCAUCAC	88	20	17	18	33	39.7727	60.2273	-43.9	-49.8864	-1.25429	.((.(((((((((((((((((((((((.(((((.(((((.........))))).))).)).))))))))))))))))))))))).)).	UUGACAGAAGAUAGAGAGCAC	21	GCUCUUUAUUUUCUGUCAUCA	171	156	0	0	21	19	0	0	22	22	0	0	44	38	0	0	20.4169	3.729	4.74626	7.75618
2.3.	Cluster3	gar-miR157	gma-miR157a	chr6	120167836	120167925	plus	UUGUUGACAGAAGAUAGAGAGCACAGAUGAUGGUGUUGCAUAUGUGCAUGCAUCCCACUCCUUUGUGCUCUCUAUGCUUCUGUCAUCAU	89	20	19	20	30	43.8202	56.1798	-46.8	-52.5843	-1.2	.((.(((((((((((((((((((((((.(((((.(.(((((......))))).)))).)).)))))))))))))).))))))))).)).	UUGACAGAAGAUAGAGAGCAC	21	GCUCUCUAUGCUUCUGUCAUCA	194	156	2	1	23	19	0	0	25	22	0	0	53	38	2	0	20.4169	3.729	4.74626	7.75618
2.4.	Cluster3	gar-miR157	gma-miR157a	chr8	97611342	97611431	minus	UUGUUGACAGAAGAUAGAGAGCACAGAUGAUGGUUUGCAAGUACUUAAUGCAUUCCACUCCUUUGUGCUCUCUAUGCUUCUGUCAUCAU	89	22	18	18	31	40.4494	59.5506	-47	-52.809	-1.30556	.((.(((((((((((((((((((((((.(((((..((((.........))))..))).)).)))))))))))))).))))))))).)).	UUGACAGAAGAUAGAGAGCAC	21	GCUCUCUAUGCUUCUGUCAUCA	194	156	2	1	23	19	0	0	25	22	0	0	53	38	2	0	20.4169	3.729	4.74626	7.75618
3.1.	Cluster65	gar-miR159	ath-miR159a	chr11	62320429	62320599	minus	AUGGAGCUCCUUGAAGUCCAAUAGAGGUUCUUGCUGGGUAUAUUGAGCUGCUUGGCUAUGGAUCCCACAGUCCUAUCCCAUGUUGGGAGGGAUAGGCUUGCGGCUUCCAUAUCUCAGGAGCUUCAUUACCUUAAAAGUUAGAUCCUUGUUUGGAUUGAAGGGAGCUCUAC	170	37	35	45	53	47.0588	52.9412	-81.3	-47.8235	-1.01625	.(((((((((((..(((((((..((((.(((.((((((((....(((((.((.((.((((((..((.(((.((((((((.........)))))))).))).))..)))))).)).)).)))))...)))))....))).))).))))..)))))))..))))))))))).	UUUGGAUUGAAGGGAGCUCUA	21	GAGCUCCUUGAAGUCCAAUAG	7697	6899	8	0	3692	3408	0	0	883	777	1	0	2353	2128	9	0	902.924	668.865	167.629	434.346
3.2.	Cluster65	gar-miR159	ath-miR159a	chr6	120132839	120133025	minus	GGUGGAGCUCCUUGAAGUCCAAUAGAGGGUCUUGCAGGGUAUAUAGAGCUGCUGAGCUAUGGAUCCCUAAAGCUCUAUCCCUUAUAUAUAACUUUUAAAAGAAGGGAUAGACUUUUGGCUUGCAUAUCUCAGGAGCUGCAUUACCAAAAAUGUCAGAUCCUUGUUUGGAUUGAAGGGAGCUCUACA	186	52	34	45	55	42.4731	57.5269	-83.8	-45.0538	-1.06076	.((((((((((((..(((((((..((((((((.(((.((((.....((((.(((((.((((.(..((.((((.((((((((((..................)))))))))))))).))..).)))).))))).))))....)))).....))).))))))))..)))))))..)))))))))))).	UUUGGAUUGAAGGGAGCUCUA	21	GAGCUCCUUGAAGUCCAAUAG	7516	6899	8	1	3691	3408	0	0	867	777	1	0	2337	2128	9	0	902.924	668.865	167.629	434.346
4.1.	Cluster25	gar-miR160-5p	ath-miR160a-5p	chr10	107081643	107081726	plus	UGUGCCUGGCUCCCUGUAUGCCAUUUGCAGAGCCCAUUGAACUUCGAUAGCCUCCGUGAAUGGCGUAUGAGGAGCCAUGCAUG	83	16	22	23	22	54.2169	45.7831	-44.3	-53.3735	-0.984444	.((((.(((((((.((((((((((((((.(((.(.(((((...))))).).))).)))))))))))))).))))))).)))).	UGCCUGGCUCCCUGUAUGCCA	21	GCGUAUGAGGAGCCAUGCAUG	296	184	11	0	95	54	9	0	29	18	1	0	116	83	4	0	24.0815	10.5982	3.8833	16.9411
4.2.	Cluster25	gar-miR160-5p	ath-miR160a-5p	chr10	109731277	109731367	plus	UUGCAUGCCUGGCUCCCUGUAUGCCAUUUGCAAAGCUCAUCAAGAGUCUGGUGGCCUUGGCGUAUGGCGUGCGAGGAGCCAUGCAUGCAU	90	16	23	27	24	55.5556	44.4444	-54.2	-60.2222	-1.084	.(((((((.(((((((.((((((((((.(((.(((.((((((......)))))).))).))).)))))))))).))))))).))))))).	UGCCUGGCUCCCUGUAUGCCA	21	GCGUGCGAGGAGCCAUGCAUG	283	184	2	0	86	54	0	0	30	18	0	0	112	83	0	0	24.0815	10.5982	3.8833	16.9411
4.3.	Cluster25	gar-miR160-5p	ath-miR160a-5p	chr12	94793421	94793512	minus	UGUAUAUGCCUGGCUCCCUGUAUGCCAUUUGCAGAACCCAUCGAACAUCGAUGGCCUCCGUGGAUGGCGUAUGAGGAGCCAAGCAUAUAUU	91	21	23	23	24	50.5495	49.4505	-55.3	-60.7692	-1.20217	.((((((((.(((((((.((((((((((((((.((..(((((((...)))))))..)).)))))))))))))).))))))).)))))))).	UGCCUGGCUCCCUGUAUGCCA	21	GCGUAUGAGGAGCCAAGCAUA	291	184	4	0	88	54	1	0	34	18	2	0	117	83	3	0	24.0815	10.5982	3.8833	16.9411
4.4.	Cluster25	gar-miR160-5p	ath-miR160a-5p	chr9	91334458	91334549	minus	UGUAUGUGCCUGGCUCCCUGUAUGCCAUCCGCAGAACCUAUCGAACAACGAUGGCAUCUGUGAAUGGCGUAUGAGGAGUCAAGCAUAUAUU	91	23	21	23	24	48.3516	51.6484	-50.7	-55.7143	-1.15227	.((((((((.(((((((.((((((((((.((((((..((((((.....))))))..)))))).)))))))))).))))))).)))))))).	UGCCUGGCUCCCUGUAUGCCA	21	GCGUAUGAGGAGUCAAGCAUA	283	184	0	0	83	54	0	0	27	18	0	0	106	83	0	0	24.0815	10.5982	3.8833	16.9411
5	Cluster229	gar-miR162	sbi-miR162	chr5	40339163	40339256	minus	ACUGGAGGCAGCGGUUCAUCGAUCUCUUCCUGAGAAUUUUGUUGUGAGAAUAACACAAAUACAUGAAUCGAUCGAUAAACCUCUGCAUCCAGC	93	28	21	19	25	43.0108	56.9892	-36.3	-39.0323	-0.9075	.(((((.((((.((((.(((((((..(((.((...((((((((((....)))))).)))).)).)))..))))))).)))).)))).))))).	UCGAUAAACCUCUGCAUCCAG	21	GGAGGCAGCGGUUCAUCGAUC	90	44	1	0	37	25	0	0	10	6	0	0	40	25	3	0	5.75861	4.90658	1.29443	5.10275
6.1	Cluster13	gar-miR164	ath-miR164a	chr10	112979655	112979820	plus	UGUGUCGAGCAAGAUGGAGAAGCAGGGCACGUGCAUUACUAACUCAUGCCUUGUGGCACUGCCAAUGCCUGUUAAGCGUUUAAUUACUUUCUACCUAUGGCUUCACUUAGGCUGCAGUGAGUUAGUUCUUCAUGUGCCCCUCUUCCCCAUCAUGACCACUGCACC	165	35	45	36	49	49.0909	50.9091	-60.5	-36.6667	-0.746914	.((((.(..((.(((((.((((..(((((((((....(((((((((((((....))))((((....(((((..((((......................))))....))))).)))))))))))))....)))))))))..)))).))))).))..)...)))).	UGGAGAAGCAGGGCACGUGCA	21	CAUGUGCCCCUCUUCCCCAUC	134	128	0	0	21	20	0	0	17	14	0	0	21	19	0	0	16.7523	3.92526	3.02034	3.87809
6.2	Cluster13	gar-miR164	ath-miR164a	chr12	97237143	97237230	plus	CUCCUUGUUGGAGAAGCAGGGCACGUGCAAAAGUGUAGUUUCUCCUUAUCUUUCACUUUGCACGUGCUCCCCUUCUCCACCAUGGGU	87	15	25	19	28	50.5747	49.4253	-42.1	-48.3908	-0.956818	.(((.((.((((((((..(((((((((((((.(((.((...........))..))))))))))))))))..)))))))).)).))).	UGGAGAAGCAGGGCACGUGCA	21	CACGUGCUCCCCUUCUCCACC	147	128	3	0	26	20	0	1	17	14	0	0	24	19	1	0	16.7523	3.92526	3.02034	3.87809
6.3	Cluster13	gar-miR164	ath-miR164a	chr2	45891992	45892063	plus	UGUUGGAGAAGCAGGGCACGUGCAAGUUCCUAUGUUUAAGUGAACUUUGCACGUGCUCCCCUUCUCCACCG	71	14	19	18	20	52.1127	47.8873	-39.3	-55.3521	-1.06216	.(.((((((((..((((((((((((((((((.......)).)))).))))))))))))..)))))))).).	UGGAGAAGCAGGGCACGUGCA	21	CACGUGCUCCCCUUCUCCACC	147	128	3	0	26	20	0	0	17	14	0	0	23	19	1	0	16.7523	3.92526	3.02034	3.87809
6.4	Cluster13	gar-miR164	ath-miR164a	chr4	27182797	27182927	minus	CGGGUGCGAAGCUCCUUGUUGGAGAAGCAGGGCACGUGCAGAAAGUGCUUGAAUUGGUGCCACAUAUAUCAUAUGUAUAUAUAUCACCUUCUGCACGUGCUCCCUUUCUCCAACAUGGGUUCCACACCUA	130	31	33	30	36	48.4615	51.5385	-58.2	-44.7692	-0.92381	.(((((.(.(((.((.(((((((((((..((((((((((((((............((((....((((((.....))))))....))))))))))))))))))..))))))))))).))))).).))))).	UGGAGAAGCAGGGCACGUGCA	21	CACGUGCUCCCUUUCUCCAAC	143	128	0	0	25	20	0	0	17	14	0	0	22	19	0	0	16.7523	3.92526	3.02034	3.87809
6.5	Cluster13	gar-miR164	ath-miR164a	chr4	112341369	112341501	plus	UGGAGGGGUGAGUAGGUCUUGUUGGAGAAGCAGGGCACGUGCAAGUUGUACAUUCUAUGUAAGCUUUGGUACAUGUCAAAAAUGAAAUUUGCACGUGCUCCCCUUCUCCACCAUGAGUUCCUCACCUUUUUG	132	30	27	34	41	46.2121	53.7879	-59.3	-44.9242	-0.972131	.(((((((((((.((.((.((.((((((((..(((((((((((((((...((((.((((((........)))))).....)))).)))))))))))))))..)))))))).)).)).)).))))))))))).	UGGAGAAGCAGGGCACGUGCA	21	CACGUGCUCCCCUUCUCCACC	147	128	3	0	26	20	0	1	17	14	0	0	24	19	1	0	16.7523	3.92526	3.02034	3.87809
6.6	Cluster13	gar-miR164	ath-miR164a	chr6	48000309	48000444	minus	AGGGGUGAAUAGGUCUUGUUGGAGAAGCAGGGCACGUGCAAAAGAGUGCCUUAAUCCCCAUUUGGCUUCAAUACAUAUAUAUGUAUGUGCGUUGUUGCACGUGCUCCCCUUCUCCAACUGGGGUUACUCACCCUA	135	31	31	34	39	48.1481	51.8519	-62.75	-46.4815	-0.965385	.(((((((.(((.(((.((((((((((..((((((((((((..(((.(((.............))))))..(((((((....))))))).....))))))))))))..)))))))))).))).))).))))))).	UGGAGAAGCAGGGCACGUGCA	21	CACGUGCUCCCCUUCUCCAAC	145	128	1	0	26	20	1	0	17	14	0	0	22	19	0	0	16.7523	3.92526	3.02034	3.87809
7.1	Cluster0	gar-miR166	gar-miR166	chr11	34683980	34684069	minus	AGGGGAAUGCUGUCUGGUUCGAGACCAUUCGUUCCGAAGGUCUUGGAAGACUCGGAUUCGAAUGAUCUCGGACCAGGCUUCAUUCCCCC	89	18	23	25	23	53.9326	46.0674	-57.3	-64.382	-1.19375	.((((((((..(((((((((((((.((((((.(((((..((((....)))))))))..)))))).)))))))))))))..)))))))).	UCGGACCAGGCUUCAUUCCCC	21	GGAAUGCUGUCUGGUUCGAGA	242043	205634	3	0	39198	32399	0	0	23305	19908	2	1	79488	69962	2	0	26912.9	6358.73	4294.93	14279.9
7.2	Cluster0	gar-miR166	gar-miR166	chr12	121860670	121860763	minus	AUUUUGAGGGGAAUGUUGGCUGGCUCGAAGCUUAAACAAAUACAGCUUUGGUUUUGGUUUAAGUUUCGGACCAGGCUUCAUUCCUCUCAAAAA	93	24	16	22	31	40.8602	59.1398	-45.6	-49.0323	-1.2	.((((((((((((((..(.((((.((((((((((((((((..((....))..))).))))))))))))).)))).)..)))))))))))))).	UCGGACCAGGCUUCAUUCCUC	21	GGAAUGUUGGCUGGCUCGAAG	1095	90	0	0	254	16	0	0	152	5	0	1	296	18	0	0	11.779	3.14021	1.07869	3.67398
7.3	Cluster0	gar-miR166	gar-miR166	chr13	107557878	107557993	plus	GGGUGUAAGGAAUGAAGUUUGAUCCAAGAUCAAUCCCUCCGUAAUGGUCUUUUCAUCAUUUUAUAACUUGAUGGUUCAUGGAUGGAUCUCGGACCAGGCUUCAUUCCUCACGCCA	115	28	25	25	37	43.4783	56.5217	-48.5	-42.1739	-0.97	.(((((.((((((((((((((.(((.(((((.((((..((((((((((......))))))..........)))).....)))).))))).))).)))))))))))))).))))).	UCUCGGACCAGGCUUCAUUCC	21	AAUGAAGUUUGAUCCAAGAUC	29042	27430	4	1	5491	5131	0	0	2542	2349	0	0	7015	6592	1	0	3589.97	1007.03	506.771	1345.49
7.4	Cluster0	gar-miR166	gar-miR166	chr1	18940560	18940691	minus	AGGGGAAUGUUGUCUGGCUCGAGGACACUUGUUUUUAAUCCAUUUCUUGCAUUACAAUUCAUUUAUGGAUCUGAUUAUUGCUGUAAUGGAUUGAGGCUGUACAAGGUCGUCGGACCAGGCUUCAUUCCCCC	131	28	26	31	46	43.5115	56.4885	-57.8	-44.1221	-1.01404	.((((((((..((((((.((((.(((.(((((((((((((((((....(((.(((((((((....))))).))..)).)))...))))))))))))....)))))))).)))).))))))..)))))))).	UCGGACCAGGCUUCAUUCCCC	21	GGAAUGUUGUCUGGCUCGAGG	213719	205634	120	0	33910	32399	60	0	20874	19908	44	0	72662	69962	68	0	26912.9	6358.73	4294.93	14279.9
7.5	Cluster0	gar-miR166	gar-miR166	chr2	60951383	60951497	minus	GGGUUGAUGGGAAUGUUGUUUGGCUCGAGGUCAUUUAGGGUUCGUCUAAUAUCUAUAUAUGCAUACAUACAUAGCCCUAUAUGAUGUCGGACCAGGCUUCAUUCCCAUCAACCA	114	28	23	26	37	42.9825	57.0175	-57.2	-50.1754	-1.16735	.((((((((((((((..((((((.((((.(((((.(((((............((((.((((....)))).))))))))).))))).)))).))))))..)))))))))))))).	UCGGACCAGGCUUCAUUCC	19	AAUGUUGUUUGGCUCGAGG	2342	903	0	0	422	186	0	0	378	128	0	0	669	250	0	0	118.182	36.5049	27.6146	51.0275
7.6	Cluster0	gar-miR166	gar-miR166	chr3	2061326	2061412	plus	CGGGGAAUGUUGUCUGGUUCGAAGUCAUUCAUGUGAAUGUUUUAAACGACCUUUGUGAAUGAUUUCGGACCAGGCUUCAUUCCCCC	86	18	18	21	29	45.3488	54.6512	-49	-56.9767	-1.25641	.((((((((..(((((((((((((((((((((..(((.(((......))).))))))))))))))))))))))))..)))))))).	UCGGACCAGGCUUCAUUCCCC	21	GGAAUGUUGUCUGGUUCGAAG	217695	205634	4	3	34703	32399	0	0	21235	19908	1	0	74271	69962	1	0	26912.9	6358.73	4294.93	14279.9
7.7	Cluster0	gar-miR166	gar-miR166	chr3	64019524	64019606	minus	CGGGGAAUGUUGUCUGGUUCGAAGUCAUUCAUAUGAAACUUAAUUGUCUUUUGAAUGAUUUCGGACCAGGCUUCAUUCCCCC	82	18	17	18	29	42.6829	57.3171	-47	-57.3171	-1.34286	.((((((((..((((((((((((((((((((...((..........))...))))))))))))))))))))..)))))))).	UCGGACCAGGCUUCAUUCCCC	21	GGAAUGUUGUCUGGUUCGAAG	217694	205634	4	0	34702	32399	0	0	21235	19908	1	0	74270	69962	1	0	26912.9	6358.73	4294.93	14279.9
7.8	Cluster0	gar-miR166	gar-miR166	chr3	68632971	68633117	plus	AGGGGAAUGUUGUCUGACCCGAGGAUGCUUCUAUGAAUCCAUUUUUCCUUGCAUUUGAUGAUUCUUCUUAUGGAUCUGAUUGUUGUUGUAAUGGAGUAAGGGAUUGAGGUUUGUACCAGCGCCGUCGGACCAGGCUUCAUUCCCCC	146	28	29	38	51	45.8904	54.1096	-50.44	-34.5479	-0.752836	.((((((((..(((((..((((((.((((..((((((((((...((((((((.......(((((.......)))))(.((((......)))).).)))))))).)).))))))))..)))))).))))..)))))..)))))))).	UCGGACCAGGCUUCAUUCCCC	21	GGAAUGUUGUCUGACCCGAGG	213579	205634	2	0	33834	32399	0	0	20817	19908	0	0	72583	69962	0	0	26912.9	6358.73	4294.93	14279.9
7.9	Cluster0	gar-miR166	gar-miR166	chr4	23316649	23316745	plus	UGUUGCGGGGAAUGCUGACUGGUUCGAGACCAUUCAUUCAUAUGGACCUUAAAUGUGUUUUGAAUGAUUUCGGACCAGGCUUCAUUCCCCUCAACU	96	21	21	22	32	44.7917	55.2083	-47.3	-49.2708	-1.1	.((((.((((((((..(.(((((((((((.((((((..(((((.........)))))...)))))).))))))))))).)..)))))))).)))).	UCGGACCAGGCUUCAUUCCCC	21	GGAAUGCUGACUGGUUCGAGA	217780	205634	2	0	34714	32399	0	0	21245	19908	0	0	74293	69962	0	0	26912.9	6358.73	4294.93	14279.9
7.10.	Cluster0	gar-miR166	gar-miR166	chr4	63439147	63439264	minus	GGGUGUAUGGAAUGAAGUUUGAUCCAAGAUCCAAGAUCCAUCAAUCAUCUUUCUUUUCUAAGUCAUGAAUUACGAUGAUAUUAAUGGAUCUCGGACCAGGCUUCAUUCCUCACACCA	117	34	25	21	37	39.3162	60.6838	-46.53	-39.7692	-1.01152	.(((((..(((((((((((((.(((.(((((((.(((......((((((......(((........)))....)))))))))..))))))).))).)))))))))))))..))))).	UCUCGGACCAGGCUUCAUUCC	21	AAUGAAGUUUGAUCCAAGAUC	29044	27430	4	1	5491	5131	0	0	2542	2349	0	0	7015	6592	1	0	3589.97	1007.03	506.771	1345.49
7.11.	Cluster0	gar-miR166	gar-miR166	chr4	100845124	100845257	minus	AGGGGAAUGUUGUCUGGCUCGAGGCCAUCAACUAGAUCUAUGGAUUUUUUUUUCAUAUAUCAAAGUUUGAGAGAUGAUGAUGAUUUAAUCAUUAAUCAUAGGUUAAUGACGUCGGACCAGGCUUCAUUCCCCC	133	36	23	29	45	39.0977	60.9023	-44.35	-33.3459	-0.852885	.((((((((..((((((.((((.(.(((.((((.(((.((((((.......)))))).)))......(((..((((((.........))))))..)))..)))).))).).)))).))))))..)))))))).	UCGGACCAGGCUUCAUUCCCC	21	GGAAUGUUGUCUGGCUCGAGG	213701	205634	120	0	33896	32399	60	0	20861	19908	44	0	72653	69962	68	0	26912.9	6358.73	4294.93	14279.9
7.12.	Cluster0	gar-miR166	gar-miR166	chr5	9073070	9073222	plus	UGGGAAUGUUGUUUGGCUCGAGGUCAUAUAGGUUGAUCUUUUAUAUAUAAUUUCCAUGAAAUUUUCUUGGAUUUAUUUAAAUUUUCCGGGAAAGUUUCUGGAUAUGUGUAUAUAUAUAGCCCUAUAUGAUCUCGGACCAGGCUUCAUUCCCG	152	37	22	31	62	34.8684	65.1316	-71.7	-47.1711	-1.35283	.(((((((..((((((.((((((((((((((((((......((((((((...((((.((((((((((((((.............))))))))))))))))))))))))))......))).))))))))))))))).))))))..))))))).	UCUCGGACCAGGCUUCAUUCC	21	AAUGUUGUUUGGCUCGAGGUC	32036	27430	10	0	6545	5131	2	0	2960	2349	2	0	7716	6592	3	0	3589.97	1007.03	506.771	1345.49
7.13.	Cluster0	gar-miR166	gar-miR166	chr6	45938794	45938972	plus	AGGGAGCAUUCAUUCUGAGGGGAAUGUUGUCUGGACCGGGGACACUUGUGUUUCUAAUCCAUUUUCCCUGCAAUAUUGUUCUGGCCAUGGGGAUCUUUAUAUUGCUUAUUUUUGUAAUGGAUUAAGGUUGUACUAGUGUCGUCGGACCAGGCUUCAUUCCCCCCAAUCAUUGCUCCCA	178	35	38	42	63	44.9438	55.0562	-75.5	-42.4157	-0.94375	.(((((((.......((.((((((((..((((((.((((.((((((.(((..(((((((((((......(((((((...(((........))).....)))))))..........)))))))).)))...))).)))))).)))).))))))..)))))))).)).....))))))).	UCGGACCAGGCUUCAUUCCCC	21	GGAAUGUUGUCUGGACCGGGG	213630	205634	40	0	33848	32399	8	0	20837	19908	16	0	72610	69962	15	0	26912.9	6358.73	4294.93	14279.9
7.14.	Cluster0	gar-miR166	gar-miR166	chr7	11272054	11272149	minus	UGUUGAGGGGAAUGUUGCCUGGUUCAAGGACACCUUUUCUUGCUAACCCUAAACUUCCAUCUGUGCUCUUGGACCAGGCUUCAUUCCCCUUAAUU	95	18	25	19	33	46.3158	53.6842	-45.6	-48	-1.03636	.(((((((((((((..(((((((((((((.(((.............................))).)))))))))))))..))))))))))))).	GGACCAGGCUUCAUUCCCC	19	GGAAUGUUGCCUGGUUCAA	2618	2363	0	0	526	449	0	0	332	292	0	0	1027	835	0	0	309.264	88.1222	62.9958	170.432
8.1	Cluster18	gar-miR167	mdm-miR167h	chr10	5363200	5363280	minus	UCAGAUGAAGCUGCCAGCAUGAUCUUAAUUUCCCUCUGUUUUAUCGAGGAAAAAUCAGAUCAUGUGGCAGUUUCACCUGU	80	21	17	16	26	41.25	58.75	-37.1	-46.375	-1.12424	.(((.(((((((((((.((((((((...(((.((((.........)))).)))...))))))))))))))))))).))).	UGAAGCUGCCAGCAUGAUCUUA	22	AGAUCAUGUGGCAGUUUCACC	433	127	28	0	54	18	4	0	88	29	7	0	118	20	13	0	16.6214	3.53274	6.25643	4.0822
8.2	Cluster18	gar-miR167	mdm-miR167h	chr13	105457327	105457407	minus	UCAGAUGAAGCUGCCAGCAUGAUCUUAAUUCCCCUUCUUUUUUUAAUUGAGGGAUCAAAUCAUGUGGCAGUUUCAUCUGU	80	19	16	15	30	38.75	61.25	-36.8	-46	-1.1871	.(((((((((((((((.((((((......(((((..............).))))....))))))))))))))))))))).	UGAAGCUGCCAGCAUGAUCUUA	22	AAAUCAUGUGGCAGUUUCAUC	289	127	0	0	41	18	0	0	59	29	0	0	81	20	0	0	16.6214	3.53274	6.25643	4.0822
8.3	Cluster18	gar-miR167	mdm-miR167h	chr1	140189255	140189348	minus	CCCACUGGCUGUUGAAGCUGCCAGCAUGAUCUAAACUUCCUUCUCUGUUUUAAGGAUGGUUCAGAUCAUGUGGUAGCUUCACCUGCUGUUGGU	93	17	22	22	32	47.3118	52.6882	-44.1	-47.4194	-1.00227	.(((.((((.(.(((((((((((.((((((((.(((((((((.........))))).)))).))))))))))))))))))).).)))).))).	UGAAGCUGCCAGCAUGAUC	19	UCAUGUGGUAGCUUCACC	46	21	0	0	16	10	0	0	8	1	0	0	21	3	0	0	2.74843	1.96263	0.215739	0.61233
8.4	Cluster18	gar-miR167	mdm-miR167h	chr4	127424715	127424828	minus	CGCACCACUGAUAGUUGAAGCUGCCAGCAUGAUCUAGCUAUCCAUCCCUCCUUUAGUUUAUCUUUCAGGGAGAAAACUAGAUCAUAUGGCAGCUUCAUCUGUCCAUGGUAGCA	113	29	29	22	33	45.1327	54.8673	-53.6	-47.4336	-1.05098	.((((((..(((((.(((((((((((..(((((((((...((..(((((.....((.....))...)))))))...))))))))).))))))))))).)))))..)))).)).	UGAAGCUGCCAGCAUGAUCUAG	22	AGAUCAUAUGGCAGCUUCAUC	90	34	2	0	24	8	1	0	19	9	0	0	34	12	1	0	4.44984	1.57011	1.94165	2.44932
8.5	Cluster18	gar-miR167	mdm-miR167h	chr6	25134452	25134545	plus	AAGUGAAGCUGCCAGCAUGAUCUAUCUUCGGUUAGUAAGAUGCGGAUGCUAUAUUGCUAACCCUAGCUAGGUCAUGCUGCGACAGCCUCACUC	93	23	23	22	25	48.3871	51.6129	-45.2	-48.6022	-1.00444	.(((((.(((((((((((((((((.((..(((((((((...((....))....)))))))))..)).)))))))))))).).)))).))))).	UGAAGCUGCCAGCAUGAUC	19	UCAUGCUGCGACAGCCUCACU	47	21	0	0	14	10	0	0	8	1	0	0	19	3	0	0	2.74843	1.96263	0.215739	0.61233
9	Cluster224	gar-miR168-5p	ath-miR168a-5p	chr3	85742713	85742878	minus	GUUACCGGCGGUCUCUAAUUCGCUUGGUGCAGGUCGGGAACUGAUUAGCUGUUCCUUAAUAUUGGAUUGAUUUUGAUUUUGAUUUAAGCCAGAUGGCUGGGCGUGAUUGGAGGAAGCGCGAAUCGGAUCCCGCCUUGCAUCAACUGAAUCGGAGACCGCGGUGAA	165	35	32	50	48	49.697	50.303	-76.17	-46.1636	-0.928902	.((((((.((((((((.(((((.((((((((((.(((((.((((((.((..((((((.....((((((((........))))))))((((....))))...........))))))..)).)))))).))))).)))))))))).))))).)))))))))))))).	UCGCUUGGUGCAGGUCGGGAA	21	CCCGCCUUGCAUCAACUGAAU	191	143	21	0	117	92	12	0	71	48	10	0	68	48	11	0	18.7155	18.0562	10.3555	9.79728
10.1	Cluster11	gar-miR171	osa-miR171b	chr10	16355307	16355417	minus	UCACUGCGAUGUUGGCUCGGUUCACUCAGACAAUAAUCAAGUUCUACGCUUUAGAUAUAACUCUGCGUAGCUUGCUGUGCUUUGAUUGAGCCGUGCCAAUAUCCUAGUGC	110	24	26	24	36	45.4545	54.5455	-47.7	-43.3636	-0.954	.(((((.(((((((((.(((((((.(((((..(((..((((..((((((...(((......))))))))))))).)))..))))).))))))).))))))))).))))).	UGAUUGAGCCGUGCCAAUAUC	21	UGUUGGCUCGGUUCACUCAGA	121	94	16	0	27	25	2	0	24	16	6	0	67	57	6	0	12.3025	4.90658	3.45182	11.6343
10.2	Cluster11	gar-miR171	osa-miR171b	chr12	141957785	141957872	plus	AUUUGAUGUUGGCACGGUUCAAUCAGAUCAAAUCUCUCAGUGACUGGCUGAGUCCUUUAAUCUGAUUGAGCCGUGCCAAUAUCAGAG	87	22	18	20	27	43.6782	56.3218	-53.9	-61.954	-1.41842	.(((((((((((((((((((((((((((.(((...((((((.....))))))...))).))))))))))))))))))))))))))).	UGAUUGAGCCGUGCCAAUAUC	21	UGUUGGCACGGUUCAAUCAGA	102	94	1	0	26	25	0	0	17	16	0	0	60	57	0	0	12.3025	4.90658	3.45182	11.6343
10.3	Cluster11	gar-miR171	osa-miR171b	chr1	134873766	134873860	minus	UGAUAUUGGCCUGGUUCACUCAGACAUGAAACAUAAAAGACACUUUCUCUCUUUUUUAUUAUUAUUUUGGUCUGAUUGAGCCGUGCCAAUAUCU	94	24	18	15	37	35.1064	64.8936	-34	-36.1702	-1.0303	.(((((((((.(((((((.((((((..(((..((((((((...........)))))))).....)))..)))))).))))))).))))))))).	UGAUUGAGCCGUGCCAAUAUC	21	UAUUGGCCUGGUUCACUCAGA	150	94	43	0	58	25	26	0	29	16	10	0	69	57	6	0	12.3025	4.90658	3.45182	11.6343
10.4	Cluster11	gar-miR171	osa-miR171b	chr6	77543182	77543288	plus	UGAUAUUGGCCUGGUUCACUCAGACAUGAAACAAGGCGCAGUUUUUGAUCUCUCAGAAGAGUUGAAGCAUCAGUGGUUUUGGUCUGAUUGAGCCGUGCCAAUAUCU	106	26	20	27	33	44.3396	55.6604	-42.6	-40.1887	-0.906383	.(((((((((.(((((((.((((((..(((((...((...(((((....((((....))))..)))))....)).))))).)))))).))))))).))))))))).	UGAUUGAGCCGUGCCAAUAUC	21	UAUUGGCCUGGUUCACUCAGA	150	94	43	0	58	25	26	0	29	16	10	0	69	57	6	0	12.3025	4.90658	3.45182	11.6343
10.5	Cluster11	gar-miR171	osa-miR171b	chr6	114980718	114980809	plus	ACUGGGGAUGUUGGAAUGGCUCAAUCAAAUCAAAUUUCCUUGAGUUUUAUUGGGUCUUUUAAUUUGAUUGAGCCGUGCCAAUAUCACCAGC	91	23	16	20	32	39.5604	60.4396	-43	-47.2527	-1.19444	.((((.((((((((.(((((((((((((((.(((...(((...........)))...))).))))))))))))))).)))))))).)))).	UGAUUGAGCCGUGCCAAUAUC	21	UGUUGGAAUGGCUCAAUCAAA	103	94	0	0	25	25	0	0	17	16	0	0	61	57	0	0	12.3025	4.90658	3.45182	11.6343
10.6	Cluster11	gar-miR171	osa-miR171b	chr8	123548731	123548811	plus	AGAUAUUGGUGCGGUUCAAUUUAAGAGCAUCACUCUAAAGGUUAAGAGUUAUGUUAUUUGAUUGAGCCGUGCCAAUAUCA	80	24	11	18	27	36.25	63.75	-42	-52.5	-1.44828	.((((((((((((((((((((....(((((.(((((........))))).)))))....)))))))))))))))))))).	UGAUUGAGCCGUGCCAAUAUC	21	UAUUGGUGCGGUUCAAUUUAA	101	94	0	0	26	25	0	0	18	16	0	0	61	57	0	0	12.3025	4.90658	3.45182	11.6343
10.7	Cluster39	gar-miR171	vvi-miR171f	chr10	69415821	69415920	plus	AGAAAGCGAUGUUGGUGAGGUUCAAUCCGAAGACGGAUUUACGAAUUGAUUCAGUCGUAAAAUACGAUCUCAGAUUGAGCCGCGCCAAUAUCACUUUCC	99	30	20	23	26	43.4343	56.5657	-45.5	-45.9596	-1.05814	.(((((.((((((((((.(((((((((.((.((((..(((((((.(((...))))))))))...)).)))).))))))))).)))))))))).))))).	UUGAGCCGCGCCAAUAUCACU	21	CGAUGUUGGUGAGGUUCAAUC	33	26	2	0	3	1	1	0	4	4	0	0	3	2	0	0	3.40282	0.196263	0.862956	0.40822
10.8	Cluster39	gar-miR171	vvi-miR171f	chr1	66051918	66052005	plus	AAAAGCGAUGUUGGUGCGGUUCAAUCCGAAAACGAAUUUACAAUCGUAAAAUACGAUAUCAGAUUGAGCCGCGCCAAUAUCACUUUC	87	30	18	17	22	40.2299	59.7701	-41.3	-47.4713	-1.18	.((((.((((((((((((((((((((.((...(((.(((((....))))).).))...)).)))))))))))))))))))).)))).	UUGAGCCGCGCCAAUAUCACU	21	CGAUGUUGGUGCGGUUCAAUC	32	26	1	0	2	1	0	0	4	4	0	0	3	2	0	1	3.40282	0.196263	0.862956	0.40822
10.9	Cluster39	gar-miR171	vvi-miR171f	chr1	66053219	66053306	plus	AAAAGCGAUGUUGGUGCGGUUCAAUCCGAAAACGAAUUUACAAUCGUAAAAUACGAUAUCAGAUUGAGCCGCGCCAAUAUCACUUUC	87	30	18	17	22	40.2299	59.7701	-41.3	-47.4713	-1.18	.((((.((((((((((((((((((((.((...(((.(((((....))))).).))...)).)))))))))))))))))))).)))).	UUGAGCCGCGCCAAUAUCACU	21	CGAUGUUGGUGCGGUUCAAUC	32	26	1	0	2	1	0	0	4	4	0	0	3	2	0	1	3.40282	0.196263	0.862956	0.40822
11.1	Cluster14	gar-miR172	ath-miR172a	chr12	33330144	33330247	minus	UUUGCAAAUGUAGCAUCAUCAAGAUUCACAUGCAACGUUGUAUGUAUGUAUAUAUAUAUGUAUAGUUUGGGUCUGAGAAUCUUGAUGAUGCUGCAUUGGCAAU	103	30	13	22	38	33.9806	66.0194	-48.3	-46.8932	-1.38	.((((.(((((((((((((((((((((.((.((....((((((((((((....)))))))))))).....)).)).))))))))))))))))))))).)))).	AGAAUCUUGAUGAUGCUGCAU	21	GUAGCAUCAUCAAGAUUCACA	139	120	11	0	97	81	7	0	34	28	5	0	53	47	2	0	15.7053	15.8973	6.04069	9.59317
11.2	Cluster14	gar-miR172	ath-miR172a	chr1	49914550	49914649	minus	UGCUGAUGCAGCAUCUUCAAGAUUCACAUGCAAAGUAUAGUACGGCCAGGCCAUAGCUUUUGUUUGAAGCAUGAGAAUCUUGAUGAUGCUGCAUCGGCC	99	26	21	24	28	45.4545	54.5455	-49.4	-49.899	-1.09778	.((((((((((((((.(((((((((.((((((((....(((..(((...)))...)))....)))...))))).))))))))).)))))))))))))).	AGAAUCUUGAUGAUGCUGCAU	21	GCAGCAUCUUCAAGAUUCACA	133	120	3	1	88	81	2	0	31	28	1	0	54	47	3	0	15.7053	15.8973	6.04069	9.59317
11.3	Cluster14	gar-miR172	ath-miR172a	chr3	88907650	88907797	plus	UUUGCAGGUGUAGCAUCUUCAAGAUUCACAUGCAAAUGCACGGUGGUGAAUGGUGAUUAUAGUAACGUACUCCCCCUUUCUUCUCUUCCUAAUUUCAUUCCCAAAGUUCCUUGCAAGUGAGAAUCUUGAUGAUGCUGCAUCGGCAAU	147	36	33	29	49	42.1769	57.8231	-51.2	-34.8299	-0.825806	.((((.(((((((((((.(((((((((((.(((((....((..(((.((((((.(((((.((......................))...))))))))))))))..))...))))).))))..))))))).))))))))))).)))).	AGAAUCUUGAUGAUGCUGCAU	21	GUAGCAUCUUCAAGAUUCA	127	120	0	0	86	81	0	0	30	28	0	0	52	47	0	0	15.7053	15.8973	6.04069	9.59317
11.4	Cluster14	gar-miR172	ath-miR172a	chr7	79079783	79079893	plus	CAGUCGUUGUUUGCAGGUGUAGCAUCAUCAAGAUUCACAUGCAAAUUAUAUUGCUAAAAGUUCUUUGAAACUGAGAAUCUUGAUGAUGCUGCAUCGGCAAUAAACGACUA	110	35	19	22	34	37.2727	62.7273	-51.2	-46.5455	-1.24878	.(((((((..((((.(((((((((((((((((((((....((((......))))....((((......))))..))))))))))))))))))))).))))..))))))).	AGAAUCUUGAUGAUGCUGCAU	21	GUAGCAUCAUCAAGAUUCACA	145	120	11	0	96	81	7	0	36	28	5	0	55	47	2	0	15.7053	15.8973	6.04069	9.59317
11.5	Cluster14	gar-miR172	ath-miR172a	chr8	81862153	81862331	minus	CAGUCGUUGUUUGCGGGAGUAGCAUCAUCAAGAUUCACAUGCAACUGCACGGUGGCGAUGAUAAUAAUACUAACUCUUUUUCCUCUUUCUCCUUUCUUCCCUCCCUGUCCUAAAUUUUAUUGCCAAACAUCUUUGAAAGUGAGAAUCUUGAUGAUGCUGCAUCGGCAAUAAACGACUA	178	46	42	31	59	41.0112	58.9888	-56.45	-31.7135	-0.773288	.(((((((..((((.((.((((((((((((((((((.(((............(((((((((.......................................................))))))))).............))).)))))))))))))))))).)).))))..))))))).	AGAAUCUUGAUGAUGCUGCAU	21	GUAGCAUCAUCAAGAUUCACA	140	120	11	0	93	81	7	0	35	28	5	0	54	47	2	0	15.7053	15.8973	6.04069	9.59317
12.1	Cluster68	gar-miR2949	ghr-miR2949b	chr7	67096046	67096163	plus	UGUCUUAGUUUGUGUCUUGUCUUUUGAACUGGAUUUGCUCACUUGAAAUGUGUUUUUGAAGAUUUACAAAAGUCAAGCCAGAAAAUCCAGUUCAAAAGCCAAAACCGGGCUGAGAUU	117	34	19	24	40	36.7521	63.2479	-47.1	-40.2564	-1.09535	.(((((((((((.((.(((.((((((((((((((((.((..(((((....(((............)))....)))))..)).)))))))))))))))).))).))))))))))))).	UCUUUUGAACUGGAUUUGCUC	21	GAAAAUCCAGUUCAAAAGCCA	775	692	0	1	291	262	0	1	124	113	0	2	199	175	0	0	90.5673	51.4209	24.3785	35.7192
12.2	Cluster68	gar-miR2949	ghr-miR2949b	chr7	67099990	67100107	plus	UGUCUUAGUUUGCGUCUUGUCUUUUGAACUGGAUUUGCUCACUUGAAAUGUGUUUUUGAAGAUUUACAAAAGUCAAGCCAGAAAAUCCAGUUCAAAAGCCAAAAACGGGCUGAGAUU	117	35	19	24	39	36.7521	63.2479	-43.7	-37.3504	-1.01628	.(((((((((((....(((.((((((((((((((((.((..(((((....(((............)))....)))))..)).)))))))))))))))).)))...))))))))))).	UCUUUUGAACUGGAUUUGCUC	21	GAAAAUCCAGUUCAAAAGCCA	775	692	0	1	291	262	0	0	124	113	0	2	199	175	0	0	90.5673	51.4209	24.3785	35.7192
13.1	Cluster67	gar-miR2950-5p	vvi-miR2950-5p	chr6	18262392	18262471	minus	AUAUUCCAUCUCUUGCACACUGGACUAGCCAGCUUUUUGUUGGCUUCAGCUUCAGGUUGGUGUGCAGGGGGUGGAAUAC	79	14	17	22	26	49.3671	50.6329	-43.9	-55.5696	-1.12564	.(((((((((((((((((((..(((((((((((.....))))))).........)))).))))))))))))))))))).	UUCCAUCUCUUGCACACUGGA	21	GGUGUGCAGGGGGUGGAAUA	410	368	0	0	83	76	0	0	78	72	0	0	167	150	0	0	48.1629	14.916	15.5332	30.6165
13.2	Cluster67	gar-miR2950-5p	vvi-miR2950-5p	chr8	49779926	49779995	minus	UUAUAUUCCAUCUCUUGCACACUGGACAAGUGCUGGGCUUUAGGCUGGUGUGCAAGGGGUGGAAUAUAU	69	15	12	20	22	46.3768	53.6232	-39.2	-56.8116	-1.225	.((((((((((((((((((((((((..((((.....))))....)))))))))))))))))))))))).	UUCCAUCUCUUGCACACUGGA	21	UGGUGUGCAAGGGGUGGAAUA	409	368	0	0	83	76	0	0	78	72	0	0	166	150	0	0	48.1629	14.916	15.5332	30.6165
14.1	Cluster12	gar-miR319	ath-miR319a	chr10	31085817	31085982	minus	AGAGAGAGCUUUCUUCAGUCCACUCAUGGGAUGGGGAUGGGGUUUAAUUAGCUGCCGACUCAUUCAUCCAAAUACUGUGUUACAAAACCCAGUAAAUGAGUGAAUGAUGCGGGAGACAAAUUGAAUCCUAAUCUUCCUGUGCUUGGACUGAAGGGAGCUCCCUCC	165	45	35	41	44	46.0606	53.9394	-82.8	-50.1818	-1.08947	.(((.(((((((((((((((((..(((((((..(((.((((((((((((.(((.(((..((((((((.((..(((((.(((....))).)))))..)).))))))))..))).)).).)))))))))))).))))))))))..))))))))))))))))).))).	UUGGACUGAAGGGAGCUCCCU	21	AGAGCUUUCUUCAGUCCACUC	194	77	0	0	102	43	2	0	27	13	0	0	165	53	1	0	10.0776	8.43932	2.80461	10.8178
14.2	Cluster12	gar-miR319	ath-miR319a	chr10	80855164	80855367	minus	UGGCAGGAGAGAGAGCUUCCUUCAGCCCACUCACGGAUGGGAAUAAGGGGGUUGAACUAGCUGCCGACUCAUUCAUUCAAACACUCAGUAGAAAAUAGAUUGGAGAUUUUUACUACUGUGAUUGUGUGAAUGAAGCGGGAGAUAAUUUUGCAUCCCUCUUUCUCCAUGCUUGGACUGAAGGGAGCUCCUUCUUUCUGUUGCCC	203	50	43	51	59	46.3054	53.6946	-84.2	-41.4778	-0.895745	.((((((((((((((((((((((((.(((.....(.(((((((..(((((((.(((.((.((.(((..((((((((.(((.(((..(((((((((............)))).)))))))).))).))))))))..))).)).)).))).)).)))))..))).)))).).))).)))))))))))))..)))))))..)))).	UUGGACUGAAGGGAGCUCCUU	21	AGCUUCCUUCAGCCCACUC	38	17	0	0	9	4	0	0	9	5	0	0	14	5	0	0	2.22492	0.785053	1.07869	1.02055
14.3	Cluster12	gar-miR319	ath-miR319a	chr12	93820518	93820720	plus	UGGGAAGAGAGAGCUUCCAUCAGCCCACUUACGGAUAGGAACAAGGGGGUUGGACUAACUGCCGACUCAUUCAUCCAAGCACUCAGUAGAAAACGGAUAUUGGCGAUUUUGCUACUGUGAUUGUGUGAAUGAUGCGGGAGAUGGUUUGCAUCCCCCUUUCUCCGUGCUUGGACUGAAGGGAGCUCCUUCUUUCUCUUCACCU	202	46	47	53	56	49.505	50.495	-88.9	-44.0099	-0.889	.(((((((((((((((((.((((.(((..((((((...(((..((((((.(((((((.((.(((..((((((((.(((.(((..(((((((((((........)).)))).)))))))).))).))))))))..))).)).)))))..)).)))))))))))))))..))).)))).))))))))......))))))).)).	UUGGACUGAAGGGAGCUCCUU	21	AGAGCUUCCAUCAGCCCACUU	37	17	2	0	9	4	0	0	9	5	0	0	16	5	0	0	2.22492	0.785053	1.07869	1.02055
14.4	Cluster12	gar-miR319	ath-miR319a	chr3	58999934	59000129	minus	CUAAUAGAUAAGAGAGCUUCCUUCAGUCCACUCAUGGGUAGCAGUGGGAUUUAAUUAGCUGCCGACUCAUUCAUCCAAAUACUGAGUUAGAAGGGAUCAGCGAAAGAUACCCAGUAAAUGAGUGAAUGAUGCGGGAGACAAAUUGAAUCCUCAACUUCCUGUGCUUGGACUGAAGGGAGCUCCCUCUUCUGUUAU	195	57	40	46	52	44.1026	55.8974	-86.2	-44.2051	-1.00233	.(((((((..((.(((((((((((((((((..((((((.((..(.(((((((((((.(((.(((..((((((((.((..((((.........((((((.......))).)))))))..)).))))))))..))).)).).))))))))))))..)).))))))..))))))))))))))))).))..))))))).	UUGGACUGAAGGGAGCUCCCU	21	AGAGCUUCCUUCAGUCCACUC	193	77	0	0	99	43	0	0	27	13	0	0	163	53	0	0	10.0776	8.43932	2.80461	10.8178
14.5	Cluster12	gar-miR319	ath-miR319a	chr6	71966813	71967005	plus	AAGGGAGCUUUCUUCAGUCCACUCAUGGGUGGCGAGAUGGGAUUUCAAUUAGCUGCCGACUCAUUCAUCCAUAUACGGUGUUAUAAAAAGGACGAUAUAUCCCAGCAAAUAUAUGCUCUGUAAAUGAGUGAAUGAUGCGGGAGACAAAUUGAAUCUUAAACUUCCUAUGCUUGGACUGAAGGGAGCUCCCUC	192	56	38	45	53	43.2292	56.7708	-81.9	-42.6562	-0.986747	.((((((((((((((((((((..((((((.((.....(((((((.(((((.(((.(((..((((((((.(((.(((((.((((((....(((.......))).......)))).)).))))).))).))))))))..))).)).).))))))))))))..)).))))))..)))))))))))))))))))).	UUGGACUGAAGGGAGCUCCCU	21	GGAGCUUUCUUCAGUCCACUC	193	77	0	0	100	43	0	0	27	13	0	0	164	53	0	0	10.0776	8.43932	2.80461	10.8178
15	Cluster233	gar-miR3476-5p	ghr-miR3476-5p	chr7	67000389	67000527	minus	GUUCAGUAUUCCAGUAUCUUGAUUUGAACUGGGUUUGUUGGCUGCUGAUUUGCUUUUUUGAAGCAGAUAUCAAAUCUAGUUAAUAAAAACACUUUUCAGGAGCCAACAAAUACAGUUCCAACCAGGACUGGGCUGAGA	138	40	24	29	45	38.4058	61.5942	-51.9	-37.6087	-0.979245	.((((((...((((..(((((.((.((((((.(((((((((((.((((((((((((...)))))))))..........(((......)))......))).))))))))))).)))))).)).))))))))))))))).	UGAACUGGGUUUGUUGGCUGC	21	AGCCAACAAAUACAGUUCCAA	310	276	0	0	91	81	0	0	49	44	0	0	105	89	0	0	36.1222	15.8973	9.49251	18.1658
16.1	Cluster63	gar-miR3627-5p	vvi-miR3627-5p	chr11	99491466	99491593	minus	AGAGGAGAUUGGGGGAAUCUUGUCGCAGGAGAGAUGGCACUGAGGGUUUUAUAUAUGCUUUGCUUUUCCUCCCCUUAGCUUAGCUUAGUGCCGUCGCCUUGUGACAAGAUACCCUUCAAUUUCUUUG	127	25	26	33	43	46.4567	53.5433	-58.6	-46.1417	-0.99322	.((((((((((((((.(((((((((((((.(.(((((((((((.............(((..(((............)))..)))))))))))))).)))))))))))))).))).))))))))))).	UUGUCGCAGGAGAGAUGGCACU	22	UGCCGUCGCCUUGUGACAAGA	317	303	0	0	155	145	0	0	51	49	0	0	164	154	0	0	39.6559	28.4582	10.5712	31.4329
16.2	Cluster63	gar-miR3627-5p	vvi-miR3627-5p	chr4	56158038	56158138	minus	GGGGGAAUCUUGUCGCAGGAGCGAUGGCACUGCCUUUUGUUUUUGUUUUCCUUGUAUAGCAACACAGCACAGUGCCAUCGGCCUGCGACAAGGUACCCUG	100	19	25	28	28	53	47	-54.7	-54.7	-1.03208	.((((.(((((((((((((..(((((((((((....((((..(((((..........))))).))))..))))))))))).))))))))))))).)))).	UUGUCGCAGGAGCGAUGGCACU	22	UGCCAUCGGCCUGCGACAAGG	32	27	0	0	120	98	1	0	9	4	0	0	413	320	1	1	3.53369	19.2338	0.862956	65.3152
17.1	Cluster64	gar-miR390-5p	ath-miR390a-5p	chr10	112849224	112849322	plus	UAGAAGAAUCUGUUAAGCUCAGGAGGGAUAGCGCCAUGGAUGAUCUUCAGCCUGAUCCUCAUUAGCGCUAUCUAUCCUGAGUUACAUGGCUUCUUCUU	98	23	22	22	31	44.898	55.102	-45.7	-46.6327	-1.03864	.(((((((.((((..(((((((((.(((((((((.(..((.((((........)))).))..).))))))))).)))))))))..)))).))))))).	AAGCUCAGGAGGGAUAGCGCC	21	CGCUAUCUAUCCUGAGUUACA	394	359	0	0	26	19	0	0	72	69	0	0	74	62	0	0	46.985	3.729	14.886	12.6548
17.2	Cluster64	gar-miR390-5p	ath-miR390a-5p	chr2	70388999	70389123	plus	UGGAAGAAUCUGUUAAGCUCAGGAGGGAUAGCGCCAUGGAUGAUCCAUCUUUCAAGCUUUCAUGCAUGUAUUUUAUUUGAUCCUCAUAUAGCGCUAUCCAUCCUGAGUUUCAUCGGUUCUUCUU	124	28	26	25	45	41.129	58.871	-52.4	-42.2581	-1.02745	.(((((((((.((.((((((((((.(((((((((.(((((.((((.......((.((......)).))..........)))).)).))).))))))))).)))))))))).)).))))))))).	AAGCUCAGGAGGGAUAGCGCC	21	CGCUAUCCAUCCUGAGUUUCA	397	359	3	1	27	19	1	1	74	69	2	0	74	62	0	0	46.985	3.729	14.886	12.6548
18.1	Cluster27	gar-miR394	ath-miR394a	chr2	32274828	32274978	plus	CUUAGAGGCUUUGUUGCAGAGCCAAUUUGGCAUUCUGUCCACCUCCAUUGAUGUACUUCUUCUUACCUACCCAACUUAUAAAAUGAUUUGUCUUUGAAGUAAUGGAGGCGGCCAGUAUGUCAAAUAGACUCUGUAAAUUUCUCUCUGAGA	150	38	32	28	52	40	60	-52.11	-34.74	-0.8685	((((((((.....((((((((.(.(((((((((.(((.((.(((((((.....((((((....................................))))))))))))).)).))).))))))))).).)))))))).....)))))))).	UUGGCAUUCUGUCCACCUCC	20	AGGCGGCCAGUAUGUCAAAU	123	115	0	0	30	27	0	0	21	19	0	0	31	26	0	0	15.0509	5.29911	4.09904	5.30686
18.2	Cluster27	gar-miR394	ath-miR394a	chr3	41979683	41979779	minus	GUUGCAGAGCCAAUUUGGCAUUCUGUCCACCUCCACUAAUACUUGUUACCUAGCUUGGAAAUGGAGGUGGCCAGUAUGUCAAACAGGCUCUGUAAA	96	25	22	22	27	45.8333	54.1667	-47.4	-49.375	-1.07727	.((((((((((..((((((((.(((.(((((((((((((..((........)).))))...))))))))).))).))))))))..)))))))))).	UUGGCAUUCUGUCCACCUCC	20	AGGUGGCCAGUAUGUCAAAC	123	115	0	0	30	27	0	0	21	19	0	0	31	26	0	0	15.0509	5.29911	4.09904	5.30686
18.3	Cluster27	gar-miR394	ath-miR394a	chr7	39268989	39269062	minus	AGCCAAUUUGGCAUUCUGUCCACCUCCACCAAUAAUUCUUGGUAGUGGAGGUGGCCAGUAUGUCAAACAGGCA	73	19	18	17	19	47.9452	52.0548	-39	-53.4247	-1.11429	.(((..((((((((.(((.(((((((((((((......)))))...)))))))).))).))))))))..))).	UUGGCAUUCUGUCCACCUCC	20	AGGUGGCCAGUAUGUCAAAC	123	115	0	0	30	27	0	0	21	19	0	0	31	26	0	0	15.0509	5.29911	4.09904	5.30686
18.4	Cluster27	gar-miR394	ath-miR394a	chr7	59511060	59511177	plus	UACAGAGUUUAUUGGCAUUCUGUCCACCUCCAAUCAUGGAAACAAAAAAACCCUUUUCUUUUUGCUCUCUGAUCUCAUCUUUCAUGGAGGUGGGCAUACUGCCAACUGGGCUCUGUU	117	27	29	21	40	42.735	57.265	-46.8	-40	-0.936	.((((((((((((((((...((((((((((((((((.(((..((((((..........)))))).))).))))...........))))))))))))...)))))).)))))))))).	UUGGCAUUCUGUCCACCUCC	20	AGGUGGGCAUACUGCCAACU	122	115	0	0	28	27	0	0	20	19	0	0	29	26	0	0	15.0509	5.29911	4.09904	5.30686
19.1	Cluster15	gar-miR395	ath-miR395a	chr13	58403109	58403218	plus	UGAGUUCCCCUGAUCACUUCACCGGGGUUAUGGGGUCUGCUCUUCUCUUCUCAGAGCCUUGUUAAAAGGGAGGUCCCUAAUGACCUACUGAAGUGUUUGGGGGAACUCU	109	20	26	29	34	50.4587	49.5413	-54.3	-49.8165	-0.987273	.((((((((((((.(((((((...(((((((((((.((.(((((((((....)))).........))))).)).)))).)))))))..))))))).)))))))))))).	CUGAAGUGUUUGGGGGAACUC	21	GUUCCCCUGAUCACUUCACCG	24	22	0	0	5	3	0	0	5	5	0	0	17	14	0	0	2.87931	0.588789	1.07869	2.85754
19.2	Cluster15	gar-miR395	ath-miR395a	chr13	115496578	115496683	plus	UCUAGAGUUCCCCUGUUCACUUCACUGGGGUUAUGUUGUCUGCUCUUCUUGGACCCUUAUUAAGGGAGGUCCCUGACCUACUGAAGUGUUUGGGGGAACUCUGGC	105	16	25	28	36	50.4762	49.5238	-47.35	-45.0952	-0.893396	.((((((((((((((..(((((((.((((.....((.....))...((..((((((((.....))).)))))..)))))).)))))))..)))))))))))))).	CUGAAGUGUUUGGGGGAACUC	21	GUUCCCCUGUUCACUUCACUG	24	22	0	0	4	3	0	0	5	5	0	0	17	14	0	0	2.87931	0.588789	1.07869	2.85754
19.3	Cluster15	gar-miR395	ath-miR395a	chr1	6566352	6566468	minus	AGUCAGCUGUUCCCUGGAGUUCCUCUGAUCACUUCAUUGGGGCUAUUUUACGACACUUGACACAGGGAAUUUGGCCCUACUGAAGUGUUUGGGGGAACUCUGGUAGACAGUGGACA	116	25	25	32	34	49.1379	50.8621	-59.8	-51.5517	-1.04912	.(((.((((((..(((((((((((((((.(((((((.((((((((..(..(..............)..)..)))))))).))))))).)))))))))))))))..)))))).))).	CUGAAGUGUUUGGGGGAACUC	21	GUUCCUCUGAUCACUUCAUUG	24	22	0	0	4	3	0	0	5	5	0	0	17	14	0	0	2.87931	0.588789	1.07869	2.85754
19.4	Cluster15	gar-miR395	ath-miR395a	chr1	6567685	6567794	plus	UGAGUUCCCCUGAUCACUUCACUGGGGUUAUGGGGUCUGCUCUUCUCUUCUCAGAGCCUUGUUAAAAGGGAGGUCUCCGAUGACCUACUGAAGUGUUUGGGGGAACUCU	109	19	25	30	35	50.4587	49.5413	-53.1	-48.7156	-0.965455	.((((((((((((.(((((((...(((((((((((.((.(((((((((....)))).........))))).)).)))).)))))))..))))))).)))))))))))).	CUGAAGUGUUUGGGGGAACUC	21	GUUCCCCUGAUCACUUCACUG	24	22	0	0	4	3	0	0	5	5	0	0	17	14	0	0	2.87931	0.588789	1.07869	2.85754
19.5	Cluster15	gar-miR395	ath-miR395a	chr2	69350120	69350193	minus	AGAGUUCCCUCCGGCACUUCAGUUUAUUUGUCAAAACUUCUUUGCUGUUUACUGAAGUGUUUGGGGGAACUCC	73	14	16	16	27	43.8356	56.1644	-36.2	-49.589	-1.13125	.((((((((((.(((((((((((..((..(.((((.....))))).))..))))))))))).)))))))))).	CUGAAGUGUUUGGGGGAACUC	21	GUUCCCUCCGGCACUUCAGUU	41	22	17	0	8	3	4	0	6	5	0	0	32	14	15	0	2.87931	0.588789	1.07869	2.85754
19.6	Cluster15	gar-miR395	ath-miR395a	chr5	14690862	14690966	minus	UGAGUUCCCCUGAUCACUUCACUGGGGUUAUGGGGUCUGCUCUUCUUAGAGCCUUGUUAAAGGGGAGGUCCCUGAUGACCCACUGAAGUGUUUGGGGGAACUCU	104	18	23	31	32	51.9231	48.0769	-56.3	-54.1346	-1.04259	.((((((((((((.(((((((...(((((((.(((....((((((((.((......)).))))))))...))).)))))))..))))))).)))))))))))).	CUGAAGUGUUUGGGGGAACUC	21	GUUCCCCUGAUCACUUCACUG	24	22	0	0	3	3	0	0	5	5	0	0	17	14	0	0	2.87931	0.588789	1.07869	2.85754
20.1	Cluster62	gar-miR3954	csi-miR3954	chr11	34695372	34695507	minus	AGAUCCAGUUCCUUUGUUUGGACAGAGUAAUCACGGUCGAUUUUCUCUUAAUCUAUGUUUGAAUUAUUCUCUCUUUUUUAAACAGAUUUUGUUGAAUCAACCGUGUUACUCUGUCUAAUCAGAUGUAUUGGAUCA	135	33	23	22	57	33.3333	66.6667	-54	-40	-1.2	.((((((((.(.((((.(((((((((((((.((((((.(((((...(..(((((..(((((((.............))))))))))))..)..))))).))))))))))))))))))).)))).).)))))))).	UUGGACAGAGUAAUCACGGUCG	22	ACCGUGUUACUCUGUCUAAUC	292	117	46	0	69	22	22	0	61	22	10	0	137	51	19	0	15.3127	4.31779	4.74626	10.4096
20.2	Cluster62	gar-miR3954	csi-miR3954	chr5	57492022	57492145	plus	AGAUCCGGUCCAUUUGCUUGGACAGAGUAAUCACGGUCGAUUAAAUACUCUUAAUUCUGUUUAGCAAAACAGGUUUCGUUUAAAUCAAUCGUGUUACUCUGUCCAAACAGAUGGUUUGGAUCA	123	35	23	24	41	38.2114	61.7886	-55.9	-45.4472	-1.18936	.(((((((.(((((((.(((((((((((((.((((((.((((....((.......(((((((....)))))))....))...)))).))))))))))))))))))).))))))).))))))).	UUGGACAGAGUAAUCACGGUCG	22	AUCGUGUUACUCUGUCCAAAC	318	117	35	0	89	22	17	0	69	22	4	0	132	51	10	0	15.3127	4.31779	4.74626	10.4096
21.1	Cluster9	gar-miR396-5p	ath-miR396a-5p	chr13	82146900	82147029	plus	CGUAUUCUUCCACAGCUUUCUUGAACUGCAAUUUCAUGUAAUCAGAUCAUUCAUUCAUUCGUUGUCGUUGAUGGUGCUGCAUACAUACGAGUACGUUGUUGCGGUUCAAUAAAGCUGUGGGAAGAUACA	129	32	25	27	45	40.3101	59.6899	-48.9	-37.907	-0.940385	.(((((.((((((((((((.((((((((((((((((((((..(((((((((.((.((.....))..)).)))))).)))..)))))..)))......)))))))))))).)))))))))))).))))).	UUCCACAGCUUUCUUGAACUG	21	GUUCAAUAAAGCUGUGGGAAG	1658	685	13	0	521	398	11	0	470	82	2	0	4638	453	17	0	89.6511	78.1127	17.6906	92.4618
21.2	Cluster9	gar-miR396-5p	ath-miR396a-5p	chr1	48028766	48028921	plus	AUGGCCCUCUUUGUAUUCUUCCACAGCUUUCUUGAACUGCAACUUCGUCUUACAUUUUUCCUUGUUAUUUUGUGUUGCUUAUAUAGGCGGUAUGUGAGUAUGUAUGUAUGUCGUUGCGGUUCAAUAAAGCUGUGGGAAGAUACGGACAGGGUCAA	155	32	27	36	60	40.6452	59.3548	-68.2	-44	-1.08254	.(((((((.((((((((.((((((((((((.((((((((((((..((((.(((((.....................(((((((((.....)))))))))))))).).)))..)))))))))))).)))))))))))).)))))))).))))))).	UUCCACAGCUUUCUUGAACUG	21	GUUCAAUAAAGCUGUGGGAAG	1658	685	13	0	520	398	11	0	470	82	2	0	4637	453	17	0	89.6511	78.1127	17.6906	92.4618
21.3	Cluster9	gar-miR396-5p	ath-miR396a-5p	chr1	66149834	66149998	plus	CGGAGAAGUCCUGGUCAUGCUUUUCCACAGCUUUCUUGAACUUUCUUUGAGUACUAACUCCGUCCUAAGGGAGAAAGAAAAAAAAAAACCAUUUGCUAGCACACCAUGGAAGCUCAAGAAAGCUGUGGGAAAACAUGAUGGCAAUUCAGGACUAGGUUUCUCCA	164	53	35	35	41	42.6829	57.3171	-60.34	-36.7927	-0.862	.((((((((((((((((((.(((((((((((((((((((.(((((.....((.(((.((((........)))).......................))).)).....))))).))))))))))))))))))).)))))).......))))))).....))))).	UUCCACAGCUUUCUUGAACUU	21	GCUCAAGAAAGCUGUGGGAAA	558	483	2	0	480	399	1	0	85	75	0	0	292	209	2	0	63.2139	78.309	16.1804	42.659
21.4	Cluster9	gar-miR396-5p	ath-miR396a-5p	chr3	23709910	23710036	plus	GGCCAUGCUUUUCCACAGCUUUCUUGAACUUUCUUUGUGUACUUGUUUGUAUGUAUGUAUGAAGCUAACAAAGGUUUAGAUAGAGGACACCAUGGGAGCUCAAGAAAGCUGUGGGAGAAGAUGGCA	126	34	20	33	39	42.0635	57.9365	-51.4	-40.7937	-0.969811	.(((((..(((((((((((((((((((.(((((...((((.((((((((.((.(.(((.........))).).)).)))))).)).))))...))))).)))))))))))))))))))..))))).	UUCCACAGCUUUCUUGAACUU	21	GCUCAAGAAAGCUGUGGGAGA	561	483	3	0	482	399	1	0	87	75	1	0	291	209	7	0	63.2139	78.309	16.1804	42.659
21.5	Cluster9	gar-miR396-5p	ath-miR396a-5p	chr3	23713379	23713496	minus	UCCUCUUUGUAUUCUUCCACAGCUUUCUUGAACUGCAACUACGUCUUAGAUGAUGCAUGUGAGCGGUUUUAAGUAUCAAUUGCGGUUCAAUAAAGCUGUGGGAAGAUACAAAUAGGG	117	31	21	26	39	40.1709	59.8291	-54.9	-46.9231	-1.16809	.(((.((((((((.((((((((((((.(((((((((((......((((((...(((......)))..))))))......))))))))))).)))))))))))).)))))))).))).	UUCCACAGCUUUCUUGAACUG	21	GUUCAAUAAAGCUGUGGGAAG	1658	685	13	0	520	398	11	0	470	82	2	0	4637	453	17	0	89.6511	78.1127	17.6906	92.4618
21.6	Cluster9	gar-miR396-5p	ath-miR396a-5p	chr6	108808130	108808286	plus	UUGGGGUUUGGUUGCAUGCUUUUCCACAGCUUUCUUGAACUUGGCUACUCUCUCUGGCUCUGCAUGCCUUCUCUUCUCUAUUCCUACUGGAAGCAUUAAUCCUCAGUCAGUGGAUAUGAAGCUCAAGAAAGCUGUGGGAAAUCAUGGACGCCCCAU	156	31	39	34	52	46.7949	53.2051	-58.9	-37.7564	-0.806849	.((((((...(((.((((.(((((((((((((((((((.(((..(((((..((..((......((((.............((((....))))))))....))..))..))))).....))).))))))))))))))))))).))))))))))))).	UUCCACAGCUUUCUUGAACUU	21	GCUCAAGAAAGCUGUGGGAAA	550	483	2	0	463	399	1	0	84	75	0	0	279	209	2	0	63.2139	78.309	16.1804	42.659
21.7	Cluster9	gar-miR396-5p	ath-miR396a-5p	chr8	28419422	28419577	minus	AUGGCCCUCUUUGUAUUCUUCCACAGCUUUCUUGAACUGCAACUUCGUCUUACAUUUUUCCUUGUUAUUUUGUGUUGCUUAUAUAGGCGGUAUGUGAGUAUGUAUGUAUGUCGUUGCGGUUCAAUAAAGCUGUGGGAAGAUACGGACAGGGUCAA	155	32	27	36	60	40.6452	59.3548	-68.2	-44	-1.08254	.(((((((.((((((((.((((((((((((.((((((((((((..((((.(((((.....................(((((((((.....)))))))))))))).).)))..)))))))))))).)))))))))))).)))))))).))))))).	UUCCACAGCUUUCUUGAACUG	21	GUUCAAUAAAGCUGUGGGAAG	1658	685	13	0	520	398	11	0	470	82	2	0	4637	453	17	0	89.6511	78.1127	17.6906	92.4618
22	Cluster236	gar-miR397	sly-miR397	chr9	61381246	61381333	minus	UGAAGAAACAUUGUUGAGUGCAGCGUUGAUGAGCUUUUUUUCUGUUUUGAUAAGUUCAUCAACACUGCAUUCAACGAUGUUUCUUUU	87	21	13	17	36	34.4828	65.5172	-49.7	-57.1264	-1.65667	.((((((((((((((((((((((.((((((((((((.((.........)).)))))))))))).)))))))))))))))))))))).	UUGAGUGCAGCGUUGAUGAGC	21	UCAUCAACACUGCAUUCAACG	14	14	0	0	3	3	0	0	4	4	0	0	6	6	0	0	1.83229	0.588789	0.862956	1.22466
23	Cluster231	gar-miR398	osa-miR398b	chr5	59469341	59469459	plus	CAGUGGUGGAGGAAUCCGACCGGGUCGACCUUAGAACACAUGUGAUUGUUUUUCGAUUUCGAUAUGGUUUAUUUCAUGUGUUCUCAGGUCGCCCCUGUCGGGUUUCCCUUCAUCAUUU	118	20	26	29	43	46.6102	53.3898	-60.4	-51.1864	-1.09818	.(((((((((((((((((((.(((.((((((.((((((((((.(((......(((....)))........))).)))))))))).)))))).))).))))))))..))))))))))).	UGUGUUCUCAGGUCGCCCCUG	21	GGGUCGACCUUAGAACACAUG	126	53	12	6	55	10	23	1	19	9	3	1	20	13	1	1	6.93651	1.96263	1.94165	2.65343
24.1	Cluster214	gar-miR403-5p	bra-miR403-5p	chr6	88733124	88733212	plus	UCGGGUUUUGUGCGUGAAUCUAAUAAAACUGUAAUCCACACACAAAAAAUGUGGAUUUGUUUCAUAUUAGAUUCACGCAGAAACUCGU	88	29	15	16	28	35.2273	64.7727	-39.1	-44.4318	-1.26129	.((((((((.(((((((((((((((((((...((((((((.........)))))))).))))..))))))))))))))))))))))).	UUUUGUGCGUGAAUCUAAUAAA	22	UAUUAGAUUCACGCAGAAACU	78	17	8	0	34	16	5	0	17	5	4	0	52	8	10	0	2.22492	3.14021	1.07869	1.63288
24.2	Cluster227	gar-miR403-3p	ath-miR403-3p	chr4	135485568	135485689	plus	AGAGGAGGCAUAUUUCAGGUUUGUGCAUGAAUCUAAUAAAACCAUAAGCUAGAAAAAGAAGAUGGAAAGGUGGAUUUGUUUCAUGUUAGAUUCACGCACAAACUCGUAAUCUGUCUUUUCA	121	42	17	26	36	35.5372	64.4628	-40.88	-33.7851	-0.950698	.(((((((((.(((.(.(((((((((.((((((((((....((((...((......))...))))....(((((.....))))))))))))))).))))))))).).))).))))))))).	UUAGAUUCACGCACAAACUCG	21	GGUUUGUGCAUGAAUCUAAUA	378	361	0	0	90	81	0	0	97	92	0	0	148	142	0	0	47.2468	15.8973	19.848	28.9836
25	Cluster228	gar-miR408-5p	mtr-miR408-5p	chr4	136571476	136571623	plus	UGAGAGAGAGUGAGAAAGAUGGGAGAGACAGACAAAGACAGGGAACAGGCUGAGCAUGGAUGGAUCUACCAACUGAUUCUGUUGUUUCUCCGCCCAUGCACUGCCUCUUCCCUGGCUCUGCCUCCUCCAUUUUUUUCCUCCCUCUUU	147	33	39	35	40	50.3401	49.6599	-69.8	-47.483	-0.943243	.(((((.(((.((((((((((((.(((.((((......(((((((.((((.(.((((((.((((.....((((.......))))....)))).)))))).).)))).)))))))..)))).))).))))))))))))))).))))).	ACAGGGAACAGGCUGAGCAUG	21	UGCACUGCCUCUUCCCUGGCU	1014	439	138	0	406	221	46	0	175	44	42	0	126	33	33	0	57.4552	43.3742	9.49251	6.73563
26	Cluster217	gar-miR477	nta-miR477a	chr10	31317715	31317790	plus	CUCACUCUCCCUCAAGGGCUUCUGAAUUUGCCUGUGUUUAAGGGCUUAAACUGAAGCGCUGGAGGGUAGAGUGGA	75	16	16	22	21	50.6667	49.3333	-36.5	-48.6667	-0.960526	.((((((((((((.((.(((((.......((((........)))).......))))).)).))))).))))))).	ACUCUCCCUCAAGGGCUUCUG	21	GAAGCGCUGGAGGGUAGAGUGG	25	18	4	0	3	2	1	0	7	3	3	0	7	5	1	0	2.3558	0.392526	0.647217	1.02055
27.1	Cluster209	gar-miR482	gra-miR482d	chr11	23078888	23079044	plus	CGGAGAGAGAGUUUCUGGAAAUUUUUGGAAGUGGGGUGCGAGGAAAGAUCAUUUCUCUUCUCUUUUUUAUAUGUACACACACACACACACACAAAGAGAUCAAACCAGAUCUUUCCUAUGCCCCCCAUUCCACUGAUUUCUAGUUCUUCUUCUCCA	156	42	38	27	49	41.6667	58.3333	-63.9	-40.9615	-0.983077	.((((((.(((...(((((((((..(((((.(((((.(((((((((((((........(((((((......(((........))).......)))))))........)))))))))).))).))))))))))..)))))))))..))).)))))).	UUUCCUAUGCCCCCCAUUCCAC	22	GGAAGUGGGGUGCGAGGAAAGA	501	302	3	0	72	44	0	0	117	65	3	0	231	153	0	0	39.525	8.63558	14.023	31.2288
27.2	Cluster61	gar-miR482	gra-miR482	chr10	92099895	92099998	plus	UCUGGAAAUUUUUGGAAUGGAGGAGUUGGAAAGAUUUUGAAUUUUCUCUGUAUUUUAAUAAUGAAAAAUCUUUCCAAUUCCUCCCAUUCCACUGAUUUCCAGC	103	29	17	17	40	33.0097	66.9903	-50.5	-49.0291	-1.48529	.(((((((((..((((((((((((((((((((((((((..(((................)))..)))))))))))))))))).))))))))..))))))))).	UCUUUCCAAUUCCUCCCAUUCC	22	AAUGGAGGAGUUGGAAAGAUU	828	387	113	1	230	129	15	0	171	69	18	0	576	348	63	0	50.6496	25.3179	14.886	71.0303
27.3	Cluster61	gar-miR482	vvi-miR482	chr12	129381260	129381396	plus	GGGAGAAAGAGUUGCCGGGAGUUUUUGGAAGUGGGAUGGGUGGAAAGAUUUGUAUUUUCUCUCUUGAUUUUCUAAGAAUGUAAAGCAAAUCUUUCCUACUCCUCCCAUUCCACUUAUUUCCAGUUCUUCCUCUCCA	136	31	27	29	49	41.1765	58.8235	-55.3	-40.6618	-0.9875	.(((((..(((..((.((((((...(((((.(((((.((((((((((((((((.(((.(..(((((......)))))..).))))))))))))))).)))).))))))))))...)))))).)).)))..))))).	UCUUUCCUACUCCUCCCAUUCC	22	AAGUGGGAUGGGUGGAAAGAUU	1180	1060	41	0	257	248	1	0	226	201	15	0	538	481	15	0	138.73	48.6733	43.3635	98.1769
27.4	Cluster211	gar-miR482	ghr-miR482b	chr13	102752287	102752470	minus	UGGAGAGACGAUGGAGAAGGAGCUUAGGAUUCUAGAAAGCUCGUGGGAUGGGUGAGGGGGUAAGACAAUGGACUGUUUCAGUCUUUUGGAAACAGAAAUAAAGAAGAAGGCUGGUUUAUGUCUUGCCUACUCCGCCCAUGCCACUGGUUUCCUGGUGUUCCUCCUCCUCCUAAAGUCUCUGCU	183	44	36	53	50	48.6339	51.3661	-83.9	-45.847	-0.942697	.(.((((((...((((.(((((....((((.((((.(((((.((((.(((((((((.((((((((((.(((((.....(((((((((.................)))))))))))))))))))))))).)).))))))).)))).))))).)))).))))))))).))))....)))))).).	UCUUGCCUACUCCGCCCAUGCC	22	GAUGGGUGAGGGGGUAAGACA	1500	1079	4	1	242	144	0	1	185	113	0	0	376	229	2	0	141.217	28.2619	24.3785	46.7412
27.5	Cluster208	gar-miR482	ghr-miR482a	chr10	100943928	100944032	minus	UGUUGGGGGUUGGAGGUGUGGGAGAGUUGGGCAAGAAUUAUGACCUUUGUUCAAUCCAAAGGGGUAAUUCUUACCAACCCCUCCCAUACCCUUAAUUUCCAACC	104	25	23	26	30	47.1154	52.8846	-55.9	-53.75	-1.14082	.((((((((((((.((((((((((.(((((..(((((((((..((((((.......)))))).))))))))).)))))..)))))))))).)))))))))))).	UCUUACCAACCCCUCCCAUACC	22	UGUGGGAGAGUUGGGCAAGAAU	1675	1359	29	0	621	538	9	0	326	271	4	0	1007	778	11	0	177.863	105.59	58.4652	158.798
28.1	Cluster40	gar-miR530	ptc-miR530a	chr7	78876995	78877148	minus	AAUCUGCAUUUGCACCUGCACCUUCUUGUUUUCUUCAGUUUGGUUCAGCUUCAGAAACUAAAGCAUGACAGUCUCAUGGCAGAUCAUGUGUUUAUAGCGGUGAAGGAAGAUAUAUUGGAGAGUACAAAGAAGGUGCAGAUGUAAUUGCAGGUG	153	43	25	38	47	41.1765	58.8235	-60.9	-39.8039	-0.966667	.(((((((.(((((.((((((((((((((.(((((((((...(((...(((((....(((..(((((((.(((....))).).)))))).....)))...)))))...)))..))))))))).)).)))))))))))).))))).))))))).	UGCAUUUGCACCUGCACCUUC	21	AGGUGCAGAUGUAAUUGCAGG	188	176	0	0	110	105	0	0	27	25	0	0	102	100	0	0	23.0344	20.6076	5.39347	20.411
28.2	Cluster40	gar-miR530	ptc-miR530a	chr8	81930349	81930516	plus	UGCUAAGAUGUAGCCUUUAUCUGCAUUUGCACCUGCACCUUCUUGUUUAAUUCUCUGCUUCAGAAGCCAAAUGUGUUUGUUUGUGAUGUUGAUGAAAAUAGAAUAGGACUAAAACAAAAAAUAAUAAUAAGGUGCAGGUGCAGGCGCAGCUGAAUGCCAUUUUGGCC	167	49	29	36	53	38.9222	61.0778	-59.8	-35.8084	-0.92	.(((((((((..((.((((.((((.(((((((((((((((((((((((..(((((.((.(((.((((.(((....))))))).))).)).)).)))....)))))))).....................))))))))))))))).)))).)))).))))))))))).	UGCAUUUGCACCUGCACCUUC	21	CUAAAACAAAAAAUAAUAAUAAGGUGCAGGUGCAGGCGCAGC	188	176	0	0	110	105	0	0	27	25	0	0	103	100	0	0	23.0344	20.6076	5.39347	20.411
28.3	Cluster40	gar-miR530	ptc-miR530a	chr8	103252450	103252608	minus	UGCUAAGAUGUAGCUUUUGUCUGCAUUUGCACCUGCACCUUAUUGUUUGUUUCAGCUAUGUCAGAAAAACAAAACACUGUUAAAUAUGUUUUGUGUGGUGUGGUUGGAGACCAAACAAAGAGGUGCAGAUGCAGUUGCAGAUGAAUGCCAUUUUAGCU	158	43	25	37	53	39.2405	60.7595	-74	-46.8354	-1.19355	.(((((((((..((.((((((((((.(((((.(((((((((.(((((((((((((((((((((.(....(((((((.(((...))))))))))).))))))))))))))..))))))).))))))))).))))).)))))))))).))))))))))).	UGCAUUUGCACCUGCACCUUA	21	AGGUGCAGAUGCAGUUGCAGA	195	183	0	0	62	58	0	0	29	24	0	0	90	88	0	0	23.9506	11.3833	5.17773	17.9617
29	Cluster220	gar-miR535	mes-miR535a	chr1	12799372	12799464	minus	UAUCAAUUGACAACGAGAGAGAGCACGUUUGUAGCCAUUCAUACAUGGUCAUGGAUGCAUACAAGCGUGCUCUCUAUCGUUGUCAUGUGAUU	92	25	18	21	28	42.3913	57.6087	-51.3	-55.7609	-1.31538	.((((..(((((((((.((((((((((((((((..(((((((........)))))))..)))))))))))))))).)))))))))..)))).	UGACAACGAGAGAGAGCACGU	21	GUGCUCUCUAUCGUUGUCAUG	1595	1422	12	0	371	336	3	0	373	339	5	0	877	788	13	0	186.108	65.9444	73.1355	160.839
30	Cluster213	gar-miR6118-3p	cca-miR6118-3p	chr6	78537780	78537932	minus	GAGGGGAAAGGGAAAUUGAGCUACUGGAAAUUACAGGAAUGGGGUCUUUGGGAUGAACCAUUCGAAAGCUUUUCAUCGUUUUAGUCAUAAAUUGAAGUUCUUCCCGAGGCCACCCAUUCCAGUGAUUUCCAGAGGCUUAUCCCUUUCUCUUA	152	40	30	36	46	43.4211	56.5789	-72.75	-47.8618	-1.10227	.((((((((((((...((((((.(((((((((((.(((((((((.((((((((.((((..(((((((((........))))..........))))))))).)))))))).).)))))))).))))))))))).)))))))))))))))))).	UUCCCGAGGCCACCCAUUCCAG	22	GGAAUGGGGUCUUUGGGAUGA	2801	2414	2	0	1351	1183	0	0	502	411	1	0	1297	1078	1	0	315.938	232.179	88.6687	220.031
31	Cluster178	gar-miR6295	ppe-miR6295	chr7	64480228	64480326	plus	UAAAUAGGAGGAUAAAGAUGAUUCAGCAUGCUCGACACUGACAACAAUAUUAAUAUCAAUCAAGUUAAGAUUCAAUCAUCAAUUUAUUUUUAUAUUUU	98	39	13	12	34	25.5102	74.4898	-8.99	-9.17347	-0.3596	.(((((.((((((((((((((((......(((.((...(((..............))).)).)))........)))))))..))))))))).))))).	AGGAGGAUAAAGAUGAUUCAGCAU	24	AUUCAAUCAUCAAUUUAUUUUUAUAU	17	13	0	4	4	3	0	0	1	1	0	0	7	5	0	0	1.70141	0.588789	0.215739	1.02055
32.1	Cluster114	gar-miR7484	gar-miR7484d	chr13	48991851	48992047	minus	CUUAGUCCCUGUACAUUGGAUCAAAUAGCAAUUUGGUCCUUUCUAUUAGAAAUUGCAUUCAUUUCUACUGUUUAAAAUUGGCAUGACCACGUGUACCUCAUGCUGAUGGACAAAGACCAGUUUUUAAUAGUAAUAAUGGAUGAAAUUUUUAACAGAAUGACCAAUUUACUCUUUGACCUAACGUAUAGGGACUAAU	196	62	34	32	68	33.6735	66.3265	-75.3	-38.4184	-1.14091	.(((((((((((((.((((.(((((.((.((.((((((..((((.(((((((((.((((((((..(((((((.(((((((((.((.(((((((.....))))....))).))..).)))))))).)))))))..)))))))).))))))))).)))).)))))).)).)).))))).)))).))))))))))))).	AACAGAAUGACCAAUUUACUCUUU	24	AUAGCAAUUUGGUCCUUUCUAUUAG	42	22	0	0	13	9	0	0	7	3	0	0	3	1	0	0	2.87931	1.76637	0.647217	0.20411
32.2	Cluster49	gar-miR7484	gar-miR7484d	chr6	119724614	119724806	minus	AUAUGUUAAAUCAAAGAACAAACUGAUCAUUCUGUUAAAAAUUUUAUCCAUUUUUACUGUUAAAAACCUGUACUACAUGUGGCACACUAUGUUUCACUAUUUGGUUAUUUAGUUAUUUUAUUAGUUACACUAAUUUUUAACAGUAAAUUUUUUUGAACAAAAAUGAUCAGUUUAUUCUUUAAUUCAACAUAC	192	67	26	18	81	22.9167	77.0833	-44.3	-23.0729	-1.00682	.((((((.(((.((((((.((((((((((((.(((((((((...........((((((((((((((............((((.(((...))).))))...(((((((.(((((......))))).)).)))))))))))))))))))..)))))).)))..)))))))))))).)))))).))).)))))).	AAAGAACAAACUGAUCAUUCUGUU	24	ACAAAAAUGAUCAGUUUAUUCUUUAA	19	17	0	0	3	2	0	1	1	1	0	0	4	3	0	0	2.22492	0.392526	0.215739	0.61233
32.3	Cluster49	gar-miR7484	gra-miR7484d	chr12	102367069	102367270	minus	UGUUAGAUUAAAGAACAAACUGAUCAUUCUGUUAAAAUUUUUAUUUAUUUUUAUUAUUAAAAAUUGGUCAUUGUAUAUCAACAUGAGGUACAUGUAAUAAGUCAUGUCACUUUCUAAUUAUUACGUUAGCCACGCCAAUUUUAACAAUACAAAUGGAUAAAUUUUUUAAUAUAGAUGACUAAUUUACUCUUUAAUUUGACU	201	72	24	22	83	22.8856	77.1144	-45.58	-22.6766	-0.99087	.(((((((((((((..(((.((.(((((.((((((((..(((((((((((.((((.((((((.((((((((.((......))))).(((..(((((((((.................)))))))))..)))..))))))))))).)))).)))))))))))..))))))))..))))).)).)))..))))))))))))).	AAAGAACAAACUGAUCAUUCUGUU	24	UAUAGAUGACUAAUUUACUCUUUAA	21	17	0	1	4	2	0	0	1	1	0	0	4	3	0	1	2.22492	0.392526	0.215739	0.61233
32.4	Cluster8	gar-miR7484	gra-miR7484j	chr3	4199549	4199802	plus	CUUAAAAAAUAGCAAAUUAGUCAUUAUACGUUAGAUCAAAGAGUAAACUGAUUAUUUUAUUAAAAAAUUCAUCCAUGGUUACUAUUAAAAAUUGUUACAUGUACAUCAACAUAAAGUAUAUAUAGCACACCAUGUGUAAUUGUCCGGUAUUCCGUCAACCGCACCAAUUUCUAAUAGUAGAAAUGGAUGAAAAUUUUAAAUAAAAAAACUAAUUUAAUUUAAUGUAUAGGAACUAAUUUACUCAUUUUUUGAA	253	104	33	29	87	24.5059	75.4941	-60.6	-23.9526	-0.977419	.(((((((((((.((((((((..(((((((((((((.(((.(((..........(((((((((((..(((((((((..(((((((((.(((((((((.((((((...........)))))).)))).......((((..(((..(((....))).)))..)))).))))).)))))))))..)))))))))..)))).)))))))..)))..))).)))))))))))))..)))))))).)).))))))))).	AUACGUUAGAUCAAAGAGUAAACU	24	AAAACUAAUUUAAUUUAAUGUAUAG	22	14	0	1	14	7	0	0	4	3	0	1	5	3	0	2	1.83229	1.37384	0.647217	0.61233
32.5	Cluster8	gar-miR7484	gra-miR7484j	chr3	36834372	36834586	minus	UAAAGAAAAGAGCAAAUUAAUUCAUAUACGUUAGAUCAAAGAGUAAACUAAUCUUUUCAUUAAAAAAAUUAUCUAUUUUUACUGUUAAUACCUUAGCAUGAGGUACAUGUGACUAUUUGAUUAUCAACCACGUCGAAUUUUAACAAUAGAAUUAGAUGAAAUUUUUUAAUAAAAAUAAUUAAUUUACUUUUUAAUUUAAUGUUAUUUUCUUUAA	214	86	22	21	85	20.0935	79.9065	-43.08	-20.1308	-1.00186	(((((((((..................(((((((((.((((((((((.((((.((((.(((((((((.(((((((.(((((.(((((((((((((...)))))))....((((...((((...))))....))))....)))))).))))).)))))))..))))))))).))))..)))).)))))))))).)))))))))..))))))))).	AUACGUUAGAUCAAAGAGUAAACU	24	UUUACUUUUUAAUUUAAUGUUAUU	17	14	0	0	10	7	0	1	5	3	0	0	5	3	0	1	1.83229	1.37384	0.647217	0.61233
32.6	Cluster8	gar-miR7484	gra-miR7484j	chr3	54474940	54475163	minus	AUAGCUUUAUCCCUAUACGUUAGAUCAAAGAGUAAACUGGUUCUUUCUGUCAAAAAUUCCAUCCCGUUAAAAACUGGUAUGGUUGACAAUAACCAAACAAUUACACAUAGUAUACCAUUUGCACCUUAUAUUGACGUACAAGAACCAGUUUUUAACGGUAAAAAAUGAUGAAAUGUUUAAUAUAAUGAUCAGUUUGGGCUUUGAUUUAACAUACAGGAGCUAA	223	81	37	34	71	31.8386	68.1614	-60.73	-27.2332	-0.855352	.(((((.....(((.((.((((((((((((..((((((((((.((..(((.(((.(((.(((((((((((((((((((.((((((....))))))..............((((..((..............))..))))....)))))))))))))))........)))).))).))).))).)).))))))))))..)))))))))))).)).)))))))).	AUACGUUAGAUCAAAGAGUAAACU	24	UUUGGGCUUUGAUUUAACAUACAG	19	14	0	0	9	7	0	0	5	3	0	0	6	3	0	0	1.83229	1.37384	0.647217	0.61233
32.7	Cluster8	gar-miR7484	gra-miR7484j	chr4	73483798	73484015	minus	AAAAAAUGAGCAAAUUAGUCUCUAUACGUUAGAUCAAAGAGUAAACUGGAGGUCUCUAUGUUGAAAUUUUCAGCCAUUUUUAGUGUUAAAAAUUGGUCAUUGUACAUCAUCACAAGAUACACACUAGUUUUGAGCUGGAGAAACGCAUGAAAUUUUUAAUAGAAAUGACUAAUUUGCUCUUUGAUUUAAUAUAAAGGGACUAAUUUGCCCAUUUUUC	217	76	30	36	75	30.4147	69.5853	-76.1	-35.0691	-1.15303	.(((((((.((((((((((((((.((.((((((((((((((((((.(((..((.(((((..(((((.(((((((..((((((((....(((((((((...((((..((.......)))))).)))))))))..))))))))...)).))))).)))))))))).))..))).)))))))))))))))))).)).)))))))))))))).))))))).	AUACGUUAGAUCAAAGAGUAAACU	24	UUUGCUCUUUGAUUUAAUAUAAAG	18	14	0	4	9	7	0	1	4	3	0	2	5	3	0	4	1.83229	1.37384	0.647217	0.61233
32.8	Cluster8	gar-miR7484	gra-miR7484j	chr5	56236200	56236450	minus	AAAUGAGCAAAUUAGUCCCUAUACGUUAGAUCAAAGAGUAAACUGGUCCUUUUGUUAAAUAUUUCAUCAAUUUCAAUUGUUAACAUUUGAUCCCUAUAUACUAGCAUGAGGUACGCGUGGUGCAUCAUGUGUCAUUGAUUAAUUAUUCCAUCAACAAUGUCAGUUUUUAAUAGUACAAGUGGAUGAAAUUUUUAACAAAGAUGAUCAAUUUUCUCUUUGAUAUAAUGUACAAGGACUAAUUUGUCCAUUA	250	83	37	38	92	30	70	-78.08	-31.232	-1.04107	.((((.((((((((((((...(((((((.(((((((((.(((.(((((.((((((((((.((((((((.((((..((((((((...(((((............((((((.((((.....)))).))))))....(((((..........)))))....)))))...))))))))..)))).)))))))).))))))))))..))))).))).))))))))).)))))))...)))))))))))).)))).	AUACGUUAGAUCAAAGAGUAAACU	24	UUUUCUCUUUGAUAUAAUGUACAA	19	14	0	7	9	7	0	4	4	3	0	2	6	3	0	3	1.83229	1.37384	0.647217	0.61233
32.9	Cluster8	gar-miR7484	gra-miR7484j	chr7	14041375	14041609	minus	CAAAUUAGUUUUUAUACGUUAGAUCAAAGAGUAAACUAGUUCUUCUGUUAAAAAUUUUAUCAAUUCUAUUGUUAAAAAUUAGUCAUUGUACAUCAAGAUGACUUACGUGUGACACGCCAUAUAUUAUUGUCUGUUUAUUCCAUCAAUCACGUCAAUUUUUAACCGUGCAAAUAGAUGAAAUUUUUAAUAAUAAAAAUCAGUUUGUUCAUUGAACUACCUAUAGGAAUUAAUUUA	234	83	32	28	91	25.641	74.359	-51.3	-21.9231	-0.855	.(((((((((((((((.((.((.((((.(((((((((.(((....((((((((((((((((.(((.(((.(((((((((((((((((.........))))))).(((((.((((.((.(((...))).)).))))............))))).)))))))))).)))..))).)))))))))))))))).....))).))))))))).)))).)))).))))))))))))))).	AUACGUUAGAUCAAAGAGUAAACU	24	UUUGUUCAUUGAACUACCUAUAG	17	14	0	1	11	7	0	1	4	3	0	1	7	3	0	0	1.83229	1.37384	0.647217	0.61233
32.10.	Cluster8	gar-miR7484	gra-miR7484j	chr8	96690073	96690318	plus	UAAAAAUGGGCAAACUAGUCCCUAUACGUUAGAUCAAAGAGUAAACUAGUCAUUCUGUUGAAAAUUUCAUCUAUUUUUUUACUGUUAAAAACUGAUCUAUGUAUAAAGAAUGAGGUACAUAUUGCACACUACAUGUAAUUGUUUGAUUAUUUUGUUAGCCACAGUUAGUUAUGGAUGUAAUUUUUAACAGAAAUGACCAGUUUAUUUUUUGAUUUAAUAUGUAAUUACUAAUUUGUCUAUUUUUU	245	81	28	35	101	25.7143	74.2857	-79.3	-32.3673	-1.25873	.(((((((((((((.((((...((((.((((((((((((((((((((.((((((((((((((((((.(((((((...............((((((.((.((..((((((((((...(((.((((((.......)))))))))....))))))).)))..)).))))))))))))))).)))))))))))).)))))).)))))))))))))))))))).))))...)))).))))))))))))).	AUACGUUAGAUCAAAGAGUAAACU	24	UUUAUUUUUUGAUUUAAUAUGUAA	19	14	0	10	9	7	0	3	4	3	0	2	5	3	0	3	1.83229	1.37384	0.647217	0.61233
32.11.	Cluster8	gar-miR7484	gra-miR7484j	chr8	123453444	123453510	minus	CAGUUUGUCUCUUUUAUUAAAAAAAUGAGUAUAUUAAUCUUAUACGUUAGAUUAAAGAGUAAACUA	66	26	6	8	26	21.2121	78.7879	-12.8	-19.3939	-0.914286	.((((((.((((((.(((.((...(((((.........)))))...)).))).)))))))))))).	AUACGUUAGAUUAAAGAGUAAACU	24	UUUGUCUCUUUUAUUAAAAAAAUGA	17	17	0	0	2	2	0	0	4	3	0	0	6	5	0	0	2.22492	0.392526	0.647217	1.02055
33.1	Cluster30	gar-miR7502	gra-miR7502b	chr11	93659981	93660166	minus	AAUUAAAGAGCAAACUAGUCUUUUAUGUUAAAAUUUUCAACAAUUUCUACUGAUAAAAACUAGCAUAUUUGAUAAAAUAAUCAAACAAUUACACAUGGUGUGUUAUAUAUACUUUAUACUGACAUACAUAGAUCAGUUUUUAAUGGAUGAAACUUUUAACAGAAAGACUAGUUUGUUUUUUAAUC	185	73	22	21	69	23.2432	76.7568	-52.87	-28.5784	-1.22953	.(((((((((((((((((((((((.((((((((.(((((.(.(((...((((((.............((((((......))))))............((((((((((((.....)))).))))))))....))))))....))).).))))).))))))))))))))))))))))))))))))).	AUGGAUGAAACUUUUAACAGAAAG	24	UUUAUGUUAAAAUUUUCAACAAUUU	51	47	0	0	29	27	0	0	2	2	0	1	10	10	0	0	6.15124	5.29911	0.431478	2.0411
33.2	Cluster30	gar-miR7502	gra-miR7502b	chr12	1559371	1559532	minus	AGUCCUUUAGUUAAAAAUUUCAGCAUUUUUACUGUUUAAAAUUGGCCAUUGUACGUCAUCAUAAUAUACACAUGGCAUGCCAUGUAUUAUUGUCUAAUUAUUCCGUCAACCACGUCAGUUGAUAACCGUACAAAUGGAUGAAACUUUUAACAGAAAGGACC	161	53	30	24	54	33.5404	66.4596	-44.3	-27.5155	-0.82037	.(((((((.(((((((.(((((.(((((.(((.(((...(((((((..(((.(((.....((((((...((((((....))))))..))))))..........))))))....)))))))...))).))).)))))..))))).)))))))..))))))).	AUGGAUGAAACUUUUAACAGAAAG	24	UUAGUUAAAAAUUUCAGCAUUU	51	47	0	2	31	27	0	4	4	2	0	1	12	10	0	1	6.15124	5.29911	0.431478	2.0411
33.3	Cluster30	gar-miR7502	gra-miR7502b	chr6	21790259	21790444	plus	AAUUAAAGAGCAAACUAGUCUUUUAUGUUAAAAUUUUCAACAAUUUCUACUGAUAAAAACUAGCAUAUUUGAUAAAAUAAUCAAACAAUUACACAUGGUGUGUUAUAUAUACUUUAUACUGACAUACAUAGAUCAGUUUUUAAUGGAUGAAACUUUUAACAGAAAGACUAGUUUGUUUUUUAAUC	185	73	22	21	69	23.2432	76.7568	-52.87	-28.5784	-1.22953	.(((((((((((((((((((((((.((((((((.(((((.(.(((...((((((.............((((((......))))))............((((((((((((.....)))).))))))))....))))))....))).).))))).))))))))))))))))))))))))))))))).	AUGGAUGAAACUUUUAACAGAAAG	24	UUUAUGUUAAAAUUUUCAACAAUUU	49	47	0	0	27	27	0	1	2	2	0	1	10	10	0	0	6.15124	5.29911	0.431478	2.0411
33.4	Cluster43	gar-miR7502	gra-miR7502b	chr10	102908092	102908253	minus	AGUCUUUCUGUUAAUUUUUUCAUCUAUUUUUAUUGUUAAAAAUUAGUUUCUAUACGUCAACAUGAGGUAUUCAUGGCACGUCAUGUCUCAAAUAUGGUUAUUCCUUCAACUACUCCAAUUUUUAAUACUACAAAUGGAUGAAAUUUUUAACAAAAAUGAUA	161	52	24	18	67	26.087	73.913	-35.4	-21.9876	-0.842857	.((((((.((((((...((((((((((((.((.((((((((((((((..(((((.....((((((.((.........)).))))))......)))))..)))..............))))))))))).)).))))))))))))...)))))).))).))).	AAUGGAUGAAAUUUUUAACAAAAA	24	UCUGUUAAUUUUUUCAUCUAUUUU	22	21	0	1	18	16	0	0	18	5	0	1	8	1	0	2	2.74843	3.14021	1.07869	0.20411
33.5	Cluster43	gar-miR7502	gra-miR7502b	chr2	39441182	39441379	minus	UGUUGGAUCAAAGAACAAACUGACCCUAUUAAAAAUUAUAUCCAUUUCUACAGUUAAAAACUGACAGCACCUCAGCAUGGGAUGCACAUGGCACAUCAUGUGUCAUAGUCAAACUAUUUCGUCAGAUAUGCCGAUUUUUAACAGUACAAAUGGAUGAAAUUUUUAACAAAAAAGACUAAUUUUAUCUUUAAUCUAAU	197	74	35	27	61	31.4721	68.5279	-44.93	-22.8071	-0.724677	.(((((((.(((((..(((((.......(((((((((.(((((((((.(((.(((((((((((((.((......))((((..((.((((((((((...)))))))).))))..))))...))))).........)))))))).))).))))))))).)))))))))......)).....)))..))))).)))))))	AAUGGAUGAAAUUUUUAACAAAAA	24	CCUAUUAAAAAUUAUAUCCAUUUC	23	21	0	3	18	16	0	2	6	5	0	4	7	1	0	0	2.74843	3.14021	1.07869	0.20411
33.6	Cluster58	gar-miR7502	gra-miR7502b	chr5	53755924	53756086	minus	AGUCAUUUCUGUUAAAAAUUUCAUCCGUUUUUACUAUUCAAAAAUGAUAUUAUAGAUGAAAUAAUCAGACAAUUAGAUGUAGCAUGCCACAUGCACUUCAUGCUGACGUAUAGGGACCGGUUUUUAAUAGUAGAGAUGGAUGAAAUUUUUAACAGAAAGACC	162	58	23	28	53	31.4815	68.5185	-56.43	-34.8333	-1.10647	.(((.(((((((((((((((((((((((((((((((((.((((((....(((((..........((((.((....((.((.(((((...))))))).)).))))))..)))))......)))))))))))))))))))))))))))))))))))))))))).	AGAUGGAUGAAAUUUUUAACAGAA	24	CUGUUAAAAAUUUCAUCCGUUUUU	22	14	0	9	13	10	0	11	4	3	0	2	10	5	0	6	1.83229	1.96263	0.647217	1.02055
33.7	Cluster58	gar-miR7502	gra-miR7502b	chr8	103340019	103340140	plus	AUCCUUCUGUUAUAAAAUUCAUUCAUUCCUAUUGUUAAAAAUUAGUAUCUAUAUGUCAGCAUACUUCAUUAGUCAUGCCAGUUUAUAAUAGUAGAUGGAUGAAAUUUUUAACAGAAAGGAC	121	42	17	16	46	27.2727	72.7273	-35.4	-29.2562	-1.07273	.(((((((((((.(((.(((((((((..(((((((((.(((((.(((((((.(((..((....)).))))))..)))).))))).)))))))))))))))))).))).)))))).))))).	AGAUGGAUGAAAUUUUUAACAGAA	24	UGUUAUAAAAUUCAUUCAUUCCUAU	20	14	0	13	15	10	0	1	5	3	0	0	9	5	0	6	1.83229	1.96263	0.647217	1.02055
34.1	Cluster108	gar-miR7504	ghr-miR7504a	chr12	114708553	114708741	minus	UGAUUGUAUGAAACUGUAGUUUUAGUCAUUUUUAUCAUUUCCAAUGGGAGAAUGAGAAAUCAUAUUUUUCUUCCCGAUUUUUACCAUAUUUAGUUAGAUUUGAAUUUUUUCAGGAAAAAAAAUUUGAUUUGUCAUUCUCCUAUUGAAAAGAAAUAAGAAUGACAUAGAAUCACAGUUUCAUAUAAUCC	188	64	23	26	75	26.0638	73.9362	-76.4	-40.6383	-1.55918	.((((((((((((((((.(((((((((((((((((..(((.((((((((((((((.((((((.((((((.((((.((.......((.((((....)))).)).......)).)))).)))))).)))))).)))))))))))))).)))...))))))))))).)))))).)))))))))))))))).	AAGAAUGACAUAGAAUCACAGUUU	24	ACUGUAGUUUUAGUCAUUUUUAU	125	76	0	21	39	25	0	13	21	9	0	5	35	17	0	9	9.94669	4.90658	1.94165	3.46987
34.2	Cluster74	gar-miR7504	ghr-miR7504b	chr10	31109666	31109785	minus	ACUUAUCUCUUUUUAAUAAGAGGAUGACAAAUUAGAUUUUUCCUCCUGAAAAAUUCAAAUCCAACUAAAAAUAUUGAGAAAAAUUUAAUUUGUCAUUCUCCUAUUGGAAAGGGAUGAGA	119	46	16	16	41	26.8908	73.1092	-46.5	-39.0756	-1.45312	.(((((((((((((((((.((((((((((((((((((((((((................................).))))))))))))))))))))))).))))))))))))))))).	AAGAGGAUGACAAAUUAGAUUUUU	24	AAAUUUAAUUUGUCAUUCUCCUAU	62	30	0	6	32	19	0	5	12	8	0	3	16	5	0	2	3.92633	3.729	1.72591	1.02055
34.3	Cluster192	gar-miR7504	gra-miR7504c	chr8	98147358	98147525	minus	CAUAUCAUCCUUAUCUCUUUUUAUUAGGAGAAUGAUAAAUCGGAUUUUUUCUCCUGAUUUUUAGCAUUUUUAGUUGGACUUGAAUUUUUUCUGAAGGAAAAAGCUGAAAAUUAGGAAGAAAAAUAUGAUUUGUCAUGCUCCUAUUAAAAAGGGAUAGCGAUGAUAUA	167	55	19	29	64	28.7425	71.2575	-77.3	-46.2874	-1.61042	.((((((((.(((((((((((((.((((((.(((((((((((.(((((((.((((((((((((((.(((((..(((((...........)))))..))))).)))))))))))))).))))))).))))))))))).)))))).))))))))))))).)))))))).	AGGAGAAUGAUAAAUCGGAUUUUU	24	AAAUAUGAUUUGUCAUGCUCCUAU	45	22	0	0	25	15	0	0	8	3	0	0	14	6	0	0	2.87931	2.94395	0.647217	1.22466
34.4	Cluster6	gar-miR7504	gra-miR7504g	chr10	90168897	90169059	minus	CGUCAUCCCUAUCCUUUUCUAAUAGGAGAAUGACAAAUCAGAUUUUUCAUCCUAAUUUUUAGCUUUUUUUCCUGAAAAAAUUCAAAUCCAAAUAAAAAUACUGAAUAUUAAAAGGAAAAUUAUGAUUUGUCAUUCUCCUAUUAGAAAGGGAUAUAGGUGACU	162	59	25	20	58	27.7778	72.2222	-67.2	-41.4815	-1.49333	.((((((..(((((((((((((((((((((((((((((((((((((((....((((.(((((..(((((...((..............))...)))))..))))).))))...)))))))).)))))))))))))))))))))))))))))))..)))))).	AUAGGAGAAUGACAAAUCAGAUUU	24	AUUAUGAUUUGUCAUUCUCCUAUUA	49	11	0	13	34	6	0	16	5	1	0	0	13	1	0	7	1.43965	1.17758	0.215739	0.20411
34.5	Cluster6	gar-miR7504	gra-miR7504g	chr12	105098366	105098518	minus	UUCUUAUCCCUUUAAAAUAGGAGAAUGACAAAUCAGAUUUUUCCUCCUGAUUUUUAGAUUUUUCUCCUGAAAAAAUUCAAAUCCAACUAAAAAUGCUAAAAAUAAGGAGAAAAAAUCUAAUUUAUCAUUCUCCUAUUACAAAGAGAUAAGGA	152	62	24	16	50	26.3158	73.6842	-54.1	-35.5921	-1.3525	.(((((((.((((..(((((((((((((.((((.((((((((.(((((.((((((((((((((....((((....)))).........)))))).)))))))).))))).)))))))).)))).)))))))))))))..)))).))))))).	AUAGGAGAAUGACAAAUCAGAUUU	24	AUCUAAUUUAUCAUUCUCCUAUUA	44	11	0	24	36	6	0	19	7	1	0	7	4	1	0	9	1.43965	1.17758	0.215739	0.20411
34.6	Cluster6	gar-miR7504	gra-miR7504g	chr2	1377545	1377741	minus	AGAAACUGUAAUUCCACGUCAUCUUUAUCCAUUUCUAAUGGGAGAAUGACAAAUCAGAUUUUUUCUUCUAAUUUUUAGUGUUUUUAGUUGGAUUUGAAUUUUUUUCAGGAGGAAAAAACUAAAAAUUAGGAGAAAAAAUCUAAUUUGUCAUUCUCCCAUUAAAAGGGGAUAAGGAUGACGUGGAAUCAUAGUUUCA	196	67	24	34	71	29.5918	70.4082	-108.7	-55.4592	-1.87414	.((((((((.((((((((((((((((((((.(((.(((((((((((((((((((.((((((((((((((((((((((((.(((((..(((((...........)))))..)))))..)))))))))))))))))))))))).))))))))))))))))))).))).)))))))))))))))))))).)))))))).	AAUGGGAGAAUGACAAAUCAGAUU	24	UCUAAUUUGUCAUUCUCCCAUUAA	34	12	0	21	4	1	0	4	4	1	0	2	6	1	0	2	1.57053	0.196263	0.215739	0.20411
34.7	Cluster6	gar-miR7504	gra-miR7504g	chr6	79547456	79547603	minus	AUAUCUCUUUCCAAUAGGAGAAUGACAAAUCAGAUUUUUCCUCCUAAUUUUCAGUUUUUUUCUCCUAACAAAAUUUAAAUUCAACUAAAAAUGCUAAAAAUCAGGAGGAAAAAUCUGAUUUGUUAUUCUCCUGUUGGAAAGGGAUAG	147	52	23	20	52	29.2517	70.7483	-76.5	-52.0408	-1.77907	.((((((((((((((((((((((((((((((((((((((((((((.(((((.(((.(((((.........................))))).))).))))).)))))))))))))))))))))))))))))))))))))))))))).	AUAGGAGAAUGACAAAUCAGAUUU	24	AUCUGAUUUGUUAUUCUCCUGUUG	38	11	0	20	36	6	0	19	8	1	0	4	9	1	0	5	1.43965	1.17758	0.215739	0.20411
34.8	Cluster6	gar-miR7504	gra-miR7504g	chr7	42386930	42387110	minus	GAUUUCACGUCAUCUAUAUCCCUUUCCAAUAGGAGAAUGACAAAUCAGAUUUUUCCUCUUGAUUUUUUGCUUUUUGCUCUUGAAAAAAAUUCAAAUCCAAUUGAAAAUGCUAAAAAACAGAAGGAAAAAUACUGAUUUGACAUUCUCCUAUUGGAAAGGGAUAUGGAUGACAUGGAAUCA	180	64	29	28	59	31.6667	68.3333	-92.2	-51.2222	-1.61754	(((((((.(((((((((((((((((((((((((((((((.(((((((((((((((((.(((.((((((((.((((.(..(((...............)))..))))).)).))))))))).))))))))).)))))))).))))))))))))))))))))))))))))))).))))))).	AUAGGAGAAUGACAAAUCAGAUUU	24	AUACUGAUUUGACAUUCUCCUAUUG	33	11	0	14	34	6	0	14	5	1	0	4	9	1	0	4	1.43965	1.17758	0.215739	0.20411
34.9	Cluster6	gar-miR7504	gra-miR7504g	chr7	59432019	59432151	minus	CUUUAUCCUUUUCUAAUGGGAGAAUGACAAAUCAGAUUUUUUUCUCUUGAAAAAAUUCAAAUCCAACUAAAAAGAUUAAAAAUCAGAAAAAAAAAUUUUGAUUUAUUAUUCUCCCAUUAGAAAGAGAUAAAA	132	58	17	13	44	22.7273	77.2727	-41.72	-31.6061	-1.39067	.((((((.(((((((((((((((((((.(((((((((((((((((.(((((....))))).............((((...)))))))))))))...)))))))).))))))))))))))))))).)))))).	AAUGGGAGAAUGACAAAUCAGAUU	24	AAUUUUGAUUUAUUAUUCUCCCAUUAG	31	12	0	3	3	1	0	1	3	1	0	0	6	1	0	1	1.57053	0.196263	0.215739	0.20411
34.10.	Cluster6	gar-miR7504	gra-miR7504g	chr7	60922098	60922175	minus	CUAAUGGGAGAAUGACAAAUCAGAUUUUAAUGCUGAAAAUUAGGAGGAAAAAAUUUGACUUGUUAUUCUCUCAUUAA	77	30	8	14	25	28.5714	71.4286	-29.1	-37.7922	-1.32273	.(((((((((((((((((.(((((((((..(.((((...)))).)....))))))))).))))))))))))))))).	AAUGGGAGAAUGACAAAUCAGAUU	24	UUUGACUUGUUAUUCUCUCAUUAA	31	12	0	3	2	1	0	0	3	1	0	0	6	1	0	1	1.57053	0.196263	0.215739	0.20411
34.11	Cluster6	gar-miR7504	gra-miR7504g	chr7	114818236	114818364	minus	CUAAUAGGAGAAUGACAAAUCAGAUUUUUGGUCCUGAUUUUCAGCUUUUUCCUCUCGAAUAAAAUUCAAAUUCAACUAAAAAUACUAAAAAACAGGAGGAAAAAUUUGAUUUGUUAUUCUUCUAUUAA	128	49	18	16	45	26.5625	73.4375	-44.1	-34.4531	-1.29706	.((((((((((((((((((((((((((((..(((((.((((.((..((((......((((.........)))).....))))..)).)))).)))))..)))))))))))))))))))))))))))).	AUAGGAGAAUGACAAAUCAGAUUU	24	AUUUGAUUUGUUAUUCUUCUAUUA	40	11	0	9	34	6	0	12	5	1	0	1	11	1	0	4	1.43965	1.17758	0.215739	0.20411
34.12	Cluster6	gar-miR7504	gra-miR7504g	chr9	96537313	96537463	minus	CCCACGUCAUCUCUGUCAUUUUCCAAUAGGAGAAUGACAAAUCAGAUUUUUUCUCCUGAUUUUUAGUAUUUUUAGUUGGAUUUGAAUUUUUUUAAGAGGAAAAAUCCAAUUUGUCAUUCUCCUAUUGAAAAGGGAUAGGGAUGACGUGGU	150	42	22	28	58	33.3333	66.6667	-73.2	-48.8	-1.464	.((((((((((((((((.((((.(((((((((((((((((((..(((((((((((.(((..(((((.((((......))))))))).....))).)))))))))))..))))))))))))))))))).)))).)))))))))))))))).	AUAGGAGAAUGACAAAUCAGAUUU	24	AUCCAAUUUGUCAUUCUCCUAUUG	41	11	0	28	39	6	0	23	8	1	0	2	10	1	0	5	1.43965	1.17758	0.215739	0.20411
34.13	Cluster37	gar-miR7504	gra-miR7504n	chr6	109333649	109333774	plus	AAUGCCACAUCGGUACUCUUAUCCUAAAUUUCAGGAUUUUAUCCUAAAAAAAUCAAAUCCAAAUUAAAAUACUAAAAUUCAGGAUAAAAUCCUGAAAUUCAGGAUAAGAAUACUGAUGUGGUAUA	125	53	20	15	37	28	72	-60.04	-48.032	-1.71543	.((((((((((((((.(((((((((.(((((((((((((((((((...................................))))))))))))))))))).))))))))).)))))))))))))).	AGGAUAAGAAUACUGAUGUGGUAU	24	GCCACAUCGGUACUCUUAUCCUAA	71	66	0	1	11	6	0	0	6	4	0	1	9	8	0	0	8.63792	1.17758	0.862956	1.63288
34.14	Cluster37	gar-miR7504	gra-miR7504n	chr8	20334720	20334873	minus	CUGUAUCCCUUUCUAAUAGUUUUAUGUCACAUCAGUACUCGUAUUCUGAAUUUCAAGAUUUUAUCUUGAAAAAAAUCAAAUCCAAAUUAAUAAAAUCCUAAAAUUCAGGAUAAGAAUACUGAUGUGGCAUAAAACUAUUGGAAAGGGAUACAA	153	60	23	20	50	28.1046	71.8954	-76.3	-49.8693	-1.77442	.((((((((((((((((((((((((((((((((((((.((.((((((((((((...((((((((.((((......))))..........))))))))...)))))))))))).)).)))))))))))))))))))))))))))))))))))).	AGGAUAAGAAUACUGAUGUGGCAU	24	GUCACAUCAGUACUCGUAUUCUGA	41	20	1	11	27	0	1	2	14	0	0	4	12	0	0	3	2.61755	0	0	0
34.15	Cluster37	gar-miR7504	gra-miR7504n	chr8	97546989	97547160	plus	CGCCACAUCAUCUGUAUCCCUUUCCAAUAGUUUUAUGCCACAUAAGUAUUCUUAUCCUGAAUUUCAGGAUUUUAUCCUGAAAAAAUCAAAUCCAAAUUAAAAUACUGAAAUUCAGGAUAAGAAUACUGAUGUGGUAUAAAACUAUUGAAAAGGAAUACAGAUGAUGUGGCA	171	64	29	25	53	31.5789	68.4211	-99.1	-57.9532	-1.83519	.((((((((((((((((.(((((.(((((((((((((((((((.(((((((((((((((((((((((..(((((...((.............))...)))))..))))))))))))))))))))))).))))))))))))))))))).))))).)))))))))))))))).	AGGAUAAGAAUACUGAUGUGGUAU	24	GCCACAUAAGUAUUCUUAUCCUGA	75	66	0	30	8	6	0	1	6	4	0	9	11	8	0	6	8.63792	1.17758	0.862956	1.63288
34.16	Cluster50	gar-miR7504	gra-miR7504n	chr12	120501436	120501564	plus	UUAUCCAUUUCCAAUAGUUUAACACCACAUCAGUAAUUUCAUCCUGAAUUUUAGGAUUUUUAGUUAGAUUUGAUUUUUUUUCAGGAUGAAAAUACUGAUAUGGCAUUAAACUAUUGCAAAAUGGAUAG	128	42	17	18	51	27.3438	72.6562	-52.8	-41.25	-1.50857	.(((((((((.(((((((((((..(((.(((((((.((((((((((((.....((((((......))))))........)))))))))))).))))))).)))..)))))))))))..))))))))).	AGGAUGAAAAUACUGAUAUGGCAU	24	ACCACAUCAGUAAUUUCAUCCUGA	33	30	0	0	35	34	0	0	8	8	0	0	13	12	0	0	3.92633	6.67295	1.72591	2.44932
34.17	Cluster50	gar-miR7504	gra-miR7504n	chr2	69723804	69723892	minus	UUGUCACUUCAGUAUUUUCAUCCUGUAAAAAAUAAUUUAAAUCCAAUAUAAUAUGUUGAAAUUUAGGAUGAAAAUACUGAAGUGGCAU	88	34	10	12	32	25	75	-36	-40.9091	-1.63636	.((((((((((((((((((((((((........(((((.....((((((...))))))))))))))))))))))))))))))))))).	AGGAUGAAAAUACUGAAGUGGCAU	24	GUCACUUCAGUAUUUUCAUCCUGU	13	12	0	0	4	4	0	0	2	2	0	0	1	1	0	0	1.57053	0.785053	0.431478	0.20411
35	Cluster238	gar-miR7508	ghr-miR7508	chr4	129968735	129968838	minus	CAGGAAGCAAGAAAAGAAGUCGGGAGAAGAGUUUUCGAUCGGUUCCCUUUAGCUUCUCAAAACUUAUCUGAAAUUCUUUCCCGGCUUCUUUUCUUGCUUUCUU	103	25	22	20	36	40.7767	59.2233	-51.1	-49.6117	-1.21667	.((((((((((((((((((((((((((.(((((((.(((.((((................)))).))).))))))))))))))))))))))))))))))))).	UUCCCGGCUUCUUUUCUUGC	20	AAGAAAAGAAGUCGGGAGAA	380	318	2	0	189	166	0	0	52	36	0	0	138	115	0	0	41.6191	32.5797	7.7666	23.4726
36	Cluster97	gar-miR7803-5p	rgl-miR7803b-5p	chr11	98690672	98690877	plus	CGUGGCAUACACAUGAAUUGCCACGUGGAUAAUAUGUUAACAUUUAAUUAUUAUUUUUUUAAAAAUAAAAAUAUUUUUUUAUAAUUUUUUUACUUUUAAAUAAUUUUAAUGAUGUUUAAUUUAAAAAAAAGUGAAUUUUUAAAAUUUUAAAAAAUUAAUUAAAUGUUGACAUGUCAUUCAUGUGAGAAUCCAUGUGUUUGCCACA	205	78	17	22	88	19.0244	80.9756	-65.3	-31.8537	-1.67436	.((((((.(((((((.(((..(((((((((.(((((((((((((((((((....((((((((((.(((((((((((((((.(((.((........(((((....)))))........)).))).))))))))..)))))))...)))))))))).))))))))))))))))))).)))))))))..))).))))))).)))))).	AUGAAUUGCCACGUGGAUAAUAUG	24	UGUCAUUCAUGUGAGAAUCCAUGU	11	11	0	3	4	4	0	1	1	1	0	0	4	4	0	1	1.43965	0.785053	0.215739	0.81644
37	Cluster235	gar-miR827	csi-miR827	chr9	14354280	14354405	plus	GUGUUUGUUUAUGGUCAUCUAAGCCAUUUUUCAUCUCGCCAAUUCUUUGUUCAAGCAGUUUUUGGAUAAUCGAACCGAUAGAAUACACCCGCAGAAAUGAUGUUUAGAUGACCAUCAACAAACAA	125	38	25	21	41	36.8	63.2	-37.7	-30.16	-0.819565	.((((((((.(((((((((((((((((((((..........((((((((((((((.....)))))))))..........)))))........)))))))..)))))))))))))).)))))))).	UUAGAUGACCAUCAACAAACA	21	UUUGUUUAUGGUCAUCUAAGC	15	11	4	0	3	2	0	0	1	1	0	0	2	0	2	0	1.43965	0.392526	0.215739	0
38.1	Cluster26	gar-miR8634	gra-miR8634	chr11	78623029	78623180	plus	CUUGCUUGGUAUGGAGGAUGGAAAAGAGUGAAGAUGGAAAAUUUGUUAAUCAAAUGGCCAAGAUUCACAAUCACUUUCCUACUUUGUAACUUAACCAUUAGAUUGACAAAUUUUCUAUCCUACCUCUUUUCCAUCCUUCGUACCAAACAAA	151	49	30	23	49	35.0993	64.9007	-70.7	-46.8212	-1.33396	.(((.(((((((((((((((((((((((....(((((((((((((((((((.(((((..(((.((.((((.............)))))))))..))))).)))))))))))))))))))....))))))))))))))))))))))).))).	UUGGUAUGGAGGAUGGAAAAG	21	UUUCCAUCCUUCGUACCAAAC	12	12	0	2	3	3	0	1	1	1	0	0	5	4	0	0	1.57053	0.588789	0.215739	0.81644
38.2	Cluster26	gar-miR8634	gra-miR8634	chr6	8081298	8081441	plus	ACUUGGUAUGGAGGAUGGAAAAGAGUGAGGACGGAAAAUUUGUUAAUCAAAUUAUUAAAAUUCAUAAUCACUUUUUAGUUUGUAUUUUAACCAUAAGAUUGUGAAAUUUUCAUUUUCAAUCUUUUAUACCCUUCAUAUCAAGC	143	49	17	22	55	27.2727	72.7273	-39	-27.2727	-1	.(((((((((((((.((.((((((.((((((..((((((((..(((((..((..(((((((..((((..(((....))))))))))))))..))..)))))..)))))))).)))))).)))))).)).))))))))))))).	UUGGUAUGGAGGAUGGAAAAG	21	UUUAUACCCUUCAUAUCAAGC	12	12	0	0	3	3	0	0	1	1	0	0	5	4	0	0	1.57053	0.588789	0.215739	0.81644
38.3	Cluster26	gar-miR8634	gra-miR8634	chr8	40557053	40557184	plus	CUGCUUGGUAUGGAGGAUGGAAAAGAGUGAGGAAUGGUUAAGCUACAAAGUAAGAAAAUGGUUAUGAAUCUUAACCAUUUGAUUUAACAAAUUUUCCAUCCUCACUCUUUUUCAUCCUUCAUACCAAGCAA	131	44	22	24	41	35.1145	64.8855	-68.8	-52.5191	-1.49565	.((((((((((((((((((((((((((((((((.(((..((..........((..(((((((((.......)))))))))..)).......))..))))))))))))))))))))))))))))))))))).	UUGGUAUGGAGGAUGGAAAAG	21	UUUUCAUCCUUCAUACCAAGC	12	12	0	2	3	3	0	1	2	1	0	0	7	4	0	0	1.57053	0.588789	0.215739	0.81644
38.4	Cluster26	gar-miR8634	gra-miR8634	chr8	63661404	63661535	plus	CUGCUUGGUAUGGAGGAUGGAAAAGAGUGAGGAAUGGUUAAGCUACAAAGUAAGAAAAUGGUUAUGAAUCUUAACCAUUUGAUUUAACAAAUUUUCCAUCCUCACUCUUUUUCAUCCUUCAUACCAAGCAA	131	44	22	24	41	35.1145	64.8855	-68.8	-52.5191	-1.49565	.((((((((((((((((((((((((((((((((.(((..((..........((..(((((((((.......)))))))))..)).......))..))))))))))))))))))))))))))))))))))).	UUGGUAUGGAGGAUGGAAAAG	21	UUUUCAUCCUUCAUACCAAGC	12	12	0	2	3	3	0	1	2	1	0	0	7	4	0	0	1.57053	0.588789	0.215739	0.81644
39	Cluster179	gar-miR8667	gra-miR8667	chr7	65758143	65758387	plus	UGGGAAAGGAUUGUAUGAAACAAUGACGCCACGUCAUCUAUAUCCCUUUCCAAUAAUUUUAUGCCACAUCAGUACUCUUAUCCUGAAUUUUAGGAUUUUAUCCUGAAAAAAAUUAAAUCUAAAUUAAAAUACUAAAAUUCAGGAUAAAAUCCUGAAAUUCAGAAUAAGAAUACUGAUGUGGCAUAAAACUAUUAGAAAGGGAUACAGAUGACAUGGCGUCACUGUUUCAUACAAUCCUUUUUCU	244	91	41	35	77	31.1475	68.8525	-146.5	-60.041	-1.92763	.(((((((((((((((((((((.((((((((.(((((((.((((((((((.((((.((((((((((((((((((.((((((.(((((((((((((((((((((((((..............................))))))))))))))))))))))))).)))))).)))))))))))))))))).)))).)))))))))).))))))).)))))))).))))))))))))))))))))).	AGAAUACUGAUGUGGCAUAAAACU	24	UUUUAUGCCACAUCAGUACUCUUA	211	76	1	35	51	0	0	15	13	0	0	10	21	0	0	48	9.94669	0	0	0
40.1	Cluster32	gar-miR8672	gra-miR8672	chr12	49715867	49716003	plus	AUAAAGAGAAAAGAUUGUAUGAAACAGUGAUUCCACGUCAUCCUUAUCCCUUUCUAAUAAAAGAAUGAUAAAUCAGACUUUUCUUCCUAAUUGUAAAGGGAUACGGAUGAUGUGUCAUACAGUCCAUUCUCUUUAG	136	47	23	22	44	33.0882	66.9118	-53.2	-39.1176	-1.18222	.(((((((((..((((((((((...........((((((((((.(((((((((.(((((((((..(((....)))..))))).......)))).))))))))).))))))))))))))))))))..))))))))).	AGAGAAAAGAUUGUAUGAAACAGU	24	UGUGUCAUACAGUCCAUUCUCUUU	19	16	0	24	10	7	0	7	3	1	0	7	3	2	0	10	2.09404	1.37384	0.215739	0.40822
40.2	Cluster32	gar-miR8672	gra-miR8672	chr8	78655867	78656108	plus	AAAUAUAUUAGAGAAAGGAUUGUAUGAAACAGUGACGCCACGUCAUCUGUAUUCCUUUCCAAUAGUUUAAUGCCACAUCAGUAUUCUUAUCCUGAAUUUCAGGAUUUUAUCCUGAAAAAAAUCAAAUCCAAAUUAAAAUCCUGAAAUUCAGGAUUUUAAUACUGAUGUGGCAUAAAACUAUUAGAAAGUGAUACAGAUGACGUGGCAUCACUGUUUCAUACAAUCCUUUCCUAAUAUAUUA	241	87	41	34	79	31.1203	68.8797	-151.7	-62.9461	-2.02267	.((((((((((.(((((((((((((((((((((((.(((((((((((((((((.(((((.((((((((.((((((((((((((((...(((((((((((((((((((((...((..............))...)))))))))))))))))))))...)))))))))))))))).)))))))).))))).))))))))))))))))).))))))))))))))))))))))))))))))))).	AGAGAAAGGAUUGUAUGAAACAGU	24	UGUUUCAUACAAUCCUUUCCUAA	82	73	0	57	21	18	0	16	21	19	0	8	24	20	0	19	9.55406	3.53274	4.09904	4.0822
40.3	Cluster32	gar-miR8672	gra-miR8672	chr9	72291761	72292020	minus	AAUCAAGUAAGAGAAAUGAUUGUAUGAAACAGUAACGACACGACAUCUGUAUAACUUUCUAAUAACUUUAUACCACAUUAUUAUUCUUAUCUUGAAUUUCAAAAUUUUAUCUUGAAUUUUAGUAUUUUAAUUUAGAUUUAAUUUUUUCAAGAUAAAAUAUUGAAAUUCAAGAUAAGAGUACUAAUGUGGCAUAAAACUAUUGGAAAGGGAUAUAGAUGACGUGGCGUCACUGUUUCAUACAAUCCUUUCCUAUCAGAUA	259	96	33	35	95	26.2548	73.7452	-119.6	-46.1776	-1.75882	.(((..(((.(.((((.((((((((((((((((.(((.((((.(((((((((..((((((((((..(((((.((((((((.(((((((((((((((((((((.(((((((((((((..((((.((((......))))))))....))))))))))))).))))))))))))))))))))).)))))))).)))))..))))))))))..))))))))).)))).))).)))))))))))))))).))))))))..))).	AGAGAAAUGAUUGUAUGAAACAGU	24	UGUUUCAUACAAUCCUUUCCUAU	126	94	0	21	47	38	0	7	24	20	0	24	27	18	0	9	12.3025	7.458	4.31478	3.67398
40.4	Cluster34	gar-miR8672	gra-miR8672	chr13	4255130	4255356	minus	AGGGGAAAUGAUUGUAUGAAACAGUGACGCCACGUCAUCUGUAUCCCUUUCCAAUACUUUUAUGUCACAUCAGUACUUUUAUCCUGAAUUUCAGAAUUUUAUACUGAAAAAAAUCAAAUCCAAAUUAAAAUACUAAAAUUCAGAAUAAGAAUACUGAUGUGGCAUAAAACUAUUGAAAAGAGAUACAGAUAACGUGACGUCACUGUUUCAUACAAUCCUUUCUCUA	226	85	40	31	70	31.4159	68.5841	-112.1	-49.6018	-1.57887	.(((((((.((((((((((((((((((((.(((((.(((((((((.((((.(((((.((((((((((((((((((.((((((.((((((((.((.((((((...((..............))...)))))).)).)))))))).)))))).)))))))))))))))))).))))).)))).))))))))).))))).)))))))))))))))))))).))))))).	GAAAUGAUUGUAUGAAACAGUGAC	24	CACUGUUUCAUACAAUCCUUUCUC	86	35	0	26	45	12	1	32	23	4	0	34	26	10	0	28	4.58071	2.35516	0.862956	2.0411
40.5	Cluster34	gar-miR8672	gra-miR8672	chr8	78010798	78011006	plus	UUAGAGAAAUGAUUGUAUGAAAUAGUGACGCCACAUCAUCUGUAUCCCUUUCUAAUAGUUUUAUCCCACAUCAGUAUUCUUAUCCUGAAUUUCAGUAUUUUAAUUUGGAUUUGAUUUUUUUCAGGAUAAGAGUACUGAUGUGGUAUAAAACUAUUAGAAAAGGAUACAGAUGACGUGGCGUCACUGUUUCAUACAAUCAUUUCCCUAG	208	63	33	35	77	32.6923	67.3077	-135.8	-65.2885	-1.99706	.(((.(((((((((((((((((((((((((((((.((((((((((((.((((((((((((((((.((((((((((((((((((((((((..((((.((((......)))))))).....)))))))))))))))))))))))).)))))))))))))))).)))))))))))).))))))))))))))))))))))))))))).))).	GAAAUGAUUGUAUGAAAUAGUGAC	24	CACUGUUUCAUACAAUCAUUUCCC	83	56	1	148	23	14	0	48	13	4	0	20	35	22	1	36	7.32914	2.74768	0.862956	4.49042
40.6	Cluster34	gar-miR8672	gra-miR8672	chr9	17801996	17802241	minus	CAGAGAAAUGAUUGUAUGAAAUAGUGACGCCACAUCAUUUGUAUCUCUUUCCAAUAGUUUUAUGCCACAUCAGUAUUUUUAUCCUGAAUUUCAGGAUUUUAUCCUGAAUUUUAGUAUUUUAAUUUGGAUUUGAUUUUUUUCAAAUAAAAUUUUAAAAUUCAGGAUAAGAGUACUGAUGUGACACAAAAUUAUUAGAAAGAGAUACAAAUGACGUGGCGUCACUGUUUCAUACAAUCCUUUCUCUA	245	80	35	36	94	28.9796	71.0204	-134	-54.6939	-1.88732	.(((((((.((((((((((((((((((((((((.(((((((((((((((((.(((((((((.((.((((((((((((((((((((((((((((((((...)))))))).(((((.((((((.((((((..........)))))))))))).))))))))))))))))))))))))))))).)).))))))))).))))))))))))))))).)))))))))))))))))))))))).))))))).	GAAAUGAUUGUAUGAAAUAGUGAC	24	CACUGUUUCAUACAAUCCUUUCUC	79	56	0	255	18	14	0	32	10	4	0	27	36	22	0	32	7.32914	2.74768	0.862956	4.49042
41	Cluster145	gar-miR8674	gra-miR8674c	chr3	26634988	26635284	plus	AAAACAGAGACGUCAUAUCAUCUUAUAUUUUUUAUCAAUUAUUUAAUAUUAUUUUAAUUUUUUUAUAUUUAACACAUCAUUUUUAUAAUUUUUUUAACGUAAACAUUAAACUUUGAACCCUAGAUUUAAACCUUAAAUCUUAGACUUUAAACCCUGAAUCCAAGGUUUAGGGUUUCACGGUUUAAGAUACAAGUUUAAAAAUUUAUAGAAAUGAUGUGUCAAUAACAUAUAAAAAUAGGUUAAAAUGACAUUAAAUAAUUGAUAAGGAAUACAAGACGAUGUGGCAUCUCUGUUUC	296	113	36	33	114	23.3108	76.6892	-107.35	-36.2669	-1.5558	.(((((((((.((((((((.((((.((((((((((((((((((((((.((((((((((((((((((((((((((((((((((((((((.(((((.(((.......(((((((.(((...((((((((((...))))))).)))......(((((((((((...)))))))))))))).))))))).......))).))))).)))))))))))))))))...))).)))))))))..))))))))))).)))))))))))))))))))))).)))).)))))))).))))))))).	AAUACAAGACGAUGUGGCAUCUCU	24	AGACGUCAUAUCAUCUUAUAUUUU	21	14	0	1	8	4	0	1	2	1	0	0	4	1	0	1	1.83229	0.785053	0.215739	0.20411
42.1	Cluster38	gar-miR8677	gra-miR8677	chr8	73922413	73922515	minus	AUUGGCUUCUGAAUCUAGUUUCUCUCUUGCUCCAUUUUUCAUAUUUUCCUUGUGAAAAUAUGUCUUCAAGAGAGUAAGGGAGAGCUAGAUUCAUAACCCAGC	102	26	20	18	38	37.2549	62.7451	-42.4	-41.5686	-1.11579	.((((.((.(((((((((((.((((((((((((......(((((((((.....))))))))).......).)))))))))))))))))))))).)).)))).	CUGAAUCUAGUUUCUCUCUUGC	22	AAGGGAGAGCUAGAUUCAUAA	325	176	0	0	475	229	2	0	48	26	1	0	790	352	2	0	23.0344	44.9443	5.60921	71.8467
42.2	Cluster38	gar-miR8677	gra-miR8677	chr8	73929800	73929918	minus	AACUUUUACUGGGCAAUGAAUCUAGUUUCUCUCUUGCUCCAUUUUUUCAUAUUUUCCUUGUGAAAAUAUGUCUUCAAGAGCGUAAGGGAGAACCUAGAUUCAUUACCCAGAAAAAGUC	118	34	23	19	42	35.5932	64.4068	-52.9	-44.8305	-1.25952	.((((((.(((((.(((((((((((.(((((((((((((........(((((((((.....))))))))).......))))..))))))))).))))))))))).))))).)))))).	AAUGAAUCUAGUUUCUCUCUU	21	GGGAGAACCUAGAUUCAUUAC	27	3	1	0	69	29	0	0	7	2	0	0	199	67	0	0	0.392633	5.69163	0.431478	13.6754
42.3	Cluster38	gar-miR8677	gra-miR8677	chr8	73935771	73935874	minus	AUUGGCUUAUGAAUCUAGUUUCUCUCUUACUCCAUUAUUCAUAUUUUCCUUGUAAAAAUAUGUCUUCAAGAGAGUAAGGGAAAGACUAGAUUCAUAACCCAAC	103	33	19	14	37	32.0388	67.9612	-42.1	-40.8738	-1.27576	.((((.(((((((((((((((.(((((((((((......((((((((.......)))))))).......).)))))))))).))))))))))))))).)))).	UGAAUCUAGUUUCUCUCUUAC	21	AAGGGAAAGACUAGAUUCAUA	62	43	3	0	61	29	13	0	8	6	1	0	195	136	9	0	5.62773	5.69163	1.29443	27.759
43.1	Cluster28	gar-miR8684	gra-miR8684	chr10	5539762	5539826	minus	UUAAUAGAAUGACCAAUUUACUCUUUGAUCUAAUAUACAAGGAUUAGUUUGCUCAUUUUUUUAG	64	20	8	8	28	25	75	-12.7	-19.8438	-0.79375	.(((.(((((((.(((.(((.((((((..........)))))).))).))).))))))).))).	AGAAUGACCAAUUUACUCUUUGAU	24	CAAGGAUUAGUUUGCUCAUUUUUU	66	56	0	0	18	15	0	0	10	8	0	0	20	16	0	0	7.32914	2.94395	1.72591	3.26576
43.2	Cluster28	gar-miR8684	gra-miR8684	chr1	119700801	119700995	plus	AAUUAAAGAGUAAAUUGGUUAUUUCUGUUAAAAAUUUCGUUCAUUUAUAUUGUUAAAAACUAAUGUAGUUGCUAGAAUAACUAGAAAGUGACAUGUGGCAUGUCAUAUAUACCUCAUGCUUAUGUACAAAGAUCAAUUUUUAAUAGAAGAAAUGGAUGAAAUUUUUAACAGAAUGACCAAUUUACUCUUUGAUC	194	73	21	29	71	25.7732	74.2268	-68.89	-35.5103	-1.3778	.((((((((((((((((((((((.((((((((((((((((((((((...((((((((((....(.((((((......)))))).)..(((.((((.((((((............))))))))))))).........))))))))))...)))))))))))))))))))))))))))))))))))))))))))).	AGAAUGACCAAUUUACUCUUUGAU	24	UAAAGAGUAAAUUGGUUAUUUCUGU	95	56	0	1	27	15	0	0	15	8	0	0	20	16	0	0	7.32914	2.94395	1.72591	3.26576
43.3	Cluster28	gar-miR8684	gra-miR8684	chr6	3598576	3598819	plus	AGGUAAAUUAGUCUCAGUAUGUUAGAUUAAAGAGUAAGCUAGUCCUUUUUGUUAAAAAUUUCAUCUAUUUCUACUGUUAAAAACUGAUGCAGUUGAUAGAAUAAUUAGAUAGUUACACGUGAUGUGUUCAUGCGUAUCUAAUAUUAACAUAUAUAGACUAAUUUUUAACAACAGAAAUAGAUGAAGUUUUUAACAGAAUGACCAAUUUACUCUUUGAUCUAAUGUCUAAGGACUAAUUUACCC	243	87	31	36	89	27.572	72.428	-93.1	-38.3128	-1.38955	.(((((((((((((.((.((((((((((((((((((((...(((..((((((((((((((((((((((((((..((((((((((((.....(((((((......(((((....(((.(((((.....))))).))))))))))))))).....))).....)))))))))..)))))))))))))))))))))))))).)))...))))))))))))))))))))))..))))))))))))).	AGAAUGACCAAUUUACUCUUUGAU	24	UAAAGAGUAAGCUAGUCCUUUUUGU	96	56	0	4	26	15	0	1	16	8	0	1	19	16	0	2	7.32914	2.94395	1.72591	3.26576
44.1	Cluster24	gar-miR8693	gra-miR8693	chr12	58014942	58015011	minus	AAGAUGAGGAUGUAAAUCUUGAUGAUAAUAUCUUAUAUUUUACAUGGUUAUGAUUUAAGUCCUUAUUUC	69	22	6	11	30	24.6377	75.3623	-17	-24.6377	-1	.((((((((((.((((((.((((.(((((((...)))))....)).)))).)))))).)))))))))).	UGAGGAUGUAAAUCUUGAUGAU	22	GGUUAUGAUUUAAGUCCUUAUU	29	26	0	1	2	2	0	0	3	1	0	2	7	4	0	1	3.40282	0.392526	0.215739	0.81644
44.2	Cluster24	gar-miR8693	gra-miR8693	chr12	61267774	61267843	plus	AAGAUGAGGAUGUAAAUCUUGAUGAUAAUAUCUUAUAUUUUACAUGGUUAUGAUUUAAGUCCUUAUUUC	69	22	6	11	30	24.6377	75.3623	-17	-24.6377	-1	.((((((((((.((((((.((((.(((((((...)))))....)).)))).)))))).)))))))))).	UGAGGAUGUAAAUCUUGAUGAU	22	GGUUAUGAUUUAAGUCCUUAUU	30	26	0	5	2	2	0	0	3	1	0	0	4	4	0	1	3.40282	0.392526	0.215739	0.81644
45.1	Cluster22	gar-miR8771	gra-miR8771f	chr11	77578445	77578545	minus	AAAAUGCCAACUUGGAUGUCCUACGUGGCAGUCCAAAUUAAAUUUAUUUAAUUAAAAACAUAUUUUCAUCCCAACAAUUGAAUAUCCAAGUUGGCAUUUA	100	37	18	12	33	30	70	-27.5	-27.5	-0.916667	.((((((((((((((((((.(....(((..............((((......))))..............)))......).)))))))))))))))))).	AAUGCCAACUUGGAUGUCCUACGU	24	CAAUUGAAUAUCCAAGUUGGCAUUUA	14	12	0	7	8	5	0	2	1	1	0	4	7	6	0	4	1.57053	0.981316	0.215739	1.22466
45.2	Cluster22	gar-miR8771	gra-miR8771f	chr4	21980417	21980557	plus	AUGGCAGUCCAAAUGGAUUUUAAAUGCCAACUUGGAUGUCCUAUGUGGCAGUCCAAAUUAAAUUUAUUUAAUUAAAAACAUAUUUUCAUCCUAGCAACUGGACAUCCAAGUUAGCCUUUAAAACCCAUUUGGAUUGCCAC	140	46	28	21	45	35	65	-57.3	-40.9286	-1.16939	.(((((((((((((((.(((((((.((.(((((((((((((...((.((((...((((....((((......)))).....)))).....)).)).)).))))))))))))).)).))))))).))))))))))))))).	AAUGCCAACUUGGAUGUCCUAUGU	24	UGGACAUCCAAGUUAGCCUUUA	29	22	0	2	18	16	0	2	4	2	0	3	4	4	0	1	2.87931	3.14021	0.431478	0.81644
45.3	Cluster22	gar-miR8771	gra-miR8771f	chr7	428845	428993	plus	CUACGUGACAGUUCAAAUGGGUUUUAAUGCCAACUUGGAUGUCCUACGUGGUAGUCUAAAUUAAAUUUAUUUAAUUAAAAACUUAUUUUCAUCCUAGCAACAAGACAUCCAAAUUGGCAUUUAAAACCCAUUUAGACUGCCAUGUAGG	148	49	27	23	49	33.7838	66.2162	-59.2	-40	-1.184	(((((((.(((((.(((((((((((((((((((.(((((((((.....((.(((...(((.(((.((((......))))...))).)))....))).))....))))))))).)))))).))))))))))))).))))).))))))).	AAUGCCAACUUGGAUGUCCUACGU	24	CAAGACAUCCAAAUUGGCAUUUAA	13	12	0	2	5	5	0	0	1	1	0	0	9	6	0	0	1.57053	0.981316	0.215739	1.22466
45.4	Cluster22	gar-miR8771	gra-miR8771f	chr8	5791397	5791529	plus	ACAGUCCAAAUGGGUUUCAAAUGCCAACUUGGAUGUCCUACGUGGUAGUCUAAAUUAAAUUUAUUUAAUUAAAAACCUAUUUUCAUUCUAGUAACUGGAUAUUGAAGCUGAUAUUUAACCAAUUUGGACUGC	132	43	21	21	47	31.8182	68.1818	-35.9	-27.197	-0.854762	.((((((((((.((((..(((((.((.(((.(((((((....((.(((...((((....((((......)))).....)))).....))).))...))))))).))).)).))))))))).)))))))))).	AAUGCCAACUUGGAUGUCCUACGU	24	CUGGAUAUUGAAGCUGAUAUUUA	13	12	0	2	5	5	0	0	1	1	0	0	9	6	0	0	1.57053	0.981316	0.215739	1.22466
45.5	Cluster5	gar-miR8771	gra-miR8771f	chr10	58944852	58945109	minus	CCCUAACAGCAAUACUAUGUGACAGUCCAAAUUGGUUUUAAAUGCCAAUUCGAAUGUCCAACUGGGAUGAGAAUAGGUUUUUAAUUAAAUAAUUUUAAAUUAAUUACACCUUGAACGGGAAAAGAAAAACCGUUCAUCUCUUUUUUCUUUUAGUUUUCUUUUCCAUUUUGAUUAAAAAAAACUAUUCUCAUUCCAAUUGAACAUUCAAGUUGGCAUUUAAAACUCAUUUGGACUACCAUGUAGGAUUGCCAUUAGGA	257	86	43	36	92	30.7393	69.2607	-98.85	-38.463	-1.25127	.(((((..((((..(((((((..(((((((((.(((((((((((((((((.((((((.(((.((((((((((((((.((((((((((((.......(((((((........(((((((...........))))))).............)))))))..........))))))))))))...)))))))))))))).))).)))))).))))))))))))))))).)))))))))..)))))))..))))..))))).	ACAUUCAAGUUGGCAUUUAAAACU	24	UUUUAAAUGCCAAUUCGAAUGUCC	70	55	0	12	21	14	0	6	12	10	0	1	11	9	0	2	7.19827	2.74768	2.15739	1.83699
45.6	Cluster5	gar-miR8771	gra-miR8771f	chr11	25655242	25655528	minus	CUUACGUUAUCGUUUUGUUACAAAGUGGUCACUCUACUGUUAACCUCCGUUACCUCCCUAACAGCGGUCCUAUGUGGCAGUCCAAAUGUGUUUUAAAUGCCAACUUGGAUGUCCUACAUGGCAAUCCAAAUUAAAUUUAUUUAAUUAAAAACCUAUUUUCAUCCCAGCAACUAGACAUUCAAGUUGGCAUUUAAAACUCAUUUGGACUGCCACGUAAGACUGUCGCUUGGGAGGUAAUGGAGUUUAAUGGUAGAGUGACCACUUCAUAACAAAACGAUAACGUAAU	286	86	60	50	90	38.4615	61.5385	-163.96	-57.3287	-1.49055	.(((((((((((((((((((..(((((((((((((((((((((.((((((((((((((.....((((((.((((((((((((((((((.((((((((((((((((((((((((.....(((..............((((......))))..............))).......)))))))))))))))))))))))).)))))))))))))))))).)))))).....)))))))))))))).)))))))))))))))))))))..))))))))))))))))))).	ACAUUCAAGUUGGCAUUUAAAACU	24	UUUUAAAUGCCAACUUGGAUGUCC	81	55	1	29	28	14	0	18	15	10	0	5	16	9	0	9	7.19827	2.74768	2.15739	1.83699
45.7	Cluster5	gar-miR8771	gra-miR8771f	chr13	29873684	29873895	plus	CGUUAAGCUUCGUUAUCUCACUAACAACAGUUCUACAUGACAGUCCAAAUGGGUUUUAAAUACUAACUUGGAUGUCCUACAUGACAAUCCAAAUUAAAUUUAUUUAAUUAAAAAUAUAUUUUCAUCUCAGCAAUUAAACAUUCAAGUUGGCAUUUAAAACUUAUUUGGACUACCACAUAGGCUACCGUUAGAAAGGUAACAGAGUUUAACC	211	76	39	27	69	31.2796	68.7204	-64.75	-30.6872	-0.981061	.(((((((((.(((((((..(((((...(((.(((..((..((((((((((((((((((((.(((((((((((((......(((...........((((.(((((......))))).)))).....)))........))))))))))))).))))))))))))))))))))..))..))))))...)))))..))))))).))))))))).	ACAUUCAAGUUGGCAUUUAAAACU	24	UUUUAAAUACUAACUUGGAUGUCC	58	55	0	28	19	14	0	11	10	10	0	6	9	9	0	8	7.19827	2.74768	2.15739	1.83699
45.8	Cluster5	gar-miR8771	gra-miR8771f	chr1	19281705	19281863	plus	CGGUCCUACAUGGCAGCCCAAAUGGGUUUUAAAUGCCAAUUUAGAUGUUUAGUUGUUGGAAUGAAAAUAGGUUUUUAAUUAAAUAAAUUUAAUUUGGACUGCCACAUAGGACAUUCAAGUUGGCAUUUAAAACUCAUUUGGACUGCCAUAUAGAACCU	158	51	24	30	53	34.1772	65.8228	-67.8	-42.9114	-1.25556	.(((.(((.(((((((.(((((((((((((((((((((((((.(((((((...(((.((..(.(((.(((((((..........))))))).))).)....)))))..))))))).))))))))))))))))))))))))).))))))).))).))).	ACAUUCAAGUUGGCAUUUAAAACU	24	UUUUAAAUGCCAAUUUAGAUGUUU	64	55	0	15	22	14	0	9	11	10	0	3	13	9	0	5	7.19827	2.74768	2.15739	1.83699
45.9	Cluster5	gar-miR8771	gra-miR8771f	chr1	109918798	109919085	plus	UUAGUCACUUACAUUAUUAUUUUGUUAUGAAGUGGUCAGUCUAUCUUUAAGCUUUGUUACCUCUCUAAUAACAGUCCUACAUGGCAGUCCAAAUGAAUUUUAAAUGCCAACUUAGAUGUCCUAUCUGGCAAUCCAAAUUAAAUUUAUUUAAUUAAAAAUCUAUUUUCAUCCCAAUAAUUAAACAUUCAAGUUGGCAUUUAAAACUCAUUCAAACUGCCAUUAGGAAGGUCAUGGAGUUUAAUGAUGAAGUAACCACUUUAUAAAAAAAAAUAAUGUAAGUGACUAAA	287	104	46	36	101	28.5714	71.4286	-103.06	-35.9094	-1.25683	((((((((((((((((((.((((.((((((((((((.(.(.((((.(((((((((((.((((............(((((.((((((((...(((((.((((((((((((((((.(((((......(((....)))(((((((....)))))))............................))))).)))))))))))))))).)))))...))))))))))))))))).))))))))))).)))).).).)))))))))))).)))))))))))))))))))))).	ACAUUCAAGUUGGCAUUUAAAACU	24	UUUUAAAUGCCAACUUAGAUGUCC	62	55	0	16	22	14	1	10	10	10	0	3	11	9	0	3	7.19827	2.74768	2.15739	1.83699
45.10.	Cluster5	gar-miR8771	gra-miR8771f	chr2	43000127	43000414	minus	UUAGUCACUUACAUUAUUAUUUUGUUAUGAAGUGGUCAGUCUAUCUUUAAGCUUUGUUACCUCUCUAAUAACAGUCCUACAUGGCAGUCCAAAUGAAUUUUAAAUGCCAACUUAGAUGUCCUAUCUGGCAAUCCAAAUUAAAUUUAUUUAAUUAAAAAUCUAUUUUCAUCCCAAUAAUUAAACAUUCAAGUUGGCAUUUAAAACUCAUUCAAACUGCCAUUAGGAAGGUCAUGGAGUUUAAUGAUGAAGUAACCACUUUAUAAAAAAAAAUAAUGUAAGUGACUAAA	287	104	46	36	101	28.5714	71.4286	-103.06	-35.9094	-1.25683	((((((((((((((((((.((((.((((((((((((.(.(.((((.(((((((((((.((((............(((((.((((((((...(((((.((((((((((((((((.(((((......(((....)))(((((((....)))))))............................))))).)))))))))))))))).)))))...))))))))))))))))).))))))))))).)))).).).)))))))))))).)))))))))))))))))))))).	ACAUUCAAGUUGGCAUUUAAAACU	24	UUUUAAAUGCCAACUUAGAUGUCC	69	55	0	16	25	14	1	8	10	10	0	3	12	9	0	3	7.19827	2.74768	2.15739	1.83699
45.11	Cluster5	gar-miR8771	gra-miR8771f	chr3	98507989	98508219	minus	AUCACUCUAUCGUGAAAUUCCAUUACCUUCCUAACAACAGUCCUACAUGAUAGUCCAAAUGAUUUAAAUGCCAACUUGGAUGUUCAGUUACUAGGAUGAAAAUAAGUAUUUAAUUAAAUAAAUUUAAUUUAGACUAUCAUGUAGGACAUUCAAGUUGGCAUUUAAAACUCAUUUGGACAGCCAUGUGGAACUGUCGUUAGGGAGGUAACGGAGUUUAAUGGUAGAGUGAC	230	78	36	43	73	34.3478	65.6522	-114.3	-49.6957	-1.44684	.((((((((((((.(((((((.(((((((((((((.(((((.(((((((...(((((((((((((((((((((((((((((((((...(((...((((....((((((((((......)))))...)))))...))))..))))))))))))))))))))))))))..))))))))))...))))))).))))).))))))))))))).))))))).)))))))))))).	ACAUUCAAGUUGGCAUUUAAAACU	24	UUAAAUGCCAACUUGGAUGUUC	70	55	0	19	21	14	0	10	13	10	0	2	13	9	0	4	7.19827	2.74768	2.15739	1.83699
45.12	Cluster5	gar-miR8771	gra-miR8771f	chr6	56699344	56699452	minus	UGUUUUAAAUACCAAUUUAGAUGUCCUACGUGCAAUCCAAAUUAAAUUUAUUUAAUUAAAAACAUAUUUUCAUUCUGCAACUAGACAUCUAAGUUGGCAUUUAAAACU	108	40	17	10	41	25	75	-30.3	-28.0556	-1.12222	.(((((((((.((((((((((((((.....((((....((((....((((......)))).....))))......))))....)))))))))))))).))))))))).	ACAUCUAAGUUGGCAUUUAAAACU	24	UUUUAAAUACCAAUUUAGAUGUCC	20	14	0	31	6	3	0	18	4	4	0	2	4	2	0	11	1.83229	0.588789	0.862956	0.40822
45.13	Cluster5	gar-miR8771	gra-miR8771f	chr9	62234226	62234361	plus	AGCAGUCAAAUGGGUUUUAAAUACCAUCUUGGAUGUCCUACGUAGCAGUCCAAAUUAAAUUUAUUUAAUUAAAAACUUAUUUUCAUCCCAGCAACUGGACAUUCAAGUUGGCAUUUAAAACUCAUUUGGACUGCC	135	44	26	20	45	34.0741	65.9259	-46.4	-34.3704	-1.0087	.(((((((((((((((((((((.(((.(((((((((((...((.(((((...(((((((....)))))))....))).............)).)).))))))))))).))).))))))))))))))).)))))).	ACAUUCAAGUUGGCAUUUAAAACU	24	UUUUAAAUACCAUCUUGGAUGUCC	68	55	0	14	20	14	0	8	13	10	0	1	16	9	0	4	7.19827	2.74768	2.15739	1.83699
45.14	Cluster85	gar-miR8771	gra-miR8771f	chr10	77419156	77419387	minus	ACAGUCCAAAUGUAUUUUAAAUGCCAACUUGGAUGUCCAACUAGGAUGAGAAUAGUUUUUUCAAUCAAAAUGGAAAAGAAAAUUAAAAGAAAAAGGAGACAAACAAUUUUGCUUUUCCAAUUCAAGGUGUAAUUAAUUUAAAUUUUUUAAUUAAUUAAAUUUAUUUAAUUAAAAAUAUUUUCUCAUCCCAGUUGGACAUCUAAGUUGGCAUUUAAAACCCAUUUGGACUGC	231	90	30	31	80	26.4069	73.5931	-89.82	-38.8831	-1.47246	.(((((((((((..((((((((((((((((((((((((((((.(((((((((.(..(((((.........((((((((((((((....................)))))).)))))))).....((((.(((((((((..........))))))))).))))........)))))..).))))))))).))))))))))))))))))))))))))))..))))))))))).	AAAUGCCAACUUGGAUGUCCAACU	24	UUGGACAUCUAAGUUGGCAUUUAA	42	35	0	0	16	13	0	1	4	2	0	0	12	8	0	1	4.58071	2.55142	0.431478	1.63288
46.1	Cluster10	gar-miR8779	gar-miR8779	chr10	50547166	50547405	minus	AGGCAAACUAAUCUCUGUAAAUUAGAUUAAAGAGCAAAUUGGUCGUUUUUGUUAAAUUUUUCAUCCAUUUGUACUUUUAAAAAUUGGUGUGAUUGAUAGAAUAACCAAACAGUGACGUGUGAUGUACCUUGUGUACCUCAUGCUAAUGUACAAGGACCAGUUUUUAACGGCAGGAAUGGAUAAAAUUUUUAAUAGGACCAGUUUGCUCUUUGAUCUAAUGUACAGGGACUAAUAUGCCC	239	76	35	46	82	33.8912	66.1088	-88.54	-37.046	-1.09309	.((((...((.((((((((.((((((((((((((((((((((((....((((((((..(((.((((((((.(.((.((((((((((((((.((((..............)))).))((((((.((((.....)))).))))))............)))))))))))).)).).)))))))).)))..)))))))))))))))))))))))))))))))).)))))))).))...)))).	UCUUUGAUCUAAUGUACAGGGACU	24	UCUCUGUAAAUUAGAUUAAAGAGC	24	20	0	2	3	3	0	4	3	3	0	3	2	2	0	1	2.61755	0.588789	0.647217	0.40822
46.2	Cluster10	gar-miR8779	gar-miR8779	chr13	74844915	74845177	plus	CUUAAAAAAUGGGCAAAUUAGCCCCUGUACGUUAGAUCAAAGAGCAAACUAGUCAUUUUUGUUAAAAAUUUCAUUCAUUUCUUCUGGUAAAAAUUGUCAUUGCUGACAGAAUAACUAGACAGUUACACAUGACUUGCCACAUAUACCUCAUUCUGACAUACAAUGAACCAUUUUUAACAGUAAAAAUGGAUGAAAUUGUUAAAAAGAGGAUCAAUUUGCUCUUUGAUCUAAUGUACAGGGACUAAUUUGCUCAUUUUUUAAA	262	94	43	38	87	30.916	69.084	-103.83	-39.6298	-1.28185	.((((((((((((((((((((.((((((((((((((((((((((((((...(((.(((((.((((.((((((((((((((...(((.(((((((.(((((((.((.((((((........(((((....)))))...............)))))).))..))))).)).))))))).)))...)))))))))))))).)))).))))))))...)))))))))))))))))))))))))).)))))))))))))))))))).	UCUUUGAUCUAAUGUACAGGGACU	24	CCCCUGUACGUUAGAUCAAAGAGC	26	20	0	9	5	3	0	6	3	3	0	2	2	2	0	2	2.61755	0.588789	0.647217	0.40822
46.3	Cluster10	gar-miR8779	gar-miR8779	chr3	52673749	52674012	plus	ACUCAAAAAAUGGGUAAAUUAAUCCCUGUAUAUCAGAACCAGUAGCAAAUUGGUCCAUUUAUUAAAAAUUUCAUUCAUUUUUCUGUUAAAAACUAGUCCUUGUAUGUCAGCAUGAGGUAUAUAUGGCACGCCACACGUAACUAUCUAGUUAUUCCGUCAACCAUGCCAACUUCUAAUAGUAGAAAUGGAUGAAAGUUUUAACAAAAAAGACUAAUUUGCUCUUUGAUCUAAUGUACAGGGACUAAUUUGCCCAUUUUUUGAGC	263	89	47	40	87	33.0798	66.9202	-96.53	-36.7034	-1.10954	.((((((((((((((((((((.(((((((((((.(((..(((.((((((((((((..(((.((((((.((((((((((((((((((((............(((((.(((...))).)))))..(((((......((((((((....)))))...)))......))))).....)))))).)))))))))))))).)))))).)))...))))))))))))..))).))).))))))))))).)))))))))))))))))))).	UCUUUGAUCUAAUGUACAGGGACU	24	UCCCUGUAUAUCAGAACCAGUAGC	22	20	0	4	4	3	0	5	3	3	0	2	3	2	0	1	2.61755	0.588789	0.647217	0.40822
46.4	Cluster10	gar-miR8779	gar-miR8779	chr4	73544212	73544464	plus	AGAAUGGGAAAAUUAGUCCCUGUACAUUAGAUUAAAGAGCAAAUUAGUCCUUUCUAUUAAAAAUUGCAUCCAUAUCUACAUUUAAAAAUUGGCGUUGCUGACAGAAUAACUAAACAAUUACAUGAGACGUGCCACAUGUGCCUCAUUUUGACAUACAAAGACCAAUUUUUAAUUAUAGAAAUGAAUGAAAUUUUUAACAGAAGGACCAGUUUGUUCUUUGAUCUAAUGUACAGGGACUAAUUUGUCCAUUUA	252	92	39	39	82	30.9524	69.0476	-103.9	-41.2302	-1.33205	.(((((((.((((((((((((((((((((((((((((((((((((.((((((.((.(((((((((.(((.(((.((((...((((((((((((.(((.((.((((................((((((((((...)))))..))))))))).))..))).).)))))))))))...)))).))).))).))))))))).)))))))).)))))))))))))))))))))))))))))))))))).))))))).	UCUUUGAUCUAAUGUACAGGGACU	24	UCCCUGUACAUUAGAUUAAAGAGC	23	20	2	4	6	3	2	2	3	3	0	0	2	2	0	1	2.61755	0.588789	0.647217	0.40822
46.5	Cluster10	gar-miR8779	gar-miR8779	chr7	106056325	106056401	plus	CUAGUUUGCUCUUUGAUCUAAUGUACAGGGACUAAUUUACCUAUUUUUUCAGUAUAGAGGGCAAAAUGCAAUCUAA	76	23	12	13	28	32.8947	67.1053	-15.8	-20.7895	-0.632	.(((.((((..((((.(((..(((((..(((..(((......)))..))).)))))..)))))))..)))).))).	UCUUUGAUCUAAUGUACAGGGACU	24	UUCAGUAUAGAGGGCAAAAUGC	22	20	0	6	3	3	0	4	4	3	0	3	2	2	0	1	2.61755	0.588789	0.647217	0.40822
47.1	Cluster1	gar-novel		chr10	29827317	29827407	minus	AGGGGACAACUUUGUGCUCGGGAAUUCAUGGUAUUGUGUCCUAACUUACGGGAUGUGAUAUUCUGAUAUCUCGAGACAAGGAAAUCUCUA	90	24	15	23	28	42.2222	57.7778	-36	-40	-0.947368	.(((((...((((((.(((((((..(((.(((((((((((((.......))))))))))))).)))..)))))))))))))...))))).	AUAUCUCGAGACAAGGAAAUCUCU	24	GGACAACUUUGUGCUCGGGAAUUCA	17	14	0	3	5	5	0	1	2	2	0	0	4	4	0	1	1.83229	0.981316	0.431478	0.81644
47.2	Cluster1	gar-novel		chr10	29841278	29841368	minus	AGGGGACAACUUUGUGCUCGGGAAUUCAUGGUAUUGUGUCCUAACUUACGGGAUGUGAUAUUCUGAUAUCUCGAGACAAGGAAAUCUCUA	90	24	15	23	28	42.2222	57.7778	-36	-40	-0.947368	.(((((...((((((.(((((((..(((.(((((((((((((.......))))))))))))).)))..)))))))))))))...))))).	AUAUCUCGAGACAAGGAAAUCUCU	24	GGACAACUUUGUGCUCGGGAAUUCA	17	14	0	3	5	5	0	1	2	2	0	0	4	4	0	0	1.83229	0.981316	0.431478	0.81644
47.3	Cluster1	gar-novel		chr10	110113425	110113572	plus	UGUGAUACUCUGAUAUCUCGAGACAAGGAAAUCUCUAAACAAUCGAUUCACGCUAACUCAAGUAUUUUUAAAAAUCGACGUAAAUAAAAAGGAUUGUAUUUUAAAAUCCAUUCCCGAUUUUCAACUUUCGACAUUAAGACAUUAACU	147	55	27	18	47	30.6122	69.3878	-16.05	-10.9184	-0.356667	.((.....(((...((.((((((...(((((((.........((((((........................))))))............(((((.........)))))......)))))))...)))))).))..))).....)).	AUAUCUCGAGACAAGGAAAUCUCU	24	CGAUUUUCAACUUUCGACAUUAAG	16	14	0	0	6	5	0	1	2	2	0	0	5	4	0	3	1.83229	0.981316	0.431478	0.81644
47.4	Cluster1	gar-novel		chr10	110127765	110127912	plus	UGUGAUACUCUGAUAUCUCGAGACAAGGAAAUCUCUAAACAAUCGAUUCAAGCUAACUCAAGUAUUUUUAAAAAUAGACGUCAAUAAAAAGGAUUGUAUUUUAAAAUCCAUUCCCGAUUUUCAACUUUCGACAUUAAGACAUUAACU	147	56	26	18	47	29.932	70.068	-13.35	-9.08163	-0.303409	.((.....(((...((.((((((...(((((((..................(((......)))...........................(((((.........)))))......)))))))...)))))).))..))).....)).	AUAUCUCGAGACAAGGAAAUCUCU	24	CGAUUUUCAACUUUCGACAUUAAG	17	14	0	0	6	5	0	1	2	2	0	0	5	4	0	3	1.83229	0.981316	0.431478	0.81644
47.5	Cluster1	gar-novel		chr11	54505268	54505358	minus	AGGGGACAACUUUGUGCUCGGGAAUUCAUGGUAUUGUGUCCUAACUUACGGGAUGUGAUACUCUGAUAUCUCGAGACAAGGAAAUCUCUA	90	24	16	23	27	43.3333	56.6667	-37.9	-42.1111	-0.971795	.(((((...((((((.(((((((..(((.(((((((((((((.......))))))))))))).)))..)))))))))))))...))))).	AUAUCUCGAGACAAGGAAAUCUCU	24	GGACAACUUUGUGCUCGGGAAUUCA	18	14	0	2	5	5	0	1	2	2	0	0	5	4	0	3	1.83229	0.981316	0.431478	0.81644
47.6	Cluster1	gar-novel		chr3	24666263	24666353	plus	AGGGGACAACUUUGUGCUCGGGAAUUCAUGGUAUUGUGUCCUAACUUACGGGAUGUGAUAUUCUGAUAUCUCGAGACAAGGAAAUCUCUA	90	24	15	23	28	42.2222	57.7778	-36	-40	-0.947368	.(((((...((((((.(((((((..(((.(((((((((((((.......))))))))))))).)))..)))))))))))))...))))).	AUAUCUCGAGACAAGGAAAUCUCU	24	GGACAACUUUGUGCUCGGGAAUUCA	18	14	0	10	5	5	0	1	2	2	0	2	5	4	0	0	1.83229	0.981316	0.431478	0.81644
47.7	Cluster1	gar-novel		chr3	94438232	94438322	plus	AGGGGACAACUUUGUGCUCGGGAAUUCAUGGUAUUGUGUCCUAACUUACGGGAUGUGAUAUUCUGAUAUCUCGAGACAAGGAAAUCUCUA	90	24	15	23	28	42.2222	57.7778	-36	-40	-0.947368	.(((((...((((((.(((((((..(((.(((((((((((((.......))))))))))))).)))..)))))))))))))...))))).	AUAUCUCGAGACAAGGAAAUCUCU	24	GGACAACUUUGUGCUCGGGAAUUCA	18	14	0	10	5	5	0	1	2	2	0	2	5	4	0	0	1.83229	0.981316	0.431478	0.81644
47.8	Cluster1	gar-novel		chr6	35218853	35218999	plus	UGUGAUACUCUGAUAUCUCGAGACAAGGAAAUCUCUAAACAAUCGAUUCAAGCUAACUCAAGCAUUUUUAAAAUCGACGUCAAUAAAAAGGAUUGUAUUUUAAAAUCCAUUCCCGAUUUUCGACUUUCGACAUUAAGACAUUAACU	146	53	28	19	46	32.1918	67.8082	-19.05	-13.0479	-0.405319	.((.....(((...((.((((((...(((((((.........((((((...(((......)))........))))))............(((((.........)))))......)))))))...)))))).))..))).....)).	AUAUCUCGAGACAAGGAAAUCUCU	24	CGAUUUUCGACUUUCGACAUUAAG	18	14	0	0	7	5	0	0	2	2	0	0	5	4	0	3	1.83229	0.981316	0.431478	0.81644
47.9	Cluster1	gar-novel		chr7	92796111	92796201	plus	AGGGGACAACUUUAUGCUCGGGAAUUCAUGGUAUUGUAUCCUAACUUACGGGAUGUGAUACUCUGAUAUCUCGAGACAAGGAAAUCUCUA	90	26	16	21	27	41.1111	58.8889	-34.1	-37.8889	-0.921622	.(((((...(((..(((((((((..(((.(((((((((((((.......))))))))))))).)))..))))))).)))))...))))).	AUAUCUCGAGACAAGGAAAUCUCU	24	GGACAACUUUAUGCUCGGGAAUUCA	18	14	0	4	5	5	0	0	2	2	0	0	4	4	0	1	1.83229	0.981316	0.431478	0.81644
47.10.	Cluster1	gar-novel		chr8	92648414	92648504	plus	AGGGGACAACUUUGUGCUCGGGAAUUCAUGGUAUUGUGUCCUAACUUACGGGAUGUGAUAUUCUGAUAUCUCGAGACAAGGAAAUCUCUA	90	24	15	23	28	42.2222	57.7778	-36	-40	-0.947368	.(((((...((((((.(((((((..(((.(((((((((((((.......))))))))))))).)))..)))))))))))))...))))).	AUAUCUCGAGACAAGGAAAUCUCU	24	GGACAACUUUGUGCUCGGGAAUUCA	18	14	0	10	5	5	0	1	2	2	0	2	4	4	0	0	1.83229	0.981316	0.431478	0.81644
47.11	Cluster1	gar-novel		chr8	92662652	92662742	plus	AGGGGACAACUUUGUGCUCGGGAAUUCAUGGUAUUGUGUCCUAACUUACGGGAUGUGAUAUUCUGAUAUCUCGAGACAAGGAAAUCUCUA	90	24	15	23	28	42.2222	57.7778	-36	-40	-0.947368	.(((((...((((((.(((((((..(((.(((((((((((((.......))))))))))))).)))..)))))))))))))...))))).	AUAUCUCGAGACAAGGAAAUCUCU	24	GGACAACUUUGUGCUCGGGAAUUCA	18	14	0	5	5	5	0	1	2	2	0	2	4	4	0	0	1.83229	0.981316	0.431478	0.81644
47.12	Cluster1	gar-novel		chr8	122540364	122540454	minus	AGGGGACAACUUUGUGCUCGGGAAUUCAUGGUAUUGUGUCCUAACUUACAGGAUGUGAUACUCUGAUAUCUCGAGACAAGGAAAUCUCUA	90	25	16	22	27	42.2222	57.7778	-37.9	-42.1111	-0.997368	.(((((...((((((.(((((((..(((.(((((((((((((.......))))))))))))).)))..)))))))))))))...))))).	AUAUCUCGAGACAAGGAAAUCUCU	24	GGACAACUUUGUGCUCGGGAAUUCA	17	14	0	2	5	5	0	1	2	2	0	0	5	4	0	3	1.83229	0.981316	0.431478	0.81644
47.13	Cluster1	gar-novel		chr8	122543522	122543612	minus	AGGGGACAACUUUGUGCUCGGGAAUUCAUGGUAUUGUGUCCUAACUUACGGGAUGUGAUACUCUGAUAUCUCGAGACAAGGAAAUCUCUA	90	24	16	23	27	43.3333	56.6667	-37.9	-42.1111	-0.971795	.(((((...((((((.(((((((..(((.(((((((((((((.......))))))))))))).)))..)))))))))))))...))))).	AUAUCUCGAGACAAGGAAAUCUCU	24	GGACAACUUUGUGCUCGGGAAUUCA	18	14	0	2	5	5	0	2	2	2	0	0	5	4	0	3	1.83229	0.981316	0.431478	0.81644
48	Cluster100	gar-novel		chr12	1496628	1496761	minus	AUAGAGUGGGAUAAUAUUAGGGUGGGUUUGGAUAGUCGAUUGGAUGCGGUGCAGUAUGUUUAGUUUAUUUUUUAUCUCCUGCUAUAAUAUCGUUACAGUAUCUAAUCUCACCACCACCCUAUUUUUACUCUAA	133	33	21	27	52	36.0902	63.9098	-39.8	-29.9248	-0.829167	.((((((((((......((((((((...(((...(..((((((((((.((((.((((...((((................))))..)))).).))).)))))))))).).))))))))))).)))))))))).	AUCGUUACAGUAUCUAAUCUCACC	24	AUAGUCGAUUGGAUGCGGUGCAGUAU	16	15	0	15	11	9	0	3	4	3	0	1	9	7	0	1	1.96316	1.76637	0.647217	1.42877
49	Cluster101	gar-novel		chr12	9897817	9897931	minus	CGGUGACAGAUACGGGUUAGGAGUGUUACAAAAGCCUUGAUGCAAGAGAUUUUCUAAGUUUUUCAUGAGUUCUCGGUUGGGUCCCGAACCACUCCGGAUGUAUGUUUUGGGCCU	114	25	21	32	36	46.4912	53.5088	-23.7	-20.7895	-0.44717	.(((...(((((.(.(((.((((((........((((....((..((((..(((............))).)))).)).)))).......)))))).))).).)))))...))).	ACCACUCCGGAUGUAUGUUUUGGG	24	ACAGAUACGGGUUAGGAGUGUUAC	14	13	0	0	8	7	0	8	6	6	0	4	8	8	0	3	1.70141	1.37384	1.29443	1.63288
50	Cluster102	gar-novel		chr12	14489945	14490050	minus	UGAUGAUUUGACAUGAUAGAUCUAGGUUUACAGUUCUAAUUUUAUAUUAGAUAUUAUUUAAAAUUCUAACAAGUGACAUCCGAGCCUCGUCAUGUUGAAUCAUUG	105	33	14	17	41	29.5238	70.4762	-25.3	-24.0952	-0.816129	.((((((((((((((((((..((.((.((((.(((..(((((((.((........)).)))))))..)))..))))...)).)).)).)))))))))))))))).	AUCCGAGCCUCGUCAUGUUGAAUC	24	UUUGACAUGAUAGAUCUAGGUUUA	36	26	0	2	8	4	0	1	4	2	0	0	8	6	0	0	3.40282	0.785053	0.431478	1.22466
51	Cluster103	gar-novel		chr12	20943813	20944038	plus	CUAUUGUAUCAACGAGAAGAAAUUGUAUGAAACUGUUAUUCUACGUUAUUUUUAAUUAUUUCUUUCCAGAAGGAGAAUAACAAAUCAUAUUUUACCUACUAAUUUUCAGCUAAAAAUAUUAAAAAUUAGAAGGAAAAAUCUGAUUUAUUGUUCUCUUAUUAGAAAGAAAUAAGGAUGACGUAAAAUCACAAUUUCAUACAAUGUUUUCUCAUGUAUCUACAGUAA	225	88	28	27	82	24.4444	75.5556	-76	-33.7778	-1.38182	.(((((((...(((((((((.(((((((((((.(((.(((.((((((((((....(((((((((((.((.((((((((((.((((((.(((((.(((.((((((((...............)))))))).))).))))).)))))).)))))))))).)).))))))))))))))))))))).))).))).))))))))))).)))))))..))...))))))).	ACGAGAAGAAAUUGUAUGAAACUG	24	AUUUCAUACAAUGUUUUCUCAUGUAU	37	21	0	1	20	5	0	0	6	2	0	2	8	3	0	0	2.74843	0.981316	0.431478	0.61233
52	Cluster104	gar-novel		chr12	63628746	63628807	minus	AAGGUUGCUGGGAUUGGGAUUGGUUCAGAUGCUGGACCAGAUUUUGACUCCUACUGACCUA	61	13	11	18	19	47.541	52.459	-25.4	-41.6393	-0.875862	.((((((.((((((((((((((((((((...)))))))).))))))).))))).)))))).	ACCAGAUUUUGACUCCUACUGACC	24	UUGCUGGGAUUGGGAUUGGUUC	18	18	0	1	1	1	0	0	2	1	0	0	3	3	0	0	2.3558	0.196263	0.215739	0.61233
53	Cluster105	gar-novel		chr12	90710225	90710299	plus	CGGCUACGAUUAACGGGUAUCGACAAAUCAAAUCUCUAAGAUAUGAAAACAUAAACUGGAUUAGAUGUGAGCCU	74	28	13	15	18	37.8378	62.1622	-10.48	-14.1622	-0.374286	.(((((((.(((((.(((.........(((.((((...)))).)))........))).).)))).))).)))).	AUAAACUGGAUUAGAUGUGAGCCU	24	GCUACGAUUAACGGGUAUCGAC	25	24	0	0	5	5	0	0	3	2	0	0	5	5	0	0	3.14106	0.981316	0.431478	1.02055
54	Cluster106	gar-novel		chr12	93388495	93388656	minus	UGCAUUAAUGUGCUUCAGCGUAUUCAAACUCACGUUCUCCUAUACGAAUAAUAAUGAUGAUAUCAAUUAUGCUCAACACCCAUUAAGGUGACUCAAUUGGCAUCAACAUUAUCGUUAGUAUAAGAGAAUGUGAACUUGAAUGCGUUGAAGCACAUUAUGCU	161	53	30	27	51	35.4037	64.5963	-74.9	-46.5217	-1.31404	.((((.(((((((((((((((((((((..((((((((((.(((((.(((.((((((.((((.((((((..(.....((((......)))).)..)))))).)))).)))))).))).))))).))))))))))..))))))))))))))))))))))))).	AGAGAAUGUGAACUUGAAUGCGUU	24	CGUAUUCAAACUCACGUUCUCCUA	137	71	0	2	44	27	0	2	17	9	0	0	37	23	0	0	9.29231	5.29911	1.94165	4.69453
55	Cluster107	gar-novel		chr12	112776709	112776799	plus	AAUUGCGGUCUCUCGGGAUUAGGCCUUGCUGGUCUUGGUUCGUUUCUGGGCUGGCUUUGAGCGGGUACCGUGUUUUGUGGGAAUGUGGUG	90	8	15	34	33	54.4444	45.5556	-26.5	-29.4444	-0.540816	.((((((.((((.((((((..((.((((((((((..(((((......)))))))))...))))))..))..)))))).)))).)))))).	UUGCGGUCUCUCGGGAUUAGGCCU	24	UACCGUGUUUUGUGGGAAUGUGGUG	27	20	0	8	10	7	0	5	10	7	0	1	5	4	0	3	2.61755	1.37384	1.51017	0.81644
56	Cluster109	gar-novel		chr12	119827342	119827507	plus	AGCUUUAUUUUUAUGUACUUGUACAUUUUAAUUUUAUUAUGCACACUUUAUUACCUCCACCAAUUGCAUAUUUCUACUAUUACAAGUGAAGUCUACACUAACUAAAGAUUAAUUUCAACACCAUGAUAAACAAUUGUAGUGUAUCUAGUAUUCUUAAAAUGAUGU	165	55	27	16	67	26.0606	73.9394	-19.01	-11.5212	-0.442093	.((.(((((((...(((((.(((((((.(((((((((((((........((((.((.............(((((.(((......)))))))).............))..))))........))))))))..))))).)))))))..)))))....))))))).))	AACACCAUGAUAAACAAUUGUAGU	24	UUUAAUUUUAUUAUGCACACUU	11	11	0	0	2	2	0	0	4	4	0	0	5	4	0	0	1.43965	0.392526	0.862956	0.81644
57	Cluster110	gar-novel		chr12	124000490	124000570	minus	AGGGUGAAAAUGCGUCCAGUUGGGCAUGUUUUCCUGCACAAUCAGCAGAAAACGCGUCUAGCUGGACACGUUUUCACUCA	80	21	19	20	20	48.75	51.25	-47.4	-59.25	-1.21538	.(((((((((((.((((((((((((.(((((((.(((.......)))))))))).)))))))))))).))))))))))).	GUCCAGUUGGGCAUGUUUUCCUGC	24	AGAAAACGCGUCUAGCUGGACAC	20	18	0	2	18	17	0	0	2	1	0	1	3	3	0	1	2.3558	3.33647	0.215739	0.61233
58	Cluster111	gar-novel		chr12	137005620	137005824	minus	CUUUACUUUUCUAAAUUUUAAAAUGUAAGUCCAAUCGUUAACACUGAUAAUUUUUUUGUUAAAUUUGUUACAGUGAUAUUUUGAAAUUAAAAAAAAAAAACUACUCCAUGUAAUUAAAAAAGGAUGUUGUAAUUAACCUGAAUUUAAUAAAAAAAUUGGCAGUAUUAACAACUGGACAUGCAUUUUGAAAUAUGAAAAGUAGAU	204	85	20	25	74	22.0588	77.9412	-57.55	-28.2108	-1.27889	.((((((((((...(((((((((((((.(((((...(((((.((((.((((((((((((((((((((((((((.....((((..(((((.....................)))))..)))).....)))))))......))))))))))))))))))).)))).)))))...))))).)))))))))))))..)))))))))).	GUAAGUCCAAUCGUUAACACUGAU	24	CAGUAUUAACAACUGGACAUGCAU	17	15	0	1	5	5	0	0	2	1	0	0	8	4	0	0	1.96316	0.981316	0.215739	0.81644
59	Cluster112	gar-novel		chr12	137381464	137381706	plus	GGGUAACACAUUGAUGAGAAGUUCAUUGGACGAGCACUGAUUAAGUAGCUUUCGUAAUGGUAUGUAACAGGGGAGAGCUCAAUCACGAUACUAUUGUAAAAUGACUUCAUAACUAAAUAAGUUUAUAAUUAAUAGGUGAAAAGUUAGAACUCAAUUAUAAAGUAUUUGAACCCUAAUUACAUAUCUCUAAUUAGUCCCUCCGUUAGCUCGUUGAAACCAUAAAUGAAUCGAAUGCAGAACCA	242	89	38	44	71	33.8843	66.1157	-47.43	-19.5992	-0.578415	.(((....(((((((..........((.(((((((..((((..((..(((....((..(((((((((..((((.........(((.((((((.((((((..(((.(((.(((((........(((....))).........)))))))).))).))))))))))))))).))))..)))))))))..))...)))..))..))))))))))).))...........))).))))....))).	AUUGGACGAGCACUGAUUAAGUAG	24	CCUCCGUUAGCUCGUUGAAACC	24	23	0	2	10	9	0	1	3	2	0	0	8	7	0	0	3.01018	1.76637	0.431478	1.42877
60	Cluster113	gar-novel		chr13	33810194	33810347	minus	AAACCGACAUCCUCCUACAUUGGCAAUAAUGCCAAUCGAGCUAAGACUCAAUCGGUCUAUUUAUUGCCAAAUUUAAAAUAUACAUGUUUAUGUCGAUUGAGUCUUAGUUCAAUUGGCAUUGCUAUUGUUACCAGUGUAGGAUGACGUGGGUUC	153	44	29	29	51	37.9085	62.0915	-67.5	-44.1176	-1.16379	.((((.((.((.((((((((((((((((((((((((.((((((((((((((((((.(..................................))))))))))))))))))).))))))))...)))))...))))))))))).)).)).)))).	AUGCCAAUCGAGCUAAGACUCAAU	24	UGAGUCUUAGUUCAAUUGGCAUUG	101	99	0	4	36	33	0	3	7	7	0	1	23	21	0	0	12.9569	6.47668	1.51017	4.28631
61	Cluster115	gar-novel		chr13	73288674	73288828	minus	UUUGUGAUUCCGUGUCAUCCAUAUCCCUUUUCAAUAAAAGAAUGACAAAUAAGAUUUUUCCUCUUGAUUUUCAACUUUUUCCUCCUAAAAACAAGUAAAAUCUAAUUUAUCAUUCUUCUAUUGGAAAGGGACAGGGAUCACAUGAAAUCACAAU	154	52	29	18	55	30.5195	69.4805	-56.4	-36.6234	-1.2	.((((((((.(((((.((((...(((((((((((((.((((((((.((((.(((((((....((((.((((...............)))).)))).))))))).)))).)))))))).)))))))))))))...)))).))))).)))))))).	AGGGACAGGGAUCACAUGAAAUCA	24	AUUCCGUGUCAUCCAUAUCCCUUU	37	30	0	8	8	1	0	7	4	2	0	3	6	2	0	4	3.92633	0.196263	0.431478	0.40822
62	Cluster116	gar-novel		chr13	73899759	73899930	minus	AUAAGACUGUCAAGAUAUCAGUAGCCUCGAUUCUCUCAUUUUCAGUUUUAACUCCAAGUCCAAAGUAAAUCUAAAAAAAAAAAACCUCCAUCGUGAAUUUACAAAAAUCAACAUUGUCGUUAGAAAUUUUCAGUCGAGCCCAUUCGUCCUUGAAUAUUUAUGCAGUCUUAA	171	61	35	21	54	32.7485	67.2515	-25.6	-14.9708	-0.457143	.(((((((((..(((((((((..(((((((((.............(((((((..(((((.....(((((((.......................).))))))........)).)))..)))))))......))))))).......))..))).))))))..))))))))).	AGACUGUCAAGAUAUCAGUAGCCU	24	CCCAUUCGUCCUUGAAUAUUUAUGCAGUCUUA	19	14	0	8	9	7	0	3	6	3	0	0	9	9	0	4	1.83229	1.37384	0.647217	1.83699
63	Cluster117	gar-novel		chr13	75115177	75115257	minus	CAGAGACAAAGUAGGGCUCGGGAGUCAGUUACGCGCGAGGAAGGUAUUAGCACCCUCUCGACGCCCAAAAUUGGUUUCUU	80	21	19	23	17	52.5	47.5	-24.4	-30.5	-0.580952	.((((((......(((((((((((...((((.((.(......)))..))))...))))))).)))).......)))))).	AGGGCUCGGGAGUCAGUUACGCGC	24	UAUUAGCACCCUCUCGACGCCCAAA	16	13	0	0	3	2	0	0	3	3	0	0	2	2	0	0	1.70141	0.392526	0.647217	0.40822
64	Cluster118	gar-novel		chr13	82610339	82610494	plus	UUAGUUAUUUUUGUUAUUGUUUUAUGAAGAAAAUGGUCACUCUACGUUGACAUUUAAAACCUAUUUUAAUUGUCAUAUUGGACUAUCGUUUGGGCAAUAAAAAAUCUUAACCGUAGAGUGAUGAUUUCGUAAAAAAAUAUUAACGUAAGUGACUA	155	53	17	25	60	27.0968	72.9032	-42.05	-27.129	-1.00119	.(((((((((.(((((.((((((.....((((.(.(((((((((((.(((((.((((((....)))))).)))))(((((..(((.....))).)))))............))))))))))).))))).....)))))).))))).)))))))))	UUAACCGUAGAGUGAUGAUUUCGU	24	GAAAAUGGUCACUCUACGUUGACAU	24	21	0	0	9	8	0	0	1	1	0	0	7	6	0	0	2.74843	1.57011	0.215739	1.22466
65	Cluster119	gar-novel		chr13	92506257	92506468	plus	GAGCUUUACUGACAUGGUAUACACACGAAUGAUAUGUCAGAACUUUAUUCUUUUUAAAUUUAAAACAUAAUUUUUUUAUAAUUUUUAAAUGAUUUUAAUAACUUUUAAUUUAAAAAAUUGUUCUUAUAUUUUCUUUUAAAUUUUUAAAAUUUUAAAAAAUUAAUUAAAUAUUGAUAUGUCAUUCACGUACCAAUUCACGUCAAUAAAGUUA	211	80	21	16	94	17.5355	82.4645	-34.37	-16.2891	-0.928919	.(((((((.((((.((((((......((((((((((((((......(((..((((((((((((((...(((......(((((((((((((.................)))).)))))))))......)))...))))))))))............))))..)))......))))))))))))))..))))))......)))).))))))).	ACACACGAAUGAUAUGUCAGAACU	24	UAUUGAUAUGUCAUUCACGUACCA	15	11	0	5	10	8	0	1	2	1	0	2	12	10	0	2	1.43965	1.57011	0.215739	2.0411
66	Cluster120	gar-novel		chr13	95857116	95857195	plus	CUUGAUUUUCCUAUAAAAUCUGGUUGUUCUCUUACAUGAAAUUGUGCAAGUGACGAUAAAGAUAGACAGGGACAUCAGU	79	25	12	16	26	35.443	64.557	-17.4	-22.0253	-0.621429	.(((((.(((((.....((((.((((((((..((((......))))..)).))))))..))))....))))).))))).	UGCAAGUGACGAUAAAGAUAGACA	24	UAAAAUCUGGUUGUUCUCUUACA	34	11	0	0	7	2	0	0	1	1	0	0	4	2	0	0	1.43965	0.392526	0.215739	0.40822
67	Cluster121	gar-novel		chr13	119174361	119174513	minus	AUGAUUUCACGUCAUUUCUAUACCUCUUCAAUAGGAGAAUGAUAAAUCAAAUUUUUUCUCCUCAUUUUCAGUUUUUAAAAAGUUAAAAAUUACCACAAAAAUCUAAUUUGUCAUUUUUCUAUUGAAAAAAGACAGAGAUGACAUGAAAUCAC	152	58	24	15	55	25.6579	74.3421	-44.6	-29.3421	-1.14359	.((((((((.(((((((((.......(((((((((((((((((((((...((((((.............(((((((((....))))))))).....))))))...))))))))))))))))))))).......))))))))).)))))))).	AAAGACAGAGAUGACAUGAAAUCA	24	AUUUCACGUCAUUUCUAUACCUCU	40	25	1	2	21	16	0	2	7	4	1	0	15	10	0	1	3.27194	3.14021	0.862956	2.0411
68	Cluster122	gar-novel		chr13	125907626	125907812	plus	AUUUUUUAAAAAAUUAACCGAAUUUUUUGGAAAUAUAAAUUAAUCGGUUAGAUAAGUCGGUUAAUUUUUUAUAUGUUUUAUACUUGUUUUAACCAAAAAUAAAAAUAUAUAUAUAUAUAUUUUGGUUAAUUCAGUUAACCGACCGAAUUAACUGAAAAAGUUCAGUUCGGUUAAUUUUUUAAAAAA	186	73	15	21	77	19.3548	80.6452	-47.44	-25.5054	-1.31778	.((((((((((((((((((((((....((((............((((((((.(..((((((((((....((((.....))))..((..(((((((((.......((((((....)))))))))))))))..))))))))))))..).)))))))).....))))))))))))))))))))))))))	AACCGACCGAAUUAACUGAAAAAG	24	UAAUCGGUUAGAUAAGUCGGUUAA	36	16	0	2	18	10	0	0	8	4	0	3	5	3	0	2	2.09404	1.96263	0.862956	0.61233
69	Cluster123	gar-novel		chr13	134700977	134701119	plus	GGUGUGACAUUGAUAACCAAAUACAUGGUGACAUGUGACAACUUCAUAUUAUAAUUUUUAUAAAUAUUUUUAAUUUUUUUGUCAUCUAUCAAAAUAUAAGGAUGUCAUAUAUCAUUAUGAUAUUGGCCGUCAGUGCCACAUA	142	48	19	20	55	27.4648	72.5352	-38.6	-27.1831	-0.989744	.(((((.(((((((..((((...((((((((.((((((((.(((.(((((.........(((((.............)))))..........))))).))).)))))))).))))))))...))))..))))))).))))).	AUGGUGACAUGUGACAACUUCAUA	24	UAAGGAUGUCAUAUAUCAUUAUGA	36	34	0	1	24	22	0	0	6	5	0	0	14	14	0	2	4.44984	4.31779	1.07869	2.85754
70	Cluster124	gar-novel		chr1	6021315	6021420	plus	AGAGGAAAUAAUUUACCCAUGUUUUAGGCUAUGAAUUCCACUGUUGUGAAUGACACUACAUACUACAGAAGUUGUACGCUUAAUGCACCAACUUUCGAUUCUUUA	105	33	20	17	35	35.2381	64.7619	-15.3	-14.5714	-0.413514	.((((((............(((.(((((((((((.(((....((((((........)))).))....))).))))).)))))).)))...........)))))).	AGGCUAUGAAUUCCACUGUUGUGA	24	ACAUACUACAGAAGUUGUACGCUUAA	27	24	0	0	14	12	0	1	5	5	0	0	4	3	0	0	3.14106	2.35516	1.07869	0.61233
71	Cluster125	gar-novel		chr1	29972272	29972388	plus	AAUGUUGGUCAACUGUUUCCCAGGAUACAACAACACAAUGAUCGAAGCAAUAGCACCUCUGCAGUGAUCAAUAAACAAAUGUUGUCCUUCCUAUCACCGAAACGUUGGAAAAUAUG	116	41	26	20	29	39.6552	60.3448	-26.5	-22.8448	-0.576087	.(((((..(((((.(((((..((((.((((((......((((((..(((..........)))..)))))).........))))))...))))......))))))))))..))))).	AUCACCGAAACGUUGGAAAAUAUG	24	UGUUGGUCAACUGUUUCCCAGGAUA	27	20	0	0	8	7	0	1	4	4	0	0	9	8	0	0	2.61755	1.37384	0.862956	1.63288
72	Cluster126	gar-novel		chr1	48962769	48962893	minus	AUUAAGCUCUUUAAAUUCAUUUUUUUGUUGGAGUCCCUGACCUAUUGUUAAGUGAUGACGUAUUGAUUGACAUGAAAAAUAAUAACAUGACAACGGACAUAGAAUGACAACGUAAAGGCUUAAA	124	45	17	22	40	31.4516	68.5484	-20.15	-16.25	-0.516667	.((((((.(((((...(((((((..((((.(.(((..((...(((((((...(.(((.((.......)).))).)..))))))).)).)))..).)))).))))))).....))))))))))).	ACAACGGACAUAGAAUGACAACGU	24	AUUCAUUUUUUUGUUGGAGUCC	24	20	0	0	3	3	0	3	3	2	0	1	3	1	0	0	2.61755	0.588789	0.431478	0.20411
73	Cluster127	gar-novel		chr1	51527877	51527996	minus	AAUAUGUUUAGAUCAAGAACUAAAGAAAUUGGAUUUGAAUCGGGGGAAAACCAAAGUUGUCGAAUAGUCGUCCUGUUCCGAUUAUCGUUGUCUGAGGUAAGUUUGUAAGCAAAUAUAUG	119	40	14	28	37	35.2941	64.7059	-19.9	-16.7227	-0.47381	.((((((((.(.....(((((.......((((((.((((((((((((..((...............))..))))...)))))..)))..))))))....))))).....))))))))).	GUUCCGAUUAUCGUUGUCUGAGGU	24	AUUGGAUUUGAAUCGGGGGAA	19	18	0	0	4	4	0	1	3	3	0	0	4	4	0	0	2.3558	0.785053	0.647217	0.81644
74	Cluster128	gar-novel		chr1	51795714	51795779	plus	UUGGAAGAUCAAAAUCCAAGAUCCAGAAAAUUUCAAGGAAUUCAUGGAUUUAGGUACGCUUCCAU	65	24	11	12	18	35.3846	64.6154	-18.9	-29.0769	-0.821739	.(((((((((.(((((((.(((((.(((...)))..)))..)).))))))).)))...)))))).	AAGGAAUUCAUGGAUUUAGGUACG	24	GAUCAAAAUCCAAGAUCCAGAA	25	16	0	16	6	1	0	5	4	3	0	5	7	6	0	5	2.09404	0.196263	0.647217	1.22466
75	Cluster129	gar-novel		chr1	64676407	64676533	minus	AUAAUGUCAACAAAUAGACUUGUAUUUUUAAAUAAAAAAAAUAGAGAGACUAAAUUCUUUGAAAUAAAAGUAGAGGGAUUAAAUUCCAAAUGUGCGAAAGAUACCAAGACCUAGAACCUAUAUUAA	126	60	14	18	34	25.3968	74.6032	-12.12	-9.61905	-0.37875	.((((((.......(((.(((((((((((............((((((........))))))........(((.(.(((......)))...).))).))))))).))))..)))......)))))).	GAAAGAUACCAAGACCUAGAACCU	24	CAAAUAGACUUGUAUUUUUAAA	13	13	0	3	8	7	0	0	2	2	0	0	2	2	0	0	1.70141	1.37384	0.431478	0.40822
76	Cluster130	gar-novel		chr1	92237096	92237195	plus	AGACCGCCUUUUGAUAUACUUCAACCAUGUAGAAGAGGUCAAAAGCCAUUUCUGAAGAAAGUGGCCUUUUGAUCCAUUUCAACUAAAGAAAGAAGGUCC	99	34	20	19	26	39.3939	60.6061	-24.24	-24.4848	-0.621538	.((((..(((((................((.((((.(((((((((((((((.......)))))).))))))).)).)))).))....)))))..)))).	ACCAUGUAGAAGAGGUCAAAAGCC	24	CCUUUUGAUCCAUUUCAACUAAAGAA	9	9	0	0	16	12	0	0	2	2	0	0	6	6	0	0	1.1779	2.35516	0.431478	1.22466
77	Cluster131	gar-novel		chr1	98782269	98782432	plus	ACUCAUAAUUUAAUGACUAAUGACAUAAUUUACAUUUAAAUUUUUUAAACAAUUAAGACUGUGAAGGGUGAUUCCUAUGGGUUAUGCCUUAACACAUCAAAAUUUGAAUCAUGCCUCUAACAUUUAAAGAGAAUGAAUGUAAAUAUGAUACUAUUUUGUGAGA	163	62	20	23	58	26.3804	73.6196	-26.37	-16.1779	-0.613256	.(((((((..((...........((((.((((((((((..(((((((((..........(((..((((((((((..(((.((((.....)))).)))........))))))).)))...))))))))))))..))))))))))))))....))..))))))).	AGAGAAUGAAUGUAAAUAUGAUAC	24	GACAUAAUUUACAUUUAAAUUUUUU	131	111	0	2	87	70	0	3	25	21	0	1	38	33	0	2	14.5274	13.7384	4.53052	6.73563
78	Cluster132	gar-novel		chr1	109733100	109733263	plus	UAGAGGAGGCAAAAUGCAAUUCGACUUCUAGUAUAAGAGCCUCCAUGGUACUUUUACCCAUAUACAUUUGAAUAUUAAAUUUGAGAUUGGAAUAUGAUAUUUUAAAUGGUAAAAGUACCAUAGAGGUCCUUGUAGUAGGAGUCAUAUUGCAUUUUCCCCUUUC	163	52	25	30	56	33.7423	66.2577	-71.9	-44.1104	-1.30727	.(((((.((.((((((((((..((((((((.((((((.(((((.((((((((((((((.......((((((((((((.((((.......)))).))))).))))))))))))))))))))).))))).)))))).))))))))..))))))))))))))))).	AUUCGACUUCUAGUAUAAGAGCCU	24	GUCCUUGUAGUAGGAGUCAUAUUG	40	37	0	4	5	5	0	0	1	1	0	1	15	13	0	3	4.84247	0.981316	0.215739	2.65343
79	Cluster133	gar-novel		chr1	135354160	135354293	plus	UUUGAAUUUCAAGUUGAGCUCGAACUUAAAAAUAGAUACUCAAUUGAGUUUGAACUGAACAUCAAACUUUAAAUUUUAAAGUGAACUCAAACUCGAACUUAAAAAUAAAUAUUCGAUUUAACUCAAGUUUAAU	133	55	18	15	45	24.812	75.188	-19.78	-14.8722	-0.599394	.((((((((..(((((((.(((((...................((((((((((..(((.......(((((((...)))))))....)))...)))))))))).........)))))))))))).)))))))).	UGAAUUUCAAGUUGAGCUCGAACU	24	UUCGAUUUAACUCAAGUUUAAU	21	11	0	0	6	3	0	0	1	1	0	0	5	2	0	1	1.43965	0.588789	0.215739	0.40822
80	Cluster134	gar-novel		chr1	140793908	140794011	plus	AGGGUUUUUCAAUAUUUAAAUAGAUAUACAGGCGAAACUCCUAUUGUAUCAUUCAGUUUUCAAUAUGAGUGACUUUCUUUUCUUUUACCUGUGAUUUUUCCCG	103	26	17	15	45	31.068	68.932	-17.3	-16.7961	-0.540625	.(((.................((((.((((((.((((...........(((((((..........)))))))..........)))).))))))))))..))).	AAAUAGAUAUACAGGCGAAACUCC	24	UCUUUUACCUGUGAUUUUUCCCG	30	28	0	1	13	10	0	3	5	4	0	0	3	3	0	3	3.66457	1.96263	0.862956	0.61233
81	Cluster135	gar-novel		chr2	1114762	1114875	plus	GGAUUAAUAUAAAUGGUUGGAUCAGGAACCAAUCGAGCUACCAAUUUAAAGAAUGACUUUGAACUAGUUAGAUCAAAAAUUGAUAUAAACUGAUUGAACCACUUAAAAAGUCG	113	47	15	20	31	30.9735	69.0265	-19.35	-17.1239	-0.552857	.((((....(((.(((((.((((((..........(((((....(((((((.....))))))).)))))..(((((...))))).....)))))).))))).)))...)))).	AAACUGAUUGAACCACUUAAAAAG	24	AAUAUAAAUGGUUGGAUCAGGAACC	18	16	0	0	13	9	0	0	6	6	0	0	5	5	0	0	2.09404	1.76637	1.29443	1.02055
82	Cluster136	gar-novel		chr2	2323914	2324019	plus	AUACUUAUAGUAUAGGACUCGAAAUUCCAGCUGCAGCGGUAGAGAGAAGAGGAAGACGCAGAAGCAGACGCAGUUAGGGAAAAUGAGUGAAAAGAAAUUGGGUAA	105	42	13	32	18	42.8571	57.1429	-18.6	-17.7143	-0.413333	.((((((.........(((((...((((((((((.(((..................)))..........)))))).))))...)))))..........)))))).	AGGACUCGAAAUUCCAGCUGCAGC	24	AGAAGCAGACGCAGUUAGGGAAAAUGAGUGAAAA	19	15	0	0	12	9	0	0	3	3	0	0	2	1	0	0	1.96316	1.76637	0.647217	0.20411
83	Cluster137	gar-novel		chr2	20659936	20660013	minus	AUAGGUUAAAAAAAAGUUAUAAGUAGUUCUAGAUUUUGUAUCAAAGAGAGUAUAUAAUAUCAGAACCUAUAAUCUAA	77	35	6	11	25	22.0779	77.9221	-9.9	-12.8571	-0.582353	.((((((...............((((((((.(((.(((((((.......).)))))).))))))).)))))))))).	AUAAGUAGUUCUAGAUUUUGUAUC	24	AUAUAAUAUCAGAACCUAUAAUCUA	129	124	0	1	29	28	0	1	16	15	0	0	30	30	0	4	16.2288	5.49537	3.23608	6.1233
84	Cluster138	gar-novel		chr2	33271257	33271405	minus	AUACAAUUCACUUUUAAGAUGCCUUGGUGGUGAAAUGGUAGACACGCAAGACUCAAAAUCUCGUGCUAAAGAGAGUGGAGGUUCGAGUCCUCUUCAAGGCAUAAUAUUACAUUUCCUACUCAAUAAAUCAUAUAUAAACCAUUUGUAA	148	51	27	26	44	35.8108	64.1892	-27.6	-18.6486	-0.520755	.(((((........((.(((...(((((((.((((((..(.....((..(((((..((((((..(((......))).)))))).))))).........))......)..)))))))))).)))...))).))..........))))).	GCCUUGGUGGUGAAAUGGUAGACA	24	UAUUACAUUUCCUACUCAAUAAAU	299	59	0	4	207	43	0	1	37	3	0	0	174	18	0	1	7.72178	8.43932	0.647217	3.67398
85	Cluster139	gar-novel		chr2	64423926	64423994	minus	ACUGCAUCAAAUGUGAUCGUGUUCUUCCCAUGAAGCAAUGUGGUGGUAAGAUGAUCAUAUUCAUCAGG	68	19	12	16	21	41.1765	58.8235	-20.1	-29.5588	-0.717857	.(((.((..(((((((((((.((((.(((((......))).)).)).)).))))))))))).))))).	AUCAAAUGUGAUCGUGUUCUUCCC	24	GGUGGUAAGAUGAUCAUAUUCAUCA	33	17	0	0	13	7	0	0	8	2	0	0	11	6	0	0	2.22492	1.37384	0.431478	1.22466
86	Cluster140	gar-novel		chr2	66884842	66884956	minus	AUCAAAGAGCAAAUUAGUCAUUUCUAUAAAAAAUUUCAUUCAUUUGUACGGUUAAAAACUUUAAUAGUAGAAAUGGAUGGAACUUUUAAUAAGAAUGCCAGUUUGCUCUUUGAC	114	43	14	17	40	27.193	72.807	-43.7	-38.3333	-1.40968	.((((((((((((((.(.(((((.(((.((((.((((((((((((.(((.((((((...)))))).))).)))))))))))).)))).))).)))))).)))))))))))))).	AAGAAUGCCAGUUUGCUCUUUGAC	24	CAAAGAGCAAAUUAGUCAUUUCUAU	18	13	0	0	7	6	0	0	7	6	0	0	7	6	0	0	1.70141	1.17758	1.29443	1.22466
87	Cluster141	gar-novel		chr2	75602510	75602591	plus	AUAAAUUUAAAAAGGAGCUGGGCUGGGCUCGAGCCUUGAAUGUUCAAGCCUGAGCUCGACCUAUAUUUUAAACAAGUUUAA	81	26	14	18	23	39.5062	60.4938	-23.5	-29.0123	-0.734375	.(((((((....((((..((((.(((((((.((.(((((....))))).))))))))).))))..))))....))))))).	AGGAGCUGGGCUGGGCUCGAGCCU	24	CCUGAGCUCGACCUAUAUUUUAA	31	29	0	1	3	3	0	0	3	2	0	0	2	2	0	0	3.79545	0.588789	0.431478	0.40822
88	Cluster142	gar-novel		chr3	9472727	9472843	minus	GCUAUUUGGUAUUUUUGUUUUCGCUAUUUUGCUGUCGAUUUUGAUUUGGAGCUUCAUAACGUUGCCACAAGUAGGAGUUCUGACUAAACAGGUGUCGAUGAAUGGGCUGUGAUGGG	116	23	16	32	45	41.3793	58.6207	-22.1	-19.0517	-0.460417	.(((((.(((...((((((..((((..((((..(((((((((.(((((..((..(.....)..))..))))).))))))..)))))))..))))..))))))...)))..))))).	AGUAGGAGUUCUGACUAAACAGGU	24	UAUUUUGCUGUCGAUUUUGAUUUG	19	16	0	2	4	4	0	0	4	3	0	0	3	1	0	1	2.09404	0.785053	0.647217	0.20411
89	Cluster143	gar-novel		chr3	13287430	13287616	minus	CUUUUUUUUAUCCAAGUUAGUCUUUAAAUUCGGCAAUUAUUCUCAGAUUGGGGUUUAAAUUUGGUAAUUGUUCUCAUAUCGAAGUCUGAUCUCUAGAGUUUUGAAAGAUUAACUUGCACAAAUAAAAUUCAAGUCCCAAUGUGAGAACAUUUGUCAAGUUCAGCACCUAACUUGGAUAAAAAAAGU	186	60	28	30	68	31.1828	68.8172	-57.2	-30.7527	-0.986207	.(((((((((((((((((((......((((.(((((...((((((.((((((((((((((((((((((((.(((....((((((((((.....)))).)))))).))).))).)))).)))))....)).)))))))))).))))))...))))).))))......))))))))))))))))))).	AUUCAAGUCCCAAUGUGAGAACAU	24	AUUCUCAGAUUGGGGUUUAAAUU	54	49	0	10	24	19	0	8	6	6	0	3	18	16	0	5	6.413	3.729	1.29443	3.26576
90	Cluster144	gar-novel		chr3	23472664	23472805	plus	UGUUUUAAACUAAAUUAGUGGUCCAACCGGUUGAGCUAUUGGUUCAUCGAUUCAAUUGGUUUGAUCGAUCCAACCAGUUUAAUUAAAAAAUUAAAAAAUUGAUUCAACCGGUUUGAUCGUUGAUUCAACUAGUUUUUAGCC	141	43	22	24	52	32.6241	67.3759	-40.74	-28.8936	-0.885652	.(((..(((((((((((((((((.(((((((((((..(((((((.((((((.(((.....)))))))))..)))))))((((((....))))))........))))))))))).)))))))))))....))))))..))).	AACCGGUUUGAUCGUUGAUUCAAC	24	UAAAUUAGUGGUCCAACCGGUUGA	25	23	0	1	4	4	0	2	9	6	0	0	8	8	0	0	3.01018	0.785053	1.29443	1.63288
91	Cluster146	gar-novel		chr3	27106150	27106254	minus	CUUGGUCCAUUGUGCAUUGUAUUAGUUGGGUCGGACAUAAAUUUAUAUCUAUUUUCAUGGUUGUUUGAAUAUGAACCAAUUAGUUAAUUGAAUCGAGGAUCGAU	104	28	12	22	42	32.6923	67.3077	-22.8	-21.9231	-0.670588	.(((((((.(((..((.(..(((((((((.(((....(((((...(((........)))...)))))....))).)))))))))..).))...)))))))))).	UUGAAUAUGAACCAAUUAGUUAAU	24	GUAUUAGUUGGGUCGGACAUAAAU	23	19	0	4	6	3	0	1	6	4	0	0	7	6	0	1	2.48667	0.588789	0.862956	1.22466
92	Cluster147	gar-novel		chr3	45250332	45250415	plus	CGAUAUGGCAGAUUAGUAUCCAUCGAUGAGUAGAAUAAUAUAACUUAGAUCCAAGUCGAUCUGGCAAUUAGUGUUAAAUAUCA	83	30	12	16	25	33.7349	66.2651	-12.5	-15.0602	-0.446429	.(((((...(.((((((..((((((((........(((......))).......)))))..)))..)))))).)...))))).	GAUUAGUAUCCAUCGAUGAGUAGA	24	UCCAAGUCGAUCUGGCAAUUAGUGUU	14	14	0	0	3	3	0	0	1	1	0	0	6	4	0	0	1.83229	0.588789	0.215739	0.81644
93	Cluster148	gar-novel		chr3	54827871	54827995	plus	GUCAUCUAUUUGUACUAUUAAAAACUGGGUGAUUGAUAGAAUAACCAAAUAGUGAAAUGUGACAUGUCACAUGUACCUUGUGUUGAUGUACAAUGACGAGUUUUUAACUAUAAAAUUGGAUGGA	124	43	14	25	42	31.4516	68.5484	-28	-22.5806	-0.717949	.(((((((((((((...(((((((((..((.((((.((.(.(((((((...(((..((((((....)))))).))).))).)))).).)))))).)).))))))))).))))))..))))))).	AACUGGGUGAUUGAUAGAAUAACC	24	GUUGAUGUACAAUGACGAGUUUU	27	19	0	1	5	2	0	0	4	3	0	1	4	2	0	0	2.48667	0.392526	0.647217	0.40822
94	Cluster149	gar-novel		chr3	76711776	76711899	minus	AGUUGACGGAGCUUCAGCUAAUUUCUUAGAACAAUAAUUUUUAAAUUUGGAAAUUACAUCACGAUCUGAAGGAAAAAGUAUUCUAUUAAAACAAUAAUCUGGAAGUAGCAUAAGCCUACAGCA	123	49	18	20	36	30.8943	69.1057	-17.92	-14.5691	-0.471579	.((((..((.((((..((((.(((((.(((....(((((((((....)))))))))..........(((.((((......)))).))).........))))))))))))..)))))).)))).	AUAAUCUGGAAGUAGCAUAAGCCU	24	AGCUUCAGCUAAUUUCUUAGAACAAUA	56	47	0	0	20	18	0	0	7	7	0	2	16	14	0	1	6.15124	3.53274	1.51017	2.85754
95	Cluster150	gar-novel		chr3	92134197	92134275	minus	AGCUCUAUCUUCUAGAAGGAAUCUGCAAUUCUUUAAUUUUCCUUCUCUCAGAAUUCGGAAUCUGUUAGAUUUAGAGCA	78	21	15	12	30	34.6154	65.3846	-21.8	-27.9487	-0.807407	.((((((...(((((..(((.((((.((((((.................)))))))))).))).)))))..)))))).	AGAAUUCGGAAUCUGUUAGAUUUA	24	UCUUCUAGAAGGAAUCUGCAAUUCUUU	25	23	0	0	8	7	0	1	3	1	0	0	5	5	0	0	3.01018	1.37384	0.215739	1.02055
96	Cluster151	gar-novel		chr4	635100	635287	minus	ACAAAGAUAUGAUGGGACAACUGCCAAUCUUGAAAAUCUUCUUGAAAAUCUUCUUGAAUCUCCACAUGGUCGUUAUUUUGUCUUUAUCCUUCUUUGAUAUUGUCAAGGUUCCAAGUUUCUAUCUCAUCCAAGUGUAGAGAUUCUGGUGACAGUCUUCAUGAAUUCCAAGUCUCCCACGUGUUUCUGA	187	48	39	31	69	37.4332	62.5668	-35.63	-19.0535	-0.509	.((.(((((((.(((((..(((.....((.((((.........((...((..((.((((((((((.(((..(..((.....(((.......(((((((...)))))))....))).....))..)..))).)))..))))))).)).))...)))))).))......))).)))))))))))).)).	AUUCCAAGUCUCCCACGUGUUUCU	24	AGAUAUGAUGGGACAACUGCCAAUCU	47	16	0	14	23	7	0	11	5	2	0	2	8	3	0	4	2.09404	1.37384	0.431478	0.61233
97	Cluster152	gar-novel		chr4	22287962	22288029	minus	UAGUUAAAUAAUCGGUCCAUGUAAACACAACAUUGAGUAUAAAUAAUAGGAUUCAUUAACUUGACUU	67	27	9	9	22	26.8657	73.1343	-4.23	-6.31343	-0.235	.((((((.((((.(((((.(((.......((.....)).......)))))))).))))..)))))).	AAAUAAUCGGUCCAUGUAAACACA	24	AAAUAAUAGGAUUCAUUAACUUGA	34	29	0	0	16	12	0	0	5	2	0	0	11	6	0	0	3.79545	2.35516	0.431478	1.22466
98	Cluster153	gar-novel		chr4	32093299	32093407	plus	CAACCCUGGGGCAAAUGAAAUCCUAUACAUAAAUUUGUUAAUAAAAGAAUAGAAAAAGCUUUUGUUGUGUCGCUUAAAUUAUAUAGGAAUUCUUGAACCCAAGAGUUA	108	42	15	18	33	30.5556	69.4444	-20.3	-18.7963	-0.615152	.((((.((((.(((..(((.(((((((.........(((((((((((...........)))))))))....))........))))))).))))))..)))).).))).	AUAUAGGAAUUCUUGAACCCAAGA	24	CUGGGGCAAAUGAAAUCCUAUACAU	35	21	0	2	21	13	0	4	2	2	0	1	19	16	0	2	2.74843	2.55142	0.431478	3.26576
99	Cluster154	gar-novel		chr4	71918641	71918806	minus	CGCCACGUCAUCUGUAUCCCUUUCCAAUAGUUUUAUGCCACAUCAGUAUUUUUAUCCUGAAUUUUAAGAUUUUAUCCUGAAUUUUAGUAUUUUAAAUCCUGAAAUUCAGGAUAAGAGUACUAAUGUGACAUAAAACUAUUGGAAAGGGAUACAGAUGACGUGGCA	165	52	28	27	58	33.3333	66.6667	-105.4	-63.8788	-1.91636	.((((((((((((((((((((((((((((((((((((.(((((.((((((((((((((((((((((.(((((.((.((((...)))).))...))))).)))))))))))))))))))))).))))).)))))))))))))))))))))))))))))))))))).	GGAAAGGGAUACAGAUGACGUGGC	24	CACGUCAUCUGUAUCCCUUUCCAA	57	14	3	37	18	0	0	5	5	0	0	11	16	4	0	5	1.83229	0	0	0.81644
100	Cluster155	gar-novel		chr4	73417610	73417757	minus	GUGAAUAUAUUGACUUGCACUAUUUAAAAGAUACAGGGGACACACGACCGUGUCACCUGGCCAUGUGUGACAUAUGGCUGAGACAUAUGCUCGUGUCUCUACCUGUGUAGACGAAAAUAGGCCAAUUUACAAGCAAUAUAUCUCACC	147	45	32	31	39	42.8571	57.1429	-51.8	-35.2381	-0.822222	((((((((((((.(((((.((((((.....((((((((((.((((((.(((((..(.((((((((((...)))))))))).)..))))).)))))).))).)))))))......))))))))........))))))))))).)))).	AAAAGAUACAGGGGACACACGACC	24	UCGUGUCUCUACCUGUGUAGACGAA	22	21	0	1	7	5	0	0	4	4	0	0	1	1	0	0	2.74843	0.981316	0.862956	0.20411
101	Cluster156	gar-novel		chr4	79776844	79776934	plus	GUGAUUCCAGGCUUGUAGUGUCGCAGCUGCGGAUUAUACGGUUUUAGCCUCAGUGAAUGGUUAGGGUGAUAUGUACAUGCAAUGAAUGAA	90	22	13	27	28	44.4444	55.5556	-18.35	-20.3889	-0.45875	.(.((((...((.(((((((((((....((.(.((((..(((....)))...)))).).))....))))))).)))).))...)))).).	AUUCCAGGCUUGUAGUGUCGCAGC	24	GGUGAUAUGUACAUGCAAUGAAUGA	142	109	0	1	8	4	0	0	15	7	0	0	7	3	0	0	14.2657	0.785053	1.51017	0.61233
102	Cluster157	gar-novel		chr4	80095577	80095866	minus	UGAUAAGUGUUUAGACUAUAACGGUGAGAUGAAAAUUGAAAAUGAUCAUCAAAGACAUUAGACUAAAAAUAAUAUAUAAGGAAAUUUUGCAAUUAUCUAAUAUUUAUUAAACUAUUAAAAAUAUAUUAUAUUAUAAUUUCAUUAAUAAAAUAACAUUAUGUAAAAUAUUUUUUAUUUUUAUUAUUGAUGUAAUUAUAUAUGAUUUAUUUAAUUAAUAAUAUAUUAUGUUAUGUAUUUGUAUAGCUAUUUUUAUUAUUUUUAUUUUAUAAUAAUUUUAAAUUAUUUAUUG	289	118	12	25	134	12.8028	87.1972	-40.84	-14.1315	-1.10378	.((((((((((((((........(((((((((((((((((((((.....((((.((((..(((.....(((((((((.(((.((((....)))).)))..............(((((((((((.(((((((.((((((.((((((((((((((...(((.....)))....)))))....))))))))).))))))))))))).)))))..)))))))))))))))))))))).))))......))))))))..)))))))))))))......)))))).)))))))).	AACGGUGAGAUGAAAAUUGAAAAU	24	UUUUAUUAUUUUUAUUUUAUAAUAAU	14	14	0	4	7	7	0	0	3	2	0	1	8	5	0	0	1.83229	1.37384	0.431478	1.02055
103	Cluster158	gar-novel		chr4	83053480	83053566	plus	UAAAGAGUUUCAAAAUGAUUAUUGAACUAUUCAAAAGUUAUCAUUUAAGUUAUUGGGUUGUUAAAAUUGUUGUUGUAUGGCCUUUU	86	27	6	15	38	24.4186	75.5814	-10.9	-12.6744	-0.519048	.((((.(((....((((((.(((.(((.((((((((.(((.....))).)).)))))).)))..))).))))))....))))))).	GUUAAAAUUGUUGUUGUAUGGCCU	24	AGUUUCAAAAUGAUUAUUGAACUA	14	12	0	1	9	7	0	0	4	4	0	0	2	2	0	0	1.57053	1.37384	0.862956	0.40822
104	Cluster159	gar-novel		chr4	85327189	85327357	plus	AAAAUUGUAAUUUUUUAUCAUUUUUAUCUUUUUUUAAUAGGAAAAUGACAAUUAAUUUCCAAUUUUUUUCUCUUGAUAAAAUUCAAAUUCAACUAAAAAUUAAUAAAAAAAAUUAAUUUGUCAUUCUUCUAUUGGAAAAGGAUACAGAUGACAUAGAAUCACAGUUUC	168	67	18	14	69	19.0476	80.9524	-42.6	-25.3571	-1.33125	.(((((((.(((((...((((((.((((((((((((((((((.(((((((((((((((..(((((((.....((((......))))........)))))))........))))))).)))))))).)))))))))))))))))).))))))...))))).))))))).	AGGAUACAGAUGACAUAGAAUCAC	24	AAUUUUUUAUCAUUUUUAUCUUUU	47	23	0	4	25	14	0	2	12	4	0	0	11	4	0	2	3.01018	2.74768	0.862956	0.81644
105.1	Cluster16	gar-novel		chr10	24099948	24100028	minus	UGGCUUGUUGUAUCAUUCAUAAUCAUAUAAUGGGAGUUGAUCCUAGUAAUUUACUUAAUCAAGGAUUAUACGAGGAGCCU	80	24	11	16	29	33.75	66.25	-17.38	-21.725	-0.643704	.(((((.((((((.((((.............((((.....))))((((...)))).......)))).)))))).))))).	AAUCAAGGAUUAUACGAGGAGCCU	24	GCUUGUUGUAUCAUUCAUAAUCAU	17	17	0	0	3	3	0	0	3	3	0	0	6	5	0	0	2.22492	0.588789	0.647217	1.02055
105.2	Cluster16	gar-novel		chr1	105937619	105937699	minus	UGGCUUGUUGUAUCAUUCAUAAUCAUAUAAUGGGAGUUGAUCCUAGUGAUUUACUUAAUCAAGGAUUAUACGAGGAGCCU	80	23	11	17	29	35	65	-22.87	-28.5875	-0.816786	.(((((.((((((.((((..((((((....(((((.....)))))))))))...........)))).)))))).))))).	AAUCAAGGAUUAUACGAGGAGCCU	24	GCUUGUUGUAUCAUUCAUAAUCAU	20	17	0	0	3	3	0	0	3	3	0	0	6	5	0	0	2.22492	0.588789	0.647217	1.02055
105.3	Cluster16	gar-novel		chr6	75701452	75701542	minus	AGUUUUGGCUUGUUGUAUCAUUCAUAAUCAUAUAAUGGGAGUUGAUCCUAGUGAUUUACUUAAUCAAGGAUUAUACGAGGAGCCUGAACC	90	26	13	19	32	35.5556	64.4444	-25.97	-28.8556	-0.811563	.((((.(((((.((((((.((((..((((((....(((((.....)))))))))))...........)))).)))))).))))).)))).	AAUCAAGGAUUAUACGAGGAGCCU	24	GCUUGUUGUAUCAUUCAUAAUCAU	20	17	0	0	3	3	0	0	3	3	0	0	6	5	0	0	2.22492	0.588789	0.647217	1.02055
105.4	Cluster16	gar-novel		chr6	87193612	87193692	minus	UGGCUUGUUGUAUCAUUCAUAAUCAUAUAAUGGGAGUUGAUCCUAGUGAUUUACUUAAUCAAGGAUUAUACGAGGAGCCU	80	23	11	17	29	35	65	-22.87	-28.5875	-0.816786	.(((((.((((((.((((..((((((....(((((.....)))))))))))...........)))).)))))).))))).	AAUCAAGGAUUAUACGAGGAGCCU	24	GCUUGUUGUAUCAUUCAUAAUCAU	20	17	0	0	3	3	0	0	3	3	0	0	6	5	0	0	2.22492	0.588789	0.647217	1.02055
105.5	Cluster16	gar-novel		chr8	36576182	36576262	minus	UGGCUUGUUGUAUCAUUCAUAAUCAUAUAAUGGGAGUUGAUCCUAGUGAUUUACUUAAUCAAGGAUUAUACGAGGAGCCU	80	23	11	17	29	35	65	-22.87	-28.5875	-0.816786	.(((((.((((((.((((..((((((....(((((.....)))))))))))...........)))).)))))).))))).	AAUCAAGGAUUAUACGAGGAGCCU	24	GCUUGUUGUAUCAUUCAUAAUCAU	20	17	0	0	3	3	0	0	3	3	0	0	6	5	0	0	2.22492	0.588789	0.647217	1.02055
106	Cluster160	gar-novel		chr4	97144853	97144944	plus	AGAAAUCAUCUUCAUAUACCAUCCGUAAUAACAUAAAUUUAAUAAAUGAUGUUGGAUAUCACCAGGAUGAUAUAAAUGAAGAAUCUGUUCA	91	38	13	12	28	27.4725	72.5275	-16.4	-18.022	-0.656	.(((....((((((((((.((((((((.((((((..((((...)))).))))))..))).....))))).))))..)))))).....))).	ACCAGGAUGAUAUAAAUGAAGAAU	24	UCUUCAUAUACCAUCCGUAAUA	30	21	0	0	31	27	0	0	7	5	0	0	10	9	0	0	2.74843	5.29911	1.07869	1.83699
107	Cluster161	gar-novel		chr4	120920636	120920700	plus	AGGUCCCCACACAUCACUGUGAACGUAGUCCAGAAUUCCUUUCGUAUUGUGAAUUGUUGGACCA	64	16	16	13	19	45.3125	54.6875	-10.87	-16.9844	-0.374828	.(((((..(((..((((.((..(((.................))))).))))..))).))))).	UUUCGUAUUGUGAAUUGUUGGACC	24	UCCCCACACAUCACUGUGAACGUAGUC	29	22	0	4	8	8	0	1	5	4	0	0	4	4	0	0	2.87931	1.57011	0.862956	0.81644
108	Cluster162	gar-novel		chr5	2802778	2802861	minus	GACUUUGUUUUAUUUUUAUUUUUUGGGGGUUUAUUAUUUUAAAUACUGAAAUGGGCCGAGCAAAAAUGAGCUAUUACAAUGUA	83	24	7	16	36	27.7108	72.2892	-11.7	-14.0964	-0.508696	.((.((((..((..(((((((((....((((((((..............))))))))....))))))))).))..)))).)).	AAAUGGGCCGAGCAAAAAUGAGCU	24	UUUUAUUUUUUGGGGGUUUAUUAUU	38	14	0	2	16	3	0	2	13	4	0	0	15	7	0	1	1.83229	0.588789	0.862956	1.42877
109	Cluster163	gar-novel		chr5	26037886	26037968	minus	GUUGAGGAGGGGCUAUGGGUAGUUCUAGGCAUUAUGUCAAAAAGAGUAAAUAUAAUCAGAACUUAUAAUGAAAUUGUUCAAA	82	31	7	20	24	32.9268	67.0732	-7.23	-8.81707	-0.267778	.(((((.((....(((....((((((..(.(((((((............))))))))))))))....)))...)).))))).	AUGGGUAGUUCUAGGCAUUAUGUC	24	UAUAAUCAGAACUUAUAAUGA	21	14	0	15	8	5	0	10	8	6	0	2	13	10	0	8	1.83229	0.981316	1.29443	2.0411
110	Cluster164	gar-novel		chr5	58107971	58108070	plus	UAAAGAUAUUUUUCUUUUCAUGAUCUGUUGGGAGUAUGAGGUACAUCUCUAAAUUAAAAAUUCUUUAGACCCGAACAGAUUCUGAAUCUCUUAUCUUUC	99	29	16	14	40	30.303	69.697	-23.5	-23.7374	-0.783333	.(((((((........((((.((((((((.((.((.(((((.....................))))).)))).)))))))).)))).....))))))).	AGACCCGAACAGAUUCUGAAUCUC	24	UUUUCAUGAUCUGUUGGGAGUAUGA	65	45	0	6	20	13	0	1	8	5	0	1	5	2	0	0	5.88949	2.55142	1.07869	0.40822
111	Cluster165	gar-novel		chr5	59599986	59600070	minus	UGGAUAAUGGUUUGCGUGACAUCGAUUGCUUUUUACCCAUAAAUAAGAGGAUAAUACGUUUCAACGCAUUUGAACUCAUAUCCU	84	25	15	15	29	35.7143	64.2857	-19.5	-23.2143	-0.65	.(((((..(((((((((.....(((((((((((((........))))))).)))).)).....)))))....))))..))))).	AAGAGGAUAAUACGUUUCAACGCA	24	CGUGACAUCGAUUGCUUUUUAC	18	13	0	0	7	3	0	1	3	3	0	1	7	3	0	0	1.70141	0.588789	0.647217	0.61233
112	Cluster166	gar-novel		chr6	29068167	29068344	plus	GGAUUUUAAAGAAAGAAUGUGAGAGUAGGUCUAACUGGACAAGUUUUUUUUGACAUGUCCAACUAGACAUAUUUUAUUUAGAAUUUUUAAAAAAUACUAACUAGACACAUGUUAUUUAACAUGUCAGUAAAAAAUUCGUCCAAUUGAAUACACUUUCAUAUUUUCUCUUUAAAAUUA	177	66	22	23	66	25.4237	74.5763	-54.7	-30.904	-1.21556	.(((((((((((.(((((((((((((..((.(((.(((((.(((((((((((((((((..((...(((((..((((.((((.(((((...))))).)))).))))...))))).))..))))))))).)))))))).))))).))).))..))))))))))))).))))))))))).	GAGAGUAGGUCUAACUGGACAAGU	24	UCGUCCAAUUGAAUACACUUUCAU	17	13	0	10	18	14	0	6	3	1	0	0	13	9	0	3	1.70141	2.74768	0.215739	1.83699
113	Cluster167	gar-novel		chr6	50163343	50163430	plus	UUAUUUAAGUCAUUGAGAUGUUUAAUUUUUUCUCUUAAAAAAAAAUUCGUUAGUGAGUUCUAAGAGACGAUUCGAUGAUUUGAAUGG	87	28	7	16	36	26.4368	73.5632	-20.9	-24.023	-0.908696	.((((((((((((((((.(((((........(((....................))).......))))).)))))))))))))))).	AAGAGACGAUUCGAUGAUUUGAAU	24	UUAAGUCAUUGAGAUGUUUAAUUU	82	78	0	5	27	27	0	1	16	15	0	1	15	13	0	1	10.2084	5.29911	3.23608	2.65343
114	Cluster168	gar-novel		chr6	68198689	68198749	minus	GACGGCCCAAAUUUCAGUGAUAUCGGAACAGUGAUUUGAAAUCACUAAAUCUGACAUGUG	60	20	11	13	16	40	60	-11.6	-19.3333	-0.483333	.(((...((.((((.((((((.(((((.......))))).)))))))))).))...))).	CCCAAAUUUCAGUGAUAUCGGAAC	24	UUUGAAAUCACUAAAUCUGACAU	18	13	0	1	20	17	0	0	4	2	0	0	5	3	0	0	1.70141	3.33647	0.431478	0.61233
115	Cluster169	gar-novel		chr6	74190656	74190718	minus	CAGUUUAUGUUCGAGAUUCGUGACUAUCUCUCUCAACAAUGUUAUCUCUAAGGUUUGAACUU	62	15	12	10	25	35.4839	64.5161	-7.3	-11.7742	-0.331818	.(((((((.((.(((((.(((.................)))..))))).)).))..))))).	AAUGUUAUCUCUAAGGUUUGAACU	24	UUUAUGUUCGAGAUUCGUGAC	20	15	0	12	6	6	0	4	5	4	0	1	5	4	0	1	1.96316	1.17758	0.862956	0.81644
116.1	Cluster17	gar-novel		chr12	142436778	142436853	minus	AUCAGAGAAUCGAAAGUGGUAAAGAUCCUAAGUGAUUUCAUUUCGUUUUAGUUACUGUUUUUGAUCCUUUUUGAG	75	20	9	15	31	32	68	-18.9	-25.2	-0.7875	.(((((((((((((((((((((.......(((((....)))))........))))))))))))))..))))))).	AGAGAAUCGAAAGUGGUAAAGAUC	24	UAGUUACUGUUUUUGAUCCUUUUUGA	25	22	0	3	8	8	0	0	3	3	0	0	9	8	0	0	2.87931	1.57011	0.647217	1.63288
116.2	Cluster17	gar-novel		chr3	40468400	40468480	minus	AAAGAUCAGAGAAUCGAAAGUGGUAAAGAUCCUAAGUGAUUCCAUUUCAUUUUAGUUACUGUUUUCGAUCUUUUUUCUUC	80	23	12	13	32	31.25	68.75	-22.9	-28.625	-0.916	.((((..(((((.(((((((((((((.....((((((((.......))).)))))))))))))))))))))))..)))).	AGAGAAUCGAAAGUGGUAAAGAUC	24	UAGUUACUGUUUUCGAUCUUUUU	25	22	0	1	8	8	0	0	3	3	0	0	9	8	0	0	2.87931	1.57011	0.647217	1.63288
116.3	Cluster17	gar-novel		chr3	40481594	40481674	minus	AAAGAUCAGAGAAUCGAAAGUGGUAAAGAUCCUAAGUGAUUCCAUUUCAUUUUAGUUACUGUUUUCGAUCUUUUUUCUUC	80	23	12	13	32	31.25	68.75	-22.9	-28.625	-0.916	.((((..(((((.(((((((((((((.....((((((((.......))).)))))))))))))))))))))))..)))).	AGAGAAUCGAAAGUGGUAAAGAUC	24	UAGUUACUGUUUUCGAUCUUUUU	25	22	0	1	8	8	0	0	3	3	0	0	9	8	0	0	2.87931	1.57011	0.647217	1.63288
116.4	Cluster17	gar-novel		chr8	4659023	4659098	minus	AUCAGAGAAUCGAAAGUGGUAAAGAUCCUAAGUGAUUUCAUUUCGUUUUACUUACUGUUUUUGAUCUUUUUUGAG	75	20	9	14	32	30.6667	69.3333	-17.8	-23.7333	-0.773913	.(((((((((((((((((((((.((..(.(((((....))))).)..))..))))))))))))))..))))))).	AGAGAAUCGAAAGUGGUAAAGAUC	24	UUACUUACUGUUUUUGAUCUUUUUUGA	25	22	0	2	8	8	0	0	3	3	0	0	9	8	0	0	2.87931	1.57011	0.647217	1.63288
116.5	Cluster17	gar-novel		chr9	17541330	17541410	minus	AAAGAUCAGAGAAUCGAAAGUGGUAAAGAUCCUAAGUGAUUCCAUUUCAUUUUAGUUACUGUUUUUGAUCUUUUUUCUUC	80	23	11	13	33	30	70	-20.8	-26	-0.866667	.((((..(((((.(((((((((((((.....((((((((.......))).)))))))))))))))))))))))..)))).	AGAGAAUCGAAAGUGGUAAAGAUC	24	UAGUUACUGUUUUUGAUCUUUUU	25	22	0	1	8	8	0	0	3	3	0	0	9	8	0	0	2.87931	1.57011	0.647217	1.63288
117	Cluster170	gar-novel		chr6	91321233	91321298	plus	AGUUCGCUUGCAUGGUUCGCCUAUGCACUUUGCCACUGUGCAGGCGAAUUCAUGUCUGGAGAACA	65	13	16	17	19	50.7692	49.2308	-28.2	-43.3846	-0.854545	.((((.((.(((((((((((((..((((.........))))))))))).))))))..)).)))).	AGGCGAAUUCAUGUCUGGAGAACA	24	UUCGCUUGCAUGGUUCGCCUAU	55	52	0	2	23	23	0	1	6	6	0	1	21	19	0	2	6.80563	4.51405	1.29443	3.87809
118	Cluster171	gar-novel		chr7	12987477	12987558	minus	GCUGAUAAAGAGUCACCAUUCGAGUAUCUACAAUCAACCCAAUAUCAAAGAGAAACUACUAGUGGUCGAUGGAUGUUCAGG	81	29	16	17	19	40.7407	59.2593	-15.3	-18.8889	-0.463636	.((((......(((((((((.((((.(((.....................))).))).).)))))).)))......)))).	AGAGAAACUACUAGUGGUCGAUGG	24	GUCACCAUUCGAGUAUCUACAA	20	16	0	18	3	1	0	8	4	3	0	3	1	1	0	8	2.09404	0.196263	0.647217	0.20411
119	Cluster172	gar-novel		chr7	14287053	14287162	minus	AAUGAGACUCGAUUGAUGGAUAGCAGCAACUCAUUUAUUGGUACAUUGAGAGAGGCUCUUUACUCACACAUCAGAAGACACUUUGCUAACAUCAAGGGAGCAUCUCGUC	109	34	23	23	29	42.2018	57.7982	-27.2	-24.9541	-0.591304	.(((((((((..((((((..((((((....((.(((..((((.....(((((...))))).....)).))..))).))....)))))).))))))..)))..)))))).	AGAAGACACUUUGCUAACAUCAAG	24	UGAUGGAUAGCAGCAACUCAUUUAU	27	23	0	7	13	10	0	10	4	3	0	1	3	2	0	4	3.01018	1.96263	0.647217	0.40822
120	Cluster173	gar-novel		chr7	34520455	34520537	plus	ACUUAUACCAAUCAAGUUAAGACUCAAUCGACUUUUUUUUUUCGUAUUUUUGAUUUGACUGUUUUUCUGAAUUAGUAUGAGA	82	22	11	11	38	26.8293	73.1707	-12.9	-15.7317	-0.586364	.(((((((.(((..((..(((((((((((((..................)))).))))..))))).))..))).))))))).	AUACCAAUCAAGUUAAGACUCAAU	24	UUGACUGUUUUUCUGAAUUAGUAUGA	39	31	0	2	8	7	0	0	9	9	0	0	6	5	0	0	4.0572	1.37384	1.94165	1.02055
121	Cluster174	gar-novel		chr7	38584727	38584946	plus	UGUGAGAAGAGAUUGCAUGAAACUGUAAUUUUACGUUAUUCUUAUUAUUUUCUAACAAAUUAGAUUUCUCCUCUUGAUUUUUAGUAUUUUUAGUUGAAUUUAAAUUUUUUAUGGGGAAAAAAAGUUAAAAAUCAGGAAAAAAAAUCUGAUUUAUUAUUCUCCCAUUAAAAAAUGAUAAGAAUAAAGUGGAAUCACAAUUUUAUAUAAUCUUUUCUCAUU	219	81	21	27	90	21.9178	78.0822	-62.9	-28.7215	-1.31042	.((((((((((((((.((((((.(((.(((((((.((((((((((((((((.(((.(((((((((((....(((((((((((((..(((((...((((.........))))....)))))....)))))))))))))....)))))))))))............))).)))))))))))))))).))))))).))).)))))).)))))))))))))).	GAGAAGAGAUUGCAUGAAACUGUA	24	CAAUUUUAUAUAAUCUUUUCUCAU	11	11	0	1	5	4	0	0	2	2	0	0	7	7	0	0	1.43965	0.785053	0.431478	1.42877
122	Cluster175	gar-novel		chr7	40289501	40289606	minus	ACCAUGUAUCUAUGAAUUUUAAAUGAUAUGUAUAUAGGAAGAGUUUAAUUUAAUACGAAUGAUAGAGAUUAUACGAUGUUUUGAGAUAUUUUAGAUGAAAAUGGG	105	40	5	21	39	24.7619	75.2381	-14.4	-13.7143	-0.553846	.((((.((((((.((((((((((..((.((((((........((((..........)))).........))))))))..)))))))).)).))))))...)))).	AGAGAUUAUACGAUGUUUUGAGAU	24	UUUAAAUGAUAUGUAUAUAGGAAGA	11	11	0	4	4	3	0	2	1	1	0	0	5	4	0	1	1.43965	0.588789	0.215739	0.81644
123	Cluster176	gar-novel		chr7	43400209	43400326	plus	CUGUUAAAAUCGUUAUUGUAUGGCCUUCUUUAUAUGCAUCAUAUACAUCAAUUAAAAUCUCUCAUUCCCCUUAUCUUCUAUAGUUUAGUUUUCUUUACAUAAAAUAGCUUUAAACAU	117	35	22	9	51	26.4957	73.5043	-4.29	-3.66667	-0.138387	.((((.(((..((((((.((((........((((((...))))))................................(((.....))).........)))).))))))))).)))).	GUUAAAAUCGUUAUUGUAUGGCCU	24	UACAUAAAAUAGCUUUAAACAU	16	13	0	0	10	4	0	0	3	2	0	1	3	2	0	0	1.70141	0.785053	0.431478	0.40822
124	Cluster177	gar-novel		chr7	62301110	62301204	minus	AGGGUACUCUGGUUAUUUUAGUUUUUUUUCCUUAUACUAUUACAAAAUCAUUCCAUUCAGCCAAACACAAGAAUACUAUUACAACUCUAUUCCA	94	30	20	8	36	29.7872	70.2128	-1.65	-1.75532	-0.0589286	.(((......((((.(..((((.(((((........................................))))).))))..).))))....))).	ACACAAGAAUACUAUUACAACUCU	24	GGUUAUUUUAGUUUUUUUUCCUUA	73	62	0	1	15	12	0	0	10	7	0	0	19	15	0	0	8.11441	2.35516	1.51017	3.06165
125	Cluster180	gar-novel		chr7	97322982	97323056	minus	AAAUGCCGCAGUCCGAGAUUGGUCUCUAAAAACUCAGAAAGAAAAAGGGGAUAGUCUAGUGGAGGGAUGUAUUG	74	26	10	22	16	43.2432	56.7568	-12.8	-17.2973	-0.4	.(((((..(..((((((((((.(((((.....((.....)).....)))))))))))..))))..)..))))).	AGUCCGAGAUUGGUCUCUAAAAAC	24	AAAAGGGGAUAGUCUAGUGGAGGGA	75	33	0	0	32	17	0	2	16	5	0	0	12	8	0	0	4.31896	3.33647	1.07869	1.63288
126	Cluster181	gar-novel		chr7	98224610	98224737	minus	AAUGUAAUGAAUGCCUGUUUGAGCUGUGUUUUGUUCGGUAAUGCCUCAUAACCUUAAUCUGGCAAUGGAUAUGGGUUAGGGGUGUUACAUCAGACACAAGACGUUCAACUCUAACUUUUGAUAUAUG	127	34	20	29	44	38.5827	61.4173	-34.3	-27.0079	-0.7	.(((((.((((.....(.((((((.((.((.((((..((((((((((.((((((..(((((....)))))..))))))))))))))))....)))).)).))))))))..).....)))).))))).	AUCAGACACAAGACGUUCAACUCU	24	UUUGAGCUGUGUUUUGUUCGGUAA	14	11	0	0	4	2	0	0	1	1	0	0	3	3	0	0	1.43965	0.392526	0.215739	0.61233
127	Cluster182	gar-novel		chr8	9518527	9518608	plus	AUCCCUUAAGAAUCUCAAUUGUAGAUAGGCUCUAAUUCGAUCAUUGAUGUAACGCAAUCUGUAUUGUUGGUUUUAGGGGAG	81	22	12	18	29	37.037	62.963	-19.1	-23.5802	-0.636667	.((((((((((....((((..(((((..((..((..((((...))))..))..)).))))).))))....)))))))))).	AAGAAUCUCAAUUGUAGAUAGGCU	24	CAAUCUGUAUUGUUGGUUUUAG	14	14	0	0	4	2	0	2	4	3	0	0	8	7	0	0	1.83229	0.392526	0.647217	1.42877
128	Cluster183	gar-novel		chr8	18526975	18527168	minus	CCUUGUUUGGUAAUAUCACAUUAUCGACAAUACGAGUGGUAGGAUGUUCUUGUGGUUGGCUAGGUGGCAGGUCUAUUGUGUGUUAGUUGUCGUCAAGCAUAGUACUAUGUGGCCCUACUAUGACAUUUUCCUUGUUGAGGUUGUACGAGAUUGUUAUACCUUUGUGGUCCCUUAGUGAUCCCUCCUUUGAAGC	193	37	34	49	73	43.0052	56.9948	-42.6	-22.0725	-0.513253	.(((....((....(((((......(((..((((((.((((.((((.(((((((((.(((((.((((......((((((((....(....).....)))))))))))).)))))..)))...(((.((((......)))).))))))))).)))).))))))))))))).....)))))....))....))).	ACGAGAUUGUUAUACCUUUGUGGU	24	AAUACGAGUGGUAGGAUGUUCUUGUGG	17	14	0	1	6	6	0	1	3	3	0	1	5	5	0	0	1.83229	1.17758	0.647217	1.02055
129	Cluster184	gar-novel		chr8	31019222	31019380	plus	CAUGCACACGGAUUGCCAUGUGGAUGACAUUUCAACAUUUAAUUAAUUUUUUAAAAUUUAAAAGUAUUAAAAAUAUUUUUUAUACUUUUUAUAAUGAUUUUUAAUUUUUAAAAAUCAAUUAAAUAUUGAAAUGUUCUCCACGUGGCAACCUACGUAUA	158	58	19	16	65	22.1519	77.8481	-53.1	-33.6076	-1.51714	.((((....((.((((((((((((.((((((((((.((((((((...(((((((((.((((((((..(((((((((.....))).)))))).....)))))))).)))))))))..)))))))).)))))))))).))))))))))))))...)))).	ACGGAUUGCCAUGUGGAUGACAUU	24	UGUUCUCCACGUGGCAACCUACG	25	22	0	1	36	27	0	0	4	3	0	0	32	25	0	0	2.87931	5.29911	0.647217	5.10275
130	Cluster185	gar-novel		chr8	42245325	42245443	minus	GACAAUUGGCUCAAUGGGUAAUUGAACUUGAAAUUUGGACCUGAGAUCGUAAAUUGGGACUAGGAGCCCAAAAUCGAGACCAAGACCCAAAAACUGGACGAACUGGGCCCAGUAUGUG	118	40	23	31	24	45.7627	54.2373	-26.6	-22.5424	-0.492593	.((((((((((((.(((((..(((..(((((..(((((.(((.((.((.((...)).)))))))...))))).)))))..))).)))))..............)))).))))).))).	AAUCGAGACCAAGACCCAAAAACU	24	UCAAUGGGUAAUUGAACUUGAAAUUU	20	15	0	1	6	4	0	0	3	1	0	0	1	1	0	0	1.96316	0.785053	0.215739	0.20411
131	Cluster186	gar-novel		chr8	67164464	67164755	minus	AUGGAUUUAGUCUUUAUGUUUUAAUUUGUUCAUUUUUAGUCUUUAUAUUUUUAAAAUUCUAAAAUUUUAAUCCUCACCAGACAAAGAUGGUUAAUUCAUUAAGUCAUGUUAUUUCCAAAAUUUGAUGCGGCACACAUAGUAUCAUAUGUGUAUUGUUAUUUUCAUAUAUUACUAACUAAAAAAUUGAGUUAAUGGAUUAACGAUUUUCCUUUGCGGAAAUAUUGAAAUUUUAAAUUUUAAAAAGUAUAAAGAUUUAGAAUGAUCCAAUUGGAGAAUAUAGACUAAAUCUAC	291	103	31	37	120	23.3677	76.6323	-85.2	-29.2784	-1.25294	.((((((((((((.(((.((((((((.(.(((((((.(((((((((((((((((((((.((((((((((((..((..((((..(((((.(((((((((((((.(((.((((............(((((((.(((((((......))))))).))).))))............))))........))).))))))))))))).)))))..))))..))...)))))))))))))))))).))))))))))))))).))))))).).)))))))).))).)))))))))))).	AAUUGGAGAAUAUAGACUAAAUCU	24	AUUUAGUCUUUAUGUUUUAAUUUG	22	12	0	0	15	10	0	1	7	7	0	0	11	6	0	0	1.57053	1.96263	1.51017	1.22466
132	Cluster187	gar-novel		chr8	68421790	68421874	plus	CAAUAUCGAUACCAAUCAAGCUAAAACUCAAUAAGUUAUAUUUUUAAAUAAUUUCUAAAUUAAUUUGAGGGGUCAUCCAUAUUA	84	34	12	8	30	23.8095	76.1905	-12.4	-14.7619	-0.62	.(((((.((((((..(((((.(((........(((((((........))))))).....))).)))))..))).))).))))).	AUCGAUACCAAUCAAGCUAAAACU	24	AAUUAAUUUGAGGGGUCAUCCAUAU	48	34	0	1	26	18	0	0	10	5	0	0	14	10	0	0	4.44984	3.53274	1.07869	2.0411
133	Cluster188	gar-novel		chr8	81275985	81276084	minus	CUAUUUAUGGGUUGAGAAGAAACUAUGAGUAGUUUUAAGCACUGUAUUUUUUCCCAUAGAAUUGUCAACCCACAUAGUUUCUUCCUAGCAAAUUAAUAA	99	32	16	15	36	31.3131	68.6869	-19.9	-20.101	-0.641935	.((((.((..((((.((((((((((((....(((.(((...((((..........))))..)))..)))...)))))))))))).))))..)).)))).	AUGGGUUGAGAAGAAACUAUGAGU	24	ACAUAGUUUCUUCCUAGCAAAUUA	13	12	0	0	3	2	0	0	1	1	0	0	2	1	0	0	1.57053	0.392526	0.215739	0.20411
134	Cluster189	gar-novel		chr8	81438409	81438499	minus	CGAGUUAACGUUUGGAGCUCACUGACCAAAUUUAAAAAAAGAAAAGAAAAGAAAAAGAAACAUAACAACAGUGACUUAAAUAAAGACUUC	90	46	13	14	17	30	70	-9.49	-10.5444	-0.351481	.(((((...(((((.((.((((((............................................)))))))))))))...))))).	AACAACAGUGACUUAAAUAAAGAC	24	UAACGUUUGGAGCUCACUGACCAAAU	122	104	0	1	19	18	0	0	18	14	0	0	24	20	0	0	13.6113	3.53274	3.02034	4.0822
135.1	Cluster19	gar-novel		chr10	63699698	63699772	plus	CAAAAGCUUUUACCAAAAUAUCUAAGGAUUUACUUUCUUUGAUAAAUCCUUAGAUAUUUUGGCAAAAGCUUUUU	74	25	11	8	30	25.6757	74.3243	-35.9	-48.5135	-1.88947	.((((((((((.(((((((((((((((((((((.......).)))))))))))))))))))).)))))))))).	UACCAAAAUAUCUAAGGAUUU	21	AUCCUUAGAUAUUUUGGCAAA	18	15	0	0	3	2	0	2	5	4	0	0	26	26	0	0	1.96316	0.392526	0.862956	5.30686
135.2	Cluster19	gar-novel		chr11	61382377	61382471	plus	CAAAAGCUUUUACCAAAAUAUCUAAGGAUUUACCAAAAUUUCUAACACUUUAGAAAUUUUGGUAAAUCCUUAGAUAUUUUGGUAAAAGCUUUUU	94	35	13	10	36	24.4681	75.5319	-61.2	-65.1064	-2.66087	.((((((((((((((((((((((((((((((((((((((((((((....)))))))))))))))))))))))))))))))))))))))))))).	UACCAAAAUAUCUAAGGAUUU	21	AUCCUUAGAUAUUUUGGUAAA	18	15	0	18	4	2	0	4	5	4	0	5	26	26	0	26	1.96316	0.392526	0.862956	5.30686
135.3	Cluster19	gar-novel		chr12	126917670	126917787	plus	UCUUUUACCAAAAUAUCUAAGGAUUUAACAAUAUUUCUAAAGUUUUAUCAAUAUUUAUAAACCUUAAACCCUAAGUCUUAAAAAUAUUGAUAAAUCCUUGAAUAUUUUGGUAAAAGC	117	47	16	9	45	21.3675	78.6325	-35.8	-30.5983	-1.432	.(((((((((((((((.((((((((....................(((((((((((.(((..((((.....))))..))).))))))))))))))))))).))))))))))))))).	UACCAAAAUAUCUAAGGAUUU	21	AUCCUUGAAUAUUUUGGUAAA	17	15	0	0	3	2	0	1	5	4	0	0	26	26	0	0	1.96316	0.392526	0.862956	5.30686
135.4	Cluster19	gar-novel		chr4	39382235	39382335	plus	AAGAAAAGCUUUUACCAAAAUAUCUAAGGAUUUACCAAUAUUUCUAAUAUUUCUAAGAAAUAUUGGUAAAUCCUUAGAUAUUUUAGUAAGAGCUUUUCUA	100	39	12	11	38	23	77	-57.7	-57.7	-2.5087	.((((((((((((((.(((((((((((((((((((((((((((((..........))))))))))))))))))))))))))))).)))))))))))))).	UACCAAAAUAUCUAAGGAUUU	21	AUCCUUAGAUAUUUUAGUAAG	18	15	0	0	3	2	0	1	5	4	0	0	26	26	0	0	1.96316	0.392526	0.862956	5.30686
136	Cluster190	gar-novel		chr8	87210738	87210852	plus	UUAGUUAUUAUAUAGAUAACUAAGAUCUGUCGUGUUAAAAAAGAAACAAAUAGUGUCAAUAAAAUUUAGUUGGAAAUGAACAGGUUAGAUCCAAGUUGUCUAUGUUGUAGGUAC	114	44	10	22	38	28.0702	71.9298	-25.8	-22.6316	-0.80625	.((.((((.((((((((((((..((((((.(.((((........(((((((............)))).))).......)))).).))))))..)))))))))))).)))).)).	AUCCAAGUUGUCUAUGUUGUAGGU	24	UUAUUAUAUAGAUAACUAAGAUCU	48	41	0	7	21	15	0	7	7	3	0	1	40	36	0	8	5.36598	2.94395	0.647217	7.34796
137	Cluster191	gar-novel		chr8	92678397	92678470	minus	GUAGUCAAAUCAAUCUUUCAAAGUUGGAAAUUCAUGAUGAAGAAGAUAAGGAUGAAAUAGAUGAAAUGACUGA	73	32	6	16	19	30.137	69.863	-11.3	-15.4795	-0.513636	.((((((..(((.(((((((...(((....((((...)))).....)))...))))..))))))..)))))).	AAGGAUGAAAUAGAUGAAAUGACU	24	UCAAAUCAAUCUUUCAAAGUUGG	25	17	0	11	9	5	0	6	4	2	0	0	5	2	0	2	2.22492	0.981316	0.431478	0.40822
138	Cluster193	gar-novel		chr9	16490062	16490253	plus	CGAUUGUAUGAAACUGUGGUUCAAGGUUAUCCCUAUCCUUUUCUAAUAGGAGAAUAACAAAUCAGAUUUUUCUUCUUGAAAAAAAAUUCAAAUCCAACUAUAAAUGCUGAAUAUCAGGAGAAAAAUCUGAUUUGUCAUUCUUUUAUUAGAAAGGGAUAGAGAUGACAUGAAAUUACAGUUUUAUACAAUCA	191	72	26	29	64	28.7958	71.2042	-91.6	-47.9581	-1.66545	.((((((((((((((((((((((..((((((.(((((((((((((((((((((((.(((((((((((((((((.(((((......(((((.................))))).)))))))))))))))))))))).))))))))))))))))))))))).)))))).)).)))))))))))))))))))).	AAACUGUGGUUCAAGGUUAUCCCU	24	AGAUGACAUGAAAUUACAGUUUUA	73	16	0	17	25	5	1	9	12	1	0	0	22	9	0	5	2.09404	0.981316	0.215739	1.83699
139	Cluster194	gar-novel		chr9	48189691	48189788	plus	UGCAGAAGAAAUUCCUGUAGUAUUUAGAGCUUACUCAGAGUAAUGUACAAAACGCACUUGUUGCUUUAAGCUUAGAAACAAUAAGAUUUCUUUUGUG	97	32	14	18	33	32.9897	67.0103	-24.1	-24.8454	-0.753125	.((((((((((((..(((.((.(((.(((((((....((((((((.............))))))))))))))).))))).))).)))))))))))).	AGAAAUUCCUGUAGUAUUUAGAGC	24	UUAGAAACAAUAAGAUUUCUUU	53	36	0	1	13	9	0	1	8	5	0	0	9	2	0	1	4.71159	1.76637	1.07869	0.40822
140	Cluster195	gar-novel		chr9	52715606	52715714	plus	UUAUUCAUAGGAUUGAUAUUCUGAGUAGGCCUCGAGCAUGCUGGACACGUGUACCGUUCUAGGUAGCCUGCUAGACCUCGCGGCCCUUAAUGUGAAUUCCUUGGGUAU	108	22	24	28	34	48.1481	51.8519	-36.5	-33.7963	-0.701923	.((((((..(((((.((((..((((..((((.((((....((((.((.(..((((......))))..)))))))..)))).)))))))))))).)))))..)))))).	AGGAUUGAUAUUCUGAGUAGGCCU	24	GCCCUUAAUGUGAAUUCCUU	19	16	0	0	10	10	0	0	4	4	0	0	6	6	0	0	2.09404	1.96263	0.862956	1.22466
141	Cluster196	gar-novel		chr9	60940933	60941154	plus	AAUAUCAAUACCAAUCGAACUAAGACUCAAUCAAUAUAUACAUCAUGAAUUUUGAAAUUAAAGCUCAUUGAAAUUUUUAAAAACAAGUUAAUUUUUUUGGGGGGGGAUUUAAUAUUUUUAUUAAUCAAUUCUUCUCGAAUAUGAAACGGGGUUUUUUAAACUUAUAUGAGUAAAUUGAUUUGUGAAUAUAAUUUGGAUUUUUUUUAUUGUAAGUGGAUAUA	221	80	19	32	90	23.0769	76.9231	-35.4	-16.0181	-0.694118	.(((((.....((((.(((..((((.((((....(((((...(((((((((....((((...((((((..((.(((..((((((..(((......(((((((((((..((((((....))))))....))))))))))).....)))...)))))).))).))..)))))).))))))))))))))))))..)))).))))))).))))......))))).	AUACCAAUCGAACUAAGACUCAAU	24	UGGAUUUUUUUUAUUGUAAGUG	25	23	0	0	7	7	0	0	4	4	0	0	9	9	0	1	3.01018	1.37384	0.862956	1.83699
142	Cluster197	gar-novel		chr9	61268423	61268611	plus	CUUUUCAGAUUUCAAAUUUUAGGUCAAACUGUUAAUAUUGUUAAUAUUAUUUUGUUAAAUUUAGGUUUAUUACAAUGUCAUUUUUUAGUUAUAUUGUUACAAAGUAAGUAUUUUUUAUAUUUUAAACUGUCACACCAACAAAUUUAACAGUGGUAACAAUUCAACUUGAAUUUUUGAAAUCUGAAAAU	188	65	19	20	84	20.7447	79.2553	-40.54	-21.5638	-1.03949	.(((((((((((((((.(((((((..((.(((((.(((((((((......((((((.......((((((..(((((((.(((....))).)))))))........((((((.....))))))))))))........)))))).))))))))).))))).))..)))))))..))))))))))))))).	CAGUGGUAACAAUUCAACUUGAAU	24	UUAGGUCAAACUGUUAAUAUUGUU	18	18	0	5	2	1	0	1	3	1	0	0	4	4	0	2	2.3558	0.196263	0.215739	0.81644
143	Cluster198	gar-novel		chr9	63287421	63287561	minus	AGCAUGAUAUCAAAGUUGUGUUUGAUUAGCCAACUUCUAUAUCGAAAUUGGAAAGUUUAUUUUCGACACAUCCCUAAAAAACACAACAGAGUAACUGAUUGGAUGGGUAAAUUUAUAAGCGAGAAUUAUGAUGAGAUGCA	140	52	19	27	42	32.8571	67.1429	-22.24	-15.8857	-0.483478	.((((..(((((.((((.(((((((((.(((..........((((((.((((...)))).))))))..(((((.......((........))........)))))))).))))...)))).).)))).)))))..)))).	AAGCGAGAAUUAUGAUGAGAUGCA	24	CAUGAUAUCAAAGUUGUGUUUGA	15	12	0	1	5	5	0	2	2	1	0	2	3	3	0	0	1.57053	0.981316	0.215739	0.61233
144	Cluster199	gar-novel		chr9	68391225	68391485	minus	UUUUUUUUUGUGUCACCUCUUAUGAAAAUAAAACUUACAAAACAUGUCUUUAUAUAGACCCCAAGUCUCAUUUCCCUUGUUUUCUUAAACGACGUGGGAUAUCGUUCUCGCAUUGUCUAGAAACAAACUACAAAUAGAUUGUGAGUCUAUAUAAACCUAUAUGUCACAUCGCUUAAGAAAACAAGGGAAAUGAGACUUGAGAUCUAUAUACAGACCUAUUUUGUAAGUUAUAUUCUCACAAGAGGUGGCACAAAAAAAAU	260	91	46	38	85	32.3077	67.6923	-120.5	-46.3462	-1.43452	.((((((((((((((((((((.(((.((((.(((((((((((...((((.((((((((.(.(((((((((((((((((((((((((((.(((.((((.((((.(((((((((..(((((...............)))))))))))........)))..)))).)))).))).))))))))))))))))))))))))))).).)))))))).))))...))))))))))).)))).))).)))))))))))))))))))).	AAGAAAACAAGGGAAAUGAGACUU	24	GUCUCAUUUCCCUUGUUUUCUUAA	84	38	0	18	31	12	0	34	11	6	0	7	27	13	0	5	4.97335	2.35516	1.29443	2.65343
145.1	Cluster2	gar-novel		chr10	58529613	58529718	plus	GAUUUGUGCGCAUGGGAAACGAUUCAUCUAGUAAGAUAAUUGGUAUUGGUACUGUUAAAAUUAGGAUACACGAUGAGACGAUUAUGACACUCUCAGAUGUCAGGU	105	33	14	26	32	38.0952	61.9048	-15.6	-14.8571	-0.39	.(((((.(((..(((((((((.((((((..(((...(((((((((....)))).....)))))...)))..)))))).)).)).......)))))..))))))))	AAAAUUAGGAUACACGAUGAGACG	24	AUUCAUCUAGUAAGAUAAUUGGUA	12	11	0	0	2	2	0	0	1	1	0	0	4	3	0	0	1.43965	0.392526	0.215739	0.61233
145.2	Cluster2	gar-novel		chr11	95073709	95073803	minus	UGCGCAUGGGAAACGAUUCAUCUAGUAAGGUAAUUGGUAUUAGUACUGUUAAAAUUAGGAUACACGAUGAGACGAUUAUGACACUCUCAGAUGU	94	31	13	22	28	37.234	62.766	-9.85	-10.4787	-0.281429	.(((..(((((((((.((((((..(((...(((((((((....)))).....)))))...)))..)))))).)).)).......)))))..)))	AAAAUUAGGAUACACGAUGAGACG	24	AUUCAUCUAGUAAGGUAAUUGGUA	12	11	0	0	2	2	0	0	1	1	0	0	4	3	0	0	1.43965	0.392526	0.215739	0.61233
145.3	Cluster2	gar-novel		chr12	20444262	20444333	minus	CUGUUAAAAUUAGGAUACACGAUGAGACGAUUAGGACACUCUCAGAUGUCAAGUAUGUACCUGAUUUACAA	71	25	12	14	20	36.6197	63.3803	-14.9	-20.9859	-0.573077	.(((..((((((((.((((..((..((((.((.(((...))).)).))))..)).))))))))))))))).	AAAAUUAGGAUACACGAUGAGACG	24	UCAAGUAUGUACCUGAUUUACA	14	11	0	0	2	2	0	0	1	1	0	0	4	3	0	0	1.43965	0.392526	0.215739	0.61233
145.4	Cluster2	gar-novel		chr12	105591809	105591919	plus	ACUGUUAAAAUUAGGAUACACGAUGAGACGAUUAGGACACUCUCAGAUGUUAGAUAGGUGCCUGAUUUACGAAAGAAUCUUAUCUCCUUGAGUAUUUUAGACUUGAAAGG	110	36	16	24	34	36.3636	63.6364	-21.83	-19.8455	-0.54575	.((.((((..(((((((((.(((.((((.(((((((.((((.((........))..)))))))))))...............)))).))).)))))))))..)))).)).	AAAAUUAGGAUACACGAUGAGACG	24	ACGAAAGAAUCUUAUCUCCUUGAGUAUUUUAGACUUGA	15	11	0	3	2	2	0	1	1	1	0	2	4	3	0	0	1.43965	0.392526	0.215739	0.61233
145.5	Cluster2	gar-novel		chr13	85969809	85969893	plus	UGGUACUGUUAAAAUUAGGAUACACGAUGAGACGAUUAAGACACUCUUAGAUGUUAAGUAUGUACCUGAUUUACGAAAGAAUCU	84	30	11	17	26	33.3333	66.6667	-17.7	-21.0714	-0.632143	.(((.((....((((((((.((((..((..((((.((((((...)))))).))))..)).)))))))))))).....)).))).	AAAAUUAGGAUACACGAUGAGACG	24	UUAAGUAUGUACCUGAUUUACG	12	11	0	0	2	2	0	0	1	1	0	0	4	3	0	0	1.43965	0.392526	0.215739	0.61233
145.6	Cluster2	gar-novel		chr1	74942449	74942522	minus	AUUGUUAAAAUUAGGAUACACGAUGAGACGAUUAGGACACUUUCAAAUGUCAAGUGUGUACCUGAUUUACGAA	73	26	10	15	22	34.2466	65.7534	-18.8	-25.7534	-0.752	.((((..((((((((.(((((.((..(((.(((.(((....))).))))))..))))))))))))))))))).	AAAAUUAGGAUACACGAUGAGACG	24	UCAAGUGUGUACCUGAUUUACG	14	11	0	0	2	2	0	0	1	1	0	0	4	3	0	0	1.43965	0.392526	0.215739	0.61233
145.7	Cluster2	gar-novel		chr2	55023334	55023495	minus	CGAGAUGUUCUUUCCACAUGUGUCCCAAUAGAGAAUGGUUCUCCGCAUACAGUUUAGUUGAAGGUGGAGUUGUGCGCAUGGGAAACAAUUCAUCCAGUAAGGUAAUUGGUAUUGGUACUGUUAAAAUUAGGAUACACGAUGGGACGAUUAGGACACUCUCA	161	46	27	41	47	42.236	57.764	-41.7	-25.9006	-0.613235	.((((((((((((((((.(((((((.(((....((((((...(((.((((...(((.((...((..(((((((.(......)..)))))))..))....)).)))...))))))).))))))...))).))))))).).))))).....)))))).)))).	AAAAUUAGGAUACACGAUGGGACG	24	UUCCACAUGUGUCCCAAUAGAGA	24	21	0	9	4	4	0	0	3	2	0	0	7	6	0	0	2.74843	0.785053	0.431478	1.22466
145.8	Cluster2	gar-novel		chr4	86242314	86242474	minus	CGGAAUGUUCUUUCCACAUAUGUCCUAAUAGAGAAUGGUUCUCCACAUACAGUUCGGUUGAAGGUGGAGUUGUGCGCAUGGGAAAGGAUUCAUCCAAUAAGGUAAUUGGUAUUGGUACUGUUAAAAUUAGGAUACACGAUGGGACGAUUAGGACACUCUC	160	46	26	41	47	41.875	58.125	-33.21	-20.7563	-0.495672	.(((.((((((((((((...(((((((((....((((((...(((.((((....((((((....((((...((.(..........).))...))))......))))))))))))).))))))...)))))))))...).))))).....)))))).))).	AAAAUUAGGAUACACGAUGGGACG	24	UUCCACAUAUGUCCUAAUAGAGA	26	21	0	0	5	4	0	0	2	2	0	0	6	6	0	0	2.74843	0.785053	0.431478	1.22466
145.9	Cluster2	gar-novel		chr7	28774226	28774402	minus	CGAGUGGAUCCUAGAAUCGGGAUGUUCUUUCUACAUGUGUCCCAAUAGAGAAUGGUUCUCCACAUACAGUUUGGUUGAAGGUGGAGUUGUACGUAUGGGAAACGAUUCAUCCAGCAAGGUAAUUGGUAUUGGUACUGUUAAAAUUAGGAUACACGAUGGGACGAUUAGGACACUCU	176	49	28	47	52	42.6136	57.3864	-42.15	-23.9489	-0.562	.(((((..(((((..((((.........((((((.(((((((.(((....((((((...(((....(((((...(((..((..(((((((.(......)..)))))))..))..)))...)))))....))).))))))...))).))))))).).))))))))))))))))))).	AAAAUUAGGAUACACGAUGGGACG	24	GGAUGUUCUUUCUACAUGUGUCCCAAUAGAGA	25	21	0	4	4	4	0	0	2	2	0	0	6	6	0	0	2.74843	0.785053	0.431478	1.22466
145.10.	Cluster2	gar-novel		chr8	81111321	81111425	plus	GUUAAAAUUAGGAUACACGAUGAGACGAUUAUGACACUUUCAAUUGUCAGGUAUGUACCUGAUUUACGAAAGAAUCUCAUCUCAUUAAGUAUUUUAGAAUUGAA	104	37	14	18	35	30.7692	69.2308	-29.3	-28.1731	-0.915625	.((((..(((((((((..(((((((.((....((..(((((....(((((((....)))))))....)))))..)))).)))))))..)))))))))..)))).	AAAAUUAGGAUACACGAUGAGACG	24	UCUCAUUAAGUAUUUUAGAAUUGA	12	11	0	1	2	2	0	0	1	1	0	0	4	3	0	0	1.43965	0.392526	0.215739	0.61233
145.11	Cluster2	gar-novel		chr9	93931265	93931328	minus	ACGAUUCAUCUAGUAAGGUAAUUGGUAUUAGUACUGUUAAAAUUAGGAUACACGAUGAGACGA	63	23	7	14	19	33.3333	66.6667	-9.5	-15.0794	-0.452381	.((.((((((..(((...(((((((((....)))).....)))))...)))..)))))).)).	AAAAUUAGGAUACACGAUGAGACG	24	AUUCAUCUAGUAAGGUAAUUGGUA	11	11	0	0	2	2	0	0	1	1	0	0	4	3	0	0	1.43965	0.392526	0.215739	0.61233
146.1	Cluster20	gar-novel		chr10	51461577	51461765	minus	GUCUAGAACUACCCAUAGUCUCUCCCCAACCCAUUAAUAGGAGGAUAAUGUGCUUCAACGCACCGGACCCACAUCCUCUUACGUUUGCAACACUGUCUAUGUCAAUCGAACUAAGACUCAGUCAACAAUUCUGAAGCGCAUUAUCCUCCUAUUUAAGGGUUGAAAAUGGACUAUGAGUAGUUCUAGGU	188	55	48	33	52	43.0851	56.9149	-80.9	-43.0319	-0.998765	.(((((((((((.((((((((.....((((((...((((((((((((((((((((((........(((........(((((.(((((....((.......))....))))))))))....)))........))))))))))))))))))))))...)))))).....)))))))).))))))))))).	AGGAGGAUAAUGUGCUUCAACGCA	24	UUCUGAAGCGCAUUAUCCUCCUAU	23	19	0	6	12	11	0	1	5	3	0	1	13	12	0	0	2.48667	2.15889	0.647217	2.44932
146.2	Cluster20	gar-novel		chr12	6090457	6090608	plus	AAACAAGAGGAUAAUAUGCUUCAACGCAUUCAAACCCACGUCUUCCUGCAUUGGCAACAAUACCUAUACCAAUCGAACCGACUUUUAUAUUUGUUGUUAAACUCAAGCAAAAGAAAAUACAAAGGAAAGGAGGUAAAUGCUCCUCUUGUUG	151	56	32	24	39	37.0861	62.9139	-32.9	-21.7881	-0.5875	.((((((((((..((.((((((......(((.........((((..(((.((((.(((((((..((((....(((...)))....))))..)))))))...).)))))).))))..........)))..)))))).))..)))))))))).	AAGAGGAUAAUAUGCUUCAACGCA	24	AAAGGAGGUAAAUGCUCCUCUUGU	9	9	0	0	14	14	0	0	4	4	0	0	3	3	0	0	1.1779	2.74768	0.862956	0.61233
146.3	Cluster20	gar-novel		chr12	93564469	93564538	minus	AAUAGGAGGAUAAUGUGCUUCAGUGCACUCGAACCCACGUUCUCUUGCAUUGGAAACAAUGCUCGUGUC	69	18	16	16	19	46.3768	53.6232	-20.9	-30.2899	-0.653125	.(((.(((.((..(((..(((((((((...((((....))))...))))))))).))))).))).))).	AGGAGGAUAAUGUGCUUCAGUGCA	24	CAUUGGAAACAAUGCUCGUGU	19	15	0	0	14	9	0	1	3	3	0	2	8	7	0	2	1.96316	1.76637	0.647217	1.42877
147	Cluster200	gar-novel		chr9	69369017	69369076	plus	UGACUGGGAAAAUAACAAUAUGAAUGUGCCUGUAUUUUUAUGUCUUAUGUGCAAGGUUU	59	17	6	13	23	32.2034	67.7966	-6.4	-10.8475	-0.336842	.((((..(...((((..(((((((.(((....))).))))))).))))...)..)))).	CUGGGAAAAUAACAAUAUGAAUGU	24	UUUUAUGUCUUAUGUGCAAGGUU	19	12	0	1	28	24	0	1	3	1	0	0	20	13	0	0	1.57053	4.71032	0.215739	2.65343
148	Cluster201	gar-novel		chr9	74297249	74297335	minus	UAAUAUUUUCCACAUAUAUCUUAGUGAGGUUUUAACGAGGUACUUAUCUAUCGAUGGACAUCCAAUGAGGAAUGUUAUAAAUAUUU	86	28	11	14	33	29.0698	70.9302	-9.35	-10.8721	-0.374	.(((((((...((((...(((((.((.(((((((.(((............))).)))).))))).))))).))))...))))))).	AUCGAUGGACAUCCAAUGAGGAAU	24	AUAUCUUAGUGAGGUUUUAACGAGGU	11	11	0	0	3	3	0	0	1	1	0	0	4	3	0	0	1.43965	0.588789	0.215739	0.61233
149	Cluster202	gar-novel		chr9	75387454	75387728	minus	CGAUGGAGUUCUGUUCGACAACAUGAUAUCGCUUGGGGUGGUUUUAUCUUUUUGUGUUGAUUGAUAUUAUAGUCAUAUUUUGUUGGGAUUAAAUUUGGAUGAAGUUUGGAUUGAGUUUGAAUUUUAUUAUUUUAUUAUUAUUUUCGUAUUGUUAAUUUUAUUAUUUAUUUAUUUAUUAUUUAUGUUAUUUUUAGUUAUUAUUUAUUAAUUUAUACUAUUAUUUAAGUCCAUGACUGAGUUGAUGUUAUGAGUCAAUUGGACACUAACUUGGUUA	274	68	18	48	140	24.0876	75.9124	-49.1	-17.9197	-0.743939	.(((.(((((.((((((((..(((((((((((((((.((((.((((.......((((.((((((((..(((((((.((((((((.((((...)))).)))))))).))...(((((.(((((......((..((..((((............))))..))..))......)))))..)))))..............))))).)))))))).)))).......)))).))))..))))).)))))))))).)))....)))))..))))).))).	AAGUCCAUGACUGAGUUGAUGUUA	24	AUAUCGCUUGGGGUGGUUUUAU	23	22	0	5	15	15	0	2	2	2	0	0	6	6	0	1	2.87931	2.94395	0.431478	1.22466
150	Cluster203	gar-novel		chr9	75485502	75485765	minus	AUUACGUUUUAGUCAUUUACGUUAUCGUUUUGUUACGAAGUGGUCACUCUACCGUUAAACUAUGUUACCUCCCUAACAACAAUCCUACGUGAUAGUCCAAAUGAGUUUUAAAUGCCAACUUAAAUGUCCAAUUGUUGGGAUGAAAAUAAUUUUUUAAUUAAAUAAAUUUAAUUUGGACUGCCACGUAAGACUGUCGUUAGUAGAGCUUAAUGGUAAAGUGACCAAUUCGUAACAAAAUAAUAACGUAAGUGACUAAAACGUGA	263	90	42	43	88	32.3194	67.6806	-109.73	-41.7224	-1.29094	.((((((((((((((((((((((((.(((((((((((((.((((((((.(((((((((..........(((.(((((.(((.((.((((((.((((((((((((((((...((.(((((..............))))).))(((((....)))))........)))))).)))))))))).)))))).)).))).)))))..))).))))))))).)))))))).))))))))))))).))))))))))))))))))))))))	AAAGUGACCAAUUCGUAACAAAAU	24	UUUGUUACGAAGUGGUCACUCUAC	37	29	0	11	24	22	0	1	5	5	0	1	20	15	0	1	3.79545	4.31779	1.07869	3.06165
151	Cluster204	gar-novel		chr9	82430121	82430234	plus	UUGUUUUUUUUUUACAUUUAAAUAUGUUUUUCAUUUGCUAACUGUGUUUUAGCUUAAUUGGUAUUGACAUUGUUACUGUAUAGGAGGAUGUAAGUUUGAAUGGACUGAAACAC	113	29	10	21	53	27.4336	72.5664	-23.4	-20.708	-0.754839	.((((((.......((((((((((((((((((...(((((((.(((((...(((.....)))...))))).))))..)))..)))))))))..)))))))))....)))))).	AGGAGGAUGUAAGUUUGAAUGGAC	24	ACAUUUAAAUAUGUUUUUCAUU	20	17	0	2	11	9	0	0	4	3	0	0	5	4	0	0	2.22492	1.76637	0.647217	0.81644
152	Cluster205	gar-novel		chr9	90089164	90089244	minus	UUCGUAGUUUGUAAGGUUCGCACGUAAGGUGUUUGUAUCCUUUUAUGAGAUUACACGAUGUGGAUUCGUACCAUUAUGAA	80	19	11	19	31	37.5	62.5	-16.8	-21	-0.56	.(((((((..(((.(((((((((((..(((.((((((......)))))))))..))).))))))))..))).))))))).	AUGAGAUUACACGAUGUGGAUUCG	24	GGUUCGCACGUAAGGUGUUUGUAU	11	10	0	0	11	8	0	0	3	2	0	0	11	11	0	1	1.30878	1.57011	0.431478	2.24521
153	Cluster206	gar-novel		chr9	96375613	96375747	minus	AGGAUAAGCCAGUUAUAGUAGAAGAGGACGCCUACGACCACUAGCUCUAAGGAUUUAGACUUAAAUUUGGCGGAACCUGACUCUAGCCAAUAAUUGCUUUUGUAGGACUAUCUUCUGCUAGAUUAUCACUUCCC	134	39	29	27	39	41.791	58.209	-32.04	-23.9104	-0.572143	.(((......((((.((((((((((.....(((((((.....((((((((....))))).......((((((((.......))).))))).....))).)))))))....))))))))))))))......))).	AAGCCAGUUAUAGUAGAAGAGGAC	24	UAUCUUCUGCUAGAUUAUCACUU	19	15	0	0	4	4	0	0	1	1	0	0	2	2	0	0	1.96316	0.785053	0.215739	0.40822
154	Cluster207	gar-novel		chr4	32973141	32973209	plus	CUCACACUCGAAUUCAUAUAACAUAAAUUAAAACAGAAAUUUUUUUAUAUUAGAAGGCUGAGUAUGGC	68	27	10	9	22	27.9412	72.0588	-8.9	-13.0882	-0.468421	.(((.(((((..(((((((((...(((((........)))))..))))))..)))..).)))).))).	CACACUCGAAUUCAUAUAACAUA	23	UUUAUAUUAGAAGGCUGAGUAUGGC	100	52	0	2	68	31	0	1	10	6	0	0	15	8	0	0	6.80563	6.08416	1.29443	1.63288
155.1	Cluster21	gar-novel		chr11	17272622	17272797	minus	UCUUACCAUAUUGUUGUUAUAUCGAGUUUUCAACCCGAGGGUUAAGUACAUACCUGUUCAAAGUAUUCAUUUCACAAAACUUACCAAUACAUCCCUUUCAUCUCGAGUAUUCCUCCGCUUGAGUAGAAUUUUACCCGUUGAAUACAUCGGAAUAUAAUUCGGAUACAUGGAAAGU	175	52	37	26	60	36	64	-26.83	-15.3314	-0.425873	.(((.(((((((...((((((((((((.((((((....((((.((((...............(((((..................))))).......((..(((((((........)))))))..)))))).)))))))))).)).)))..)))))))...))))..))).))).	GAAUACAUCGGAAUAUAAUUCGGA	24	GUUGUUAUAUCGAGUUUUCAA	46	22	0	2	7	5	0	3	6	4	0	0	5	4	0	0	2.87931	0.981316	0.862956	0.81644
155.2	Cluster21	gar-novel		chr1	110017422	110017597	minus	UCUUACCAUAUUGUUGUUAUAUUGAGUUUUCAACCCGAGGGUUAAGUACAUACCUAUUCAAAGUAUCCAUUUCACAACACUUAUCAAUACAUCCCUUUCAUCUCGAGUAUUCCUCCAUUUGAGUAGAACGUUACCCGUUGAAUACAUCGGAAUAUAAUUCGGAUACAUGGAAAGU	175	53	37	25	60	35.4286	64.5714	-24.82	-14.1829	-0.400323	.(((.(((((((...((((((((((((.((((((....((((...((......(((((((((((((....................))))..............(((.....)))..))))))))).))...)))))))))).)).))..))))))))...))))..))).))).	GAAUACAUCGGAAUAUAAUUCGGA	24	GUUGUUAUAUUGAGUUUUCAA	49	22	0	1	6	5	0	0	6	4	0	0	5	4	0	0	2.87931	0.981316	0.862956	0.81644
155.3	Cluster21	gar-novel		chr4	126978368	126978539	plus	CUUCCCAUAUUGUUGUUAUAUCGAGUUUUCAACCCGAGGGUUAAGUACAUACCUGUUCAAAGUAUUCAUUUCACAACACUUACCAAUACGUCCCUUUUAUCUUGAGUAUUCCUCCAUUUGAGUAGAAUUUUACCCGUUGAAUACAUCGGAAUAUAAUUCGGAUACGUGAAA	171	49	36	25	61	35.6725	64.3275	-24.57	-14.3684	-0.402787	.(((.(.((((...((((((((((((.((((((....((((.((((......((((((((((((((((..................................))))))).......))))))))).)))).)))))))))).)).)))..)))))))...)))).).))).	GAAUACAUCGGAAUAUAAUUCGGA	24	GUUGUUAUAUCGAGUUUUCAA	46	22	0	2	6	5	0	3	6	4	0	0	5	4	0	0	2.87931	0.981316	0.862956	0.81644
155.4	Cluster21	gar-novel		chr7	42918913	42919088	plus	UCUUACCAUAUUGUUGUUAUAUUGAGUUUUCAACCCGAGGGUUAAGUACAUACCUGUUCAAAGUAUCCAUUUCACAACACUUACUAAUGCGUCCCUUUCAUCUCGAGUAUUCCUCCAUUUGAGUAGAACUUUACCCGUUGAAUACAUCGGAAUAUAAUUCGGAUACAUGGAAAGU	175	50	37	27	61	36.5714	63.4286	-25.62	-14.64	-0.400313	.(((.(((((((...((((((((((((.((((((....((((.((((.......(((....((((................))))...)))......((..(((((((........)))))))..)))))).)))))))))).)).))..))))))))...))))..))).))).	GAAUACAUCGGAAUAUAAUUCGGA	24	GUUGUUAUAUUGAGUUUUCAA	46	22	0	0	6	5	0	0	6	4	0	0	5	4	0	0	2.87931	0.981316	0.862956	0.81644
156	Cluster210	gar-novel		chr12	48115168	48115369	plus	AGUGGUAUCAAGAGUCAAAGGUUAAUCGUAGUAUGCUCUGUGGUUGCAGUUUAAACUGAUCUUUCACAUCAGAAAAGAUUUCCUUAGGUAUAUUGAAAGAUUAUGGAGAAGAUGGACGGUUUAGGAGCUUCAACAUCGUCCAUGUGGACAAGACCGACAAUUGGAAAUGCUAGAUUGACCGUGGAGAUCUUUGAUGGCACG	201	61	30	52	58	40.796	59.204	-57.14	-28.4279	-0.696829	.(((.((((((((.((...((((((((.((((((.((.(((((((...(((((...((((((((((........(((.....)))........))))))))))........(((((((((....((...))...))))))))).)))))..)))).)))...))..))))))))))))))...))..)).)))))).))).	AAAGGUUAAUCGUAGUAUGCUC	22	GAAAUGCUAGAUUGACCGUGGA	19	11	0	1	12	5	0	3	5	3	0	0	2	2	0	0	1.43965	0.981316	0.647217	0.40822
157	Cluster215	gar-novel		chr7	79042484	79042593	minus	UUAGGUACUACAUUUUCACAUGUAUAAGGACCAGGGGAUAUUAAUCCCUAAAGAUUUCAUAAUUCACAUUCCCACGGCACUCGAACAACUGUGAGAUUGCUGGAUCUAU	109	34	23	19	33	38.5321	61.4679	-21.77	-19.9725	-0.518333	.(((((.(((((.((((((((((...((..((..(((((((.((((......))))..)))........))))..))..))...)))..))))))).)).)))))))).	CUCGAACAACUGUGAGAUUGCU	22	AUUUUCACAUGUAUAAGGA	217	116	0	0	12	6	0	0	22	7	0	0	24	17	0	0	15.1818	1.17758	1.51017	3.46987
158	Cluster216	gar-novel		chr9	55434775	55434844	minus	GGUUAGAGAUAGAGACUAUGUCAUGGGCGAAGCUAUAGCUCAGGCUCGGGAGAUAGCUGAUCACUUGCA	69	19	12	22	16	49.2754	50.7246	-20.3	-29.4203	-0.597059	.((.((.(((..((.((((.((.(((((..(((....)))...))))).)).)))))).))).)).)).	CGGGAGAUAGCUGAUCACUUGC	22	UAGAGAUAGAGACUAUGUCAUGGG	54	35	0	3	6	3	0	2	5	3	0	1	12	9	0	0	4.58071	0.588789	0.647217	1.83699
159	Cluster218	gar-novel		chr10	64201014	64201153	minus	CCCCCUUUUCUUCAUAUGUUCUAGCUUGGGGAUCUUGAUUUACAAUUAUUUAUGGGAAUUGUAAGUCACCCCCUUUUCAAAGCUGAAAUGGUCAAGCAACUAUCAAAAUCCCAAGCUAGAACAUAUGAAGAAAAGGGGC	139	43	29	25	42	38.8489	61.1511	-65.08	-46.8201	-1.20519	.(((((((((((((((((((((((((((((.....((((((((((((.........))))))))))))...((.(((((....))))).))..................))))))))))))))))))))))))))))).	CCCAAGCUAGAACAUAUGAAG	21	UCAUAUGUUCUAGCUUGGGGA	24	11	2	12	3	0	0	9	3	0	0	6	1	1	0	4	1.43965	0	0	0.20411
160	Cluster219	gar-novel		chr10	103108347	103108421	plus	UGUCGUCCAUGCGCGACACGCACUGCAUUUAUGUUUUUCAAAGCUUUGCAUGUGUGUUUCGCGCAUGGACGACG	74	13	18	19	24	50	50	-46.2	-62.4324	-1.24865	.(((((((((((((((.((((((((((.....((((....))))..)))).)))))).))))))))))))))).	GUGUUUCGCGCAUGGACGACG	21	UCGUCCAUGCGCGACACGCAC	34	28	3	0	7	4	2	0	7	4	0	0	18	14	2	0	3.66457	0.785053	0.862956	2.85754
161	Cluster221	gar-novel		chr1	84479652	84479792	minus	AUAGGGAAGGGUGAUUGAAGUUUCUGGUAAUUAUAGGAAUUGCGUUUUUGGGAAGAAGCACGAUCGAUCUGCAUUCGCCACUAAUUUCUUCCCAAAACCUCCAAUUCCAAUGAUUUCCAGAAACUUUUCCCUUUCCUUAC	140	38	30	26	46	40	60	-60.4	-43.1429	-1.07857	.((((((((((.((..(((((((((((.((((((.(((((((.(.(((((((((((((......(((.......))).......))))))))))))).)..))))))).)))))).))))))))))))))))))))))).	AUUCCAAUGAUUUCCAGAAAC	21	UUCUGGUAAUUAUAGGAAUUG	230	65	2	1	52	14	0	0	36	11	0	0	89	12	0	1	8.50704	2.74768	2.37313	2.44932
162	Cluster222	gar-novel		chr1	98583342	98583619	minus	AGGGUGUCUAUGCUUGGUUUUAUCCCCAGGUUUUGUCUCUCAACUCUAUGGAGGGCCCCAACAGGUUCACAGAGUAAGAGCGCCUUGCUCACCAAGGAAAUGUGAGUGGAACCAUUCUUACCCACUAAUGCCAUAUAAGGGCAUGGGUUCGAACCUGCCAAGGUCAAAUGCUUGCAUUUCUUUGGUGGGCGAGGUGCUCCCACUCCGCGACCCCAUUCGGGCUAUCUGCGGAGUCGUUAGACAAAACUUGGGGAUAAAACUGUGCAUAGACAGCCCG	277	65	70	72	70	51.2635	48.7365	-149.35	-53.917	-1.05176	.((((((((((((..(((((((((((((((((((((((..(.(((((.((((.(((((.((..((.((.(.((((..((((((((((((((((((((((((((((((........((..(((((....((((.......)))))))))..))((((....)))).....))))))))))))))))))))))))))))))..)))).).)).))..)).))))).)))).))))).)..)))))))))))))))))))))))..))))))))).))).	UGGGGAUAAAACUGUGCAUAG	21	AUGCUUGGUUUUAUCCCCAGG	21	20	0	0	3	2	0	0	3	3	0	0	2	2	0	0	2.61755	0.392526	0.647217	0.40822
163	Cluster223	gar-novel		chr3	22348151	22348291	minus	CAGAAUAUCGAGAAUGACUAUAGGUGACAGAUGAUAACAUAUUGAGAUGUGAAGGCAGGGACCGGAUAAAUGAAAGUAAUCCUGUCUUCACAUUUCACUAUGUUACCUAUUUGUCGCCUAUAAUCAAUUUCGAUAUUCUA	140	47	23	27	43	35.7143	64.2857	-74.4	-53.1429	-1.488	.((((((((((((.(((.(((((((((((((((.(((((((.(((((((((((((((((.....................))))))))))))))))).)))))))..))))))))))))))).))).)))))))))))).	UCGAGAAUGACUAUAGGUGAC	21	CGCCUAUAAUCAAUUUCGAUA	677	615	0	0	291	251	0	0	60	47	0	0	123	102	0	0	80.4897	49.2621	10.1397	20.8192
164	Cluster225	gar-novel		chr4	129965074	129965234	minus	GAAUUUCUAUUGUUACUCGAUGAUAACUGGGUGAACCCUAUGUCGGAUAAAGGCAAAAUAAUGUAACCGUGAACAUGUUUCAGAUAAGUUCCUUUGCUUCUUUUCUGGCUUCGGCUAACAUAGAGUUCACCUGGUUAUCAUCGGGUAACAAUGGAGGUUG	160	43	28	36	53	40	60	-72.1	-45.0625	-1.12656	.(((((((((((((((((((((((((((((((((((.((((((.((...(((.(((((....((((..(.((((.((((...)))).))))).))))....))).)).)))...)).)))))).))))))))))))))))))))))))))))))))))).	AGUUCACCUGGUUAUCAUCGG	21	GAUGAUAACUGGGUGAACCCU	52	12	4	0	12	0	0	0	15	2	0	0	38	5	1	0	1.57053	0	0.431478	1.02055
165	Cluster226	gar-novel		chr4	130020420	130020585	minus	CAACAGCUUGAGAGGGACGUCUGAAGUACAGAGUGAUGAACGAACUUCCAUUGAUACCCGGUGAACUGUGGAAUGAAGCAAGAUCGUUUCCCGGUUUCUUUUUUUGCUUCCGUCGGUCAGAUAGUUCGUCUCCUUUGUACUUUAGAUGUCUCUCUCAUGCUGUUU	165	35	35	39	56	44.8485	55.1515	-76.7	-46.4848	-1.03649	.((((((.(((((((((((((((((((((((((.((.((.((((((....(((((...(((.((((((.(((((((.......))))))).))))))............)))...)))))..))))))))))))))))))))))))))))))))))).)))))).	GGGACGUCUGAAGUACAGAGU	21	UUUGUACUUUAGAUGUCUCUC	225	54	43	0	120	10	23	1	38	18	6	0	133	34	10	0	7.06739	1.96263	3.8833	6.93974
166.1	Cluster23	gar-novel		chr11	102341085	102341169	minus	AGUGCUUACUCUCUUCUUUUUCUUUUUCUUAUAGUUCUUAUCAAGCCACUCGGGGAUCGAAGGAAACGUCGGAGACCGAUCACA	84	19	20	16	29	42.8571	57.1429	-15.2	-18.0952	-0.422222	.(((.((..(((((.(.((((((((.((((..(((.(((...)))..)))..))))..)))))))).)..)))))..)).))).	AUCGAAGGAAACGUCGGAGACCGA	24	ACUCUCUUCUUUUUCUUUUUCU	30	20	0	1	10	5	0	0	5	5	0	1	11	7	0	1	2.61755	0.981316	1.07869	1.42877
166.2	Cluster23	gar-novel		chr13	100828130	100828214	minus	AGUGCUUACUCUCUUCAUUUUCUUUUUCUUAUAGUUCUUAUCAAGCCACUCGGGGAUCGAAGGAAACGUCGGAGACCGAUCACA	84	20	20	16	28	42.8571	57.1429	-15.2	-18.0952	-0.422222	.(((.((..(((((.(.((((((((.((((..(((.(((...)))..)))..))))..)))))))).)..)))))..)).))).	AUCGAAGGAAACGUCGGAGACCGA	24	ACUCUCUUCAUUUUCUUUUUCU	32	20	0	0	9	5	0	0	7	5	0	0	11	7	0	1	2.61755	0.981316	1.07869	1.42877
166.3	Cluster23	gar-novel		chr13	100833929	100834013	minus	AGUGCUUACUCUCUUCAUUUUCUUUUUCUUAUAGUUCUUAUCAAGCCACUCGGGGAUCGAAGGAAACGUCGGAGACCGAUCACA	84	20	20	16	28	42.8571	57.1429	-15.2	-18.0952	-0.422222	.(((.((..(((((.(.((((((((.((((..(((.(((...)))..)))..))))..)))))))).)..)))))..)).))).	AUCGAAGGAAACGUCGGAGACCGA	24	ACUCUCUUCAUUUUCUUUUUCU	32	20	0	1	10	5	0	0	7	5	0	0	10	7	0	1	2.61755	0.981316	1.07869	1.42877
166.4	Cluster23	gar-novel		chr7	57639453	57639537	minus	AGUGCUUACUCUCUUCAUUUUCUUUUUCUUAUAGUUCUUAUCAAGCCACUCGGGGAUCGAAGGAAACGUCGGAGACCGAUCACA	84	20	20	16	28	42.8571	57.1429	-15.2	-18.0952	-0.422222	.(((.((..(((((.(.((((((((.((((..(((.(((...)))..)))..))))..)))))))).)..)))))..)).))).	AUCGAAGGAAACGUCGGAGACCGA	24	ACUCUCUUCAUUUUCUUUUUCU	31	20	0	1	10	5	0	0	5	5	0	1	10	7	0	1	2.61755	0.981316	1.07869	1.42877
167	Cluster232	gar-novel		chr7	27768847	27769051	plus	AUAGUGUUAUGAGCACAAUAUCGAUAUUGUUCUCUUUGGGCAUCCAUUGACCUCUCAAGGUUUUGUCACUUGAAGGUCUCACCUCCCCAAGGAAGAGACUCCUAUAUGUAAAAGUUAUUGGGUUUGAAGCACUUCUUUAACAAAACUUGAGGGACCAAUGAACACCCAAAGAGAACAAUACUGGUAUUGUGCUCACAACACUGG	204	62	43	40	59	40.6863	59.3137	-91	-44.6078	-1.09639	.(((((((.((((((((((((((.((((((((((((((((....(((((..((((((((.((((((.....((((((.(((....(((((.......((........))........)))))..))).)).))))....))))))))))))))..)))))....)))))))))))))))).)))))))))))))).))))))).	CAAAGAGAACAAUACUGGUAU	21	AUCGAUAUUGUUCUCUUUGGG	756	678	1	0	241	223	0	0	59	55	1	0	134	119	0	0	88.735	43.7667	11.8656	24.2891
168	Cluster234	gar-novel		chr7	106306953	106307112	minus	UGGUACCUAAACUUGGCAACUAUGUCCAUUUUGGUCCCUAAACUUGGUAAAUGUGAAAGUUUGAUAAUGUGGUAUUUUGAGAUUGUGCUGCAUAAUUAAAUCUUGAUGGAAUCCAAGUUCAGAGACCAAAAUGGACUUAGUUGCUAAGUUUAGCUACCU	159	47	24	33	55	35.8491	64.1509	-78.1	-49.1195	-1.37018	.((((.((((((((((((((((.(((((((((((((.((.(((((((....(((.((.(((((((.(((((((((.........))))))))).))))))).)).)))....))))))).)).))))))))))))).)))))))))))))))).)))).	CCAAAAUGGACUUAGUUGCUA	21	GCAACUAUGUCCAUUUUGGUC	50	22	2	0	11	7	0	0	5	3	0	0	21	10	1	0	2.87931	1.37384	0.647217	2.0411
169	Cluster237	gar-novel		chr1	59701983	59702045	minus	AAUUCUUAAUUCAUGAGUUGUAGGUGUACCUGUUGUAUUUGCUUCUGGUUGGUUGAGUAAUA	62	13	6	15	28	33.871	66.129	-11.4	-18.3871	-0.542857	.((((((((((.((.((..(((((((((.....)))))))))..)).)).))))))).))).	CUUAAUUCAUGAGUUGUAGG	20	UGCUUCUGGUUGGUUGAGUA	120	48	0	0	30	10	0	0	20	7	0	0	43	20	0	0	6.28212	1.96263	1.51017	4.0822
170	Cluster239	gar-novel		chr4	136741945	136742025	minus	UUCGCAAUUCGGGAGGGUCUCGUGUUGAAUAACCAAAAAUUACAAAGCCACACAACAAGCGGGGAUAGCUCAGUUGGGAG	80	26	16	22	16	47.5	52.5	-16.2	-20.25	-0.426316	.((.(((((.(((....((((((((((.........................))))..))))))....)))))))).)).	GCGGGGAUAGCUCAGUUGGG	20	CAAUUCGGGAGGGUCUCGUGU	717	364	0	0	440	178	0	0	151	70	0	0	381	144	0	0	47.6394	34.9348	15.1017	29.3918
171.1	Cluster29	gar-novel		chr11	65402422	65402540	minus	AAGCUACACUGGUAUGGUUCGAAAUCCGUGUUGUUGCUGUAGAAUACAAGGCCUUAUUCAGAGGCAAUUCCUUUUAGAGUAGUAUUAUAUUUGUUUGCAUGUCCUUGUUGUGUGGUUG	118	26	17	29	46	38.9831	61.0169	-26.4	-22.3729	-0.573913	.((((((((.((((((.....((((..(((.(((((((.(((((......(((((.....)))))......))))).))))))).))))))).....)))).)).....)))))))).	AAUCCGUGUUGUUGCUGUAGAAUA	24	UUUUAGAGUAGUAUUAUAUUUG	21	15	0	5	9	3	0	1	6	4	0	0	10	7	0	2	1.96316	0.588789	0.862956	1.42877
172.1	Cluster31	gar-novel		chr11	97284570	97284749	minus	CAAUACUGAAAAACAAAAGAAUAGAUUUUUUAUUGUUUAAUAAAAACCCUAAAUUAAAAUUUUUGAAGGCAUUCAAGUGGAUUACCAAAAAAUUUAAGAAACUAUUUUUUAAUUUCAAGAAUUUUAAUUUAGGGAUUUCAUUAAACAAUAAAAAAUUUAAUCUUUUGUUUUUCAGUAUU	179	76	16	17	70	18.4358	81.5642	-70.8	-39.5531	-2.14545	.(((((((((((((((((((.((((((((((((((((((((.(((.((((((((((((((((((((((......((((((.....................)))))).....)))))))))))))))))))))).))).)))))))))))))))))))).)))))))))))))))))))	AGGGAUUUCAUUAAACAAUAAAAA	24	UUUAUUGUUUAAUAAAAACCCUAA	21	16	0	0	6	6	0	1	6	5	0	0	3	3	0	0	2.09404	1.17758	1.07869	0.61233
172.2	Cluster31	gar-novel		chr3	15495782	15495913	plus	UUUUUUAUUGUUUAAUAAAAACCCUAAAUUAAAAUUUUUGAAGGCAUUCAAGUGGAUUACCAAAAAAUCUAAGAAACUGUUUUUUAAUUUCAAGAAUUUUAAUUUAGGGAUUUCAUUAAACAAUAAAAAAA	131	56	12	13	50	19.084	80.916	-43.2	-32.9771	-1.728	((((((((((((((((.(((.(((((((((((((((((((((((((......((((((.......))))))......))).......)))))))))))))))))))))).))).)))))))))))))))).	AGGGAUUUCAUUAAACAAUAAAAA	24	UUUAUUGUUUAAUAAAAACCCUAA	21	16	0	0	6	6	0	1	6	5	0	0	3	3	0	0	2.09404	1.17758	1.07869	0.61233
172.3	Cluster31	gar-novel		chr4	110605856	110606034	minus	CAAUACUGAAAAACAAAAGAAUAGAUUUUUUAUUGUUUAAUAAAAACCCUAAAUUAAAAUUUUUGAAGGCAUUCAAGUGGAUUACCAAAAAAUCUAAGAAAUUGUUUUUAAUUUCAAGAAUUUUAAUUUAGGGAUUUCAUUAAACAAUAAAAAAUUCAAUCUUUUAUUUUUCAGUAUU	178	76	17	17	68	19.1011	80.8989	-63.8	-35.8427	-1.87647	.((((((((((((.((((((...((((((((((((((((((.(((.(((((((((((((((((((((((((......((((((.......))))))......)))......)))))))))))))))))))))).))).))))))))))))))))))...)))))).))))))))))))	AGGGAUUUCAUUAAACAAUAAAAA	24	UUUAUUGUUUAAUAAAAACCCUAA	21	16	0	0	6	6	0	1	6	5	0	0	3	3	0	0	2.09404	1.17758	1.07869	0.61233
173.1	Cluster33	gar-novel		chr12	86730232	86730353	plus	AGUAUUUCCUAUUUUUUUAUUAUCUAACCUAUAAAUUGAAGAGGAUGUUUUUAAUCUAAAAUUAACUGAACUAAUUAAUAAGAACGCGACAGAGAAUAGAAUGAGAAAAUACUUGAAUAUA	121	51	12	16	42	23.1405	76.8595	-10.85	-8.96694	-0.3875	.((((((..(((((((((((..((((..((....((((((((.....))))))))....(((((.......)))))................))..)))))))))))))))...)))))).	CGACAGAGAAUAGAAUGAGAAAAU	24	UUUUUUAUUAUCUAACCUAUAAAUUG	32	20	0	0	13	12	0	0	5	4	0	0	5	4	0	0	2.61755	2.35516	0.862956	0.81644
173.2	Cluster33	gar-novel		chr6	67995550	67995625	minus	GGAGAUGUUUUUAAUCUAACUUUAACCAAACUAAUUAUGAAGAAUGCGACAGAGAAUAGAAUGAGAAAAUACUUG	75	32	8	14	21	29.3333	70.6667	-5.6	-7.46667	-0.254545	.(((((.((((((.((((.((((..(((..((........))..)).)..))))..)))).)))))).)).))).	CGACAGAGAAUAGAAUGAGAAAAU	24	GUUUUUAAUCUAACUUUAACCAA	29	20	0	0	13	12	0	1	6	4	0	0	5	4	0	0	2.61755	2.35516	0.862956	0.81644
173.3	Cluster33	gar-novel		chr9	70838837	70838948	plus	AUUGAGGAAUUUUAUUAUCUAGUCGAUAAAUUGAGGAAUUGUUUUUAAUCUAAAAUUAACUAAACUAAUUGCUAAGAAUGCGACAGAGAAUAGAAUGAGAAAAUACUCGAA	111	47	10	19	35	26.1261	73.8739	-20.3	-18.2883	-0.7	.(((((..((((((((.(((.((((........((.(((((((((((((.....)))))..)))).)))).)).......))))))).)))))))).........))))).	CGACAGAGAAUAGAAUGAGAAAAU	24	UGAGGAAUUUUAUUAUCUAGUCGAU	29	20	0	0	13	12	0	0	5	4	0	0	4	4	0	0	2.61755	2.35516	0.862956	0.81644
174.1	Cluster35	gar-novel		chr1	90592298	90592371	minus	CGGGUAUAAUACGUUGCUGCUGGUGCUCUGUUUGAAAUUCUUACUUUACCCGGUUAAAGUGUGUUGAAACUCC	73	15	14	17	27	42.4658	57.5342	-13.9	-19.0411	-0.448387	.((((.(((((((((...(((((.(....((..((...))..))....))))))...)))))))))..)))).	ACCCGGUUAAAGUGUGUUGAAACU	24	UAUAAUACGUUGCUGCUGGUGCUC	11	0	1	26	24	19	0	3	15	12	0	1	5	3	0	4	0	3.729	2.58887	0.61233
174.2	Cluster35	gar-novel		chr4	17147312	17147385	minus	CGGGUAUAAUACGUUGCUGCUGGUGCUCUGUUUGAAAUUCUUACUUUACCCGGUUAAAGUGUGUUGAAACUCC	73	15	14	17	27	42.4658	57.5342	-13.9	-19.0411	-0.448387	.((((.(((((((((...(((((.(....((..((...))..))....))))))...)))))))))..)))).	ACCCGGUUAAAGUGUGUUGAAACU	24	UAUAAUACGUUGCUGCUGGUGCUC	43	33	1	26	27	19	0	2	14	12	0	1	6	3	0	4	4.31896	3.729	2.58887	0.61233
174.3	Cluster35	gar-novel		chr9	61756882	61756955	minus	CGGGUAUAAUACGUUGCUGCCGGUGCUCUGUUUGAAAUUCUUACUUUACCCGGUUAAAGUGUGUUGAAACUCC	73	15	15	17	26	43.8356	56.1644	-16.1	-22.0548	-0.503125	.((((.(((((((((...(((((.(....((..((...))..))....))))))...)))))))))..)))).	ACCCGGUUAAAGUGUGUUGAAACU	24	UAUAAUACGUUGCUGCCGGUGCUC	38	33	0	1	28	19	0	0	14	12	0	1	4	3	0	0	4.31896	3.729	2.58887	0.61233
175.1	Cluster36	gar-novel		chr5	17754304	17754407	minus	UGUCUCAUUGUGUUCAAAUAUCUAUCUCUUAGCUUCGAAACGCAUUUUGAAUCACUCAAUUUUGAGUUCGGGAGCUCAAGUUAUGACUAUUUUAGUGAAGACU	103	27	18	18	40	34.9515	65.0485	-22.7	-22.0388	-0.630556	.(((((((((.....(((((..(((..(((((((((..(((.((..((((.....))))...)).)))..)))))).)))..)))..)))))))))).)))).	AGUUCGGGAGCUCAAGUUAUGACU	24	CUAUCUCUUAGCUUCGAAACGCA	19	16	0	1	3	2	0	2	3	3	0	1	3	2	0	2	2.09404	0.392526	0.647217	0.40822
175.2	Cluster36	gar-novel		chr7	26107184	26107313	plus	GAGUCUUACAUCUUUAGGUUGAGAUUUCUGAAUGGCGUUUGAAGAUCUAUCUUUUAGCUUCAAAACGCAUUUUGAAUCAUUCGAUUUUGAGUUCGGGAGCUCAAGUUAUGACUGUUUUAGUGAAGACUG	129	32	18	29	50	36.4341	63.5659	-33.75	-26.1628	-0.718085	.(((((((((((..(((.(((((.(((((((((.((((((((((..(((.....))))))).)))))).....(((((....)))))...)))))))))))))).))).)).))).......)))))).	AGUUCGGGAGCUCAAGUUAUGACU	24	CUUUAGGUUGAGAUUUCUGAAUGGC	21	16	0	3	4	2	0	2	3	3	0	0	2	2	0	2	2.09404	0.392526	0.647217	0.40822
175.3	Cluster36	gar-novel		chr9	96211648	96211743	plus	UGAGUUCGGGAGCUCAAGUUAUGACUGUUUUAAUAAAAACUGCACGAAUAAAAUUUUUGGGCAGGAUAUGACAGGAAUUACGAGUUUCUAGCUUU	95	30	12	22	31	35.7895	64.2105	-24.9	-26.2105	-0.732353	.(((((.((((((((..((.((..(((((...(((....((((.((((.......)))).))))..))))))))..)).))))))))))))))).	AGUUCGGGAGCUCAAGUUAUGACU	24	GAAUUACGAGUUUCUAGCUUU	19	16	0	1	3	2	0	2	3	3	0	0	2	2	0	0	2.09404	0.392526	0.647217	0.40822
176.1	Cluster4	gar-novel		chr10	107775379	107775440	plus	AUGUUAGACACUGCUCAGAACUUUGAGAGAGCCUUUGAGAGAUUUGAGGAGCAAGAUACAA	61	21	9	16	15	40.9836	59.0164	-15.4	-25.2459	-0.616	.(((......((.((((((.((((.((((...)))).)))).)))))).))......))).	AGACACUGCUCAGAACUUUGAGAG	24	UUGAGAGAUUUGAGGAGCAAGAUA	11	11	0	0	2	2	0	0	2	2	0	0	2	2	0	0	1.43965	0.392526	0.431478	0.40822
176.2	Cluster4	gar-novel		chr12	670909	670970	plus	AUGUUAGACACUGCUCAGAACUUUGAGAGAGCUUUUGAGAGAUUUGAGGAGCAAGAUACAA	61	21	8	16	16	39.3443	60.6557	-13.4	-21.9672	-0.558333	.(((......((.((((((.((((.(((.....))).)))).)))))).))......))).	AGACACUGCUCAGAACUUUGAGAG	24	UUGAGAGAUUUGAGGAGCAAGAUA	12	11	0	0	2	2	0	0	2	2	0	0	2	2	0	0	1.43965	0.392526	0.431478	0.40822
176.3	Cluster4	gar-novel		chr12	68852422	68852483	minus	AUGUUAGACACUGCUCAGAACUUUGAGAGAGCUUUUGAGAGAUUUGAGGAGCAAGAUACAA	61	21	8	16	16	39.3443	60.6557	-13.4	-21.9672	-0.558333	.(((......((.((((((.((((.(((.....))).)))).)))))).))......))).	AGACACUGCUCAGAACUUUGAGAG	24	UUGAGAGAUUUGAGGAGCAAGAUA	11	11	0	0	2	2	0	0	2	2	0	0	2	2	0	0	1.43965	0.392526	0.431478	0.40822
176.4	Cluster4	gar-novel		chr12	136404845	136404924	minus	ACCUACUUAAUGUUAGACACUGCUCAGAACUUUGAGAGAGCUUUUGAGAGAUUCGAGGAGAAAGACACAAACUUUAGGG	79	27	13	19	20	40.5063	59.4937	-14.1	-17.8481	-0.440625	.((((.....(((......((.(((.(((((((.(((.....))).)))).)))))).))......))).....)))).	AGACACUGCUCAGAACUUUGAGAG	24	UUGAGAGAUUCGAGGAGAAAGACA	12	11	0	0	3	2	0	0	3	2	0	0	2	2	0	0	1.43965	0.392526	0.431478	0.40822
176.5	Cluster4	gar-novel		chr13	50754013	50754096	minus	CGACCUACUUAAUGUUAGACACUGCUCAGAACUUUGAGAGAACUUUUGAGAGAUUUGAGGAGCAAGAUACAAACUUUAGGUCU	83	27	14	18	24	38.5542	61.4458	-21.7	-26.1446	-0.678125	.((((((.....(((......((.((((((.((((.(((.....))).)))).)))))).))......))).....)))))).	AGACACUGCUCAGAACUUUGAGAG	24	UUGAGAGAUUUGAGGAGCAAGAUA	12	11	0	0	3	2	0	0	3	2	0	0	2	2	0	0	1.43965	0.392526	0.431478	0.40822
176.6	Cluster4	gar-novel		chr1	22421161	22421312	plus	CAAUCUCCAGCUAGAUUACAAAAGUUUAAGGAGUGUGGUGGAAAAGGUAGAGUGCAAGAAGAUGUUGUGUCUUGAUGUUUGUACUAGGUGGAACUCAACCUGCUUAAUGUUAGACACUGCUCAGAACUUUGAGAGAGCUUCUGAGAGAUUU	151	45	21	40	45	40.3974	59.6026	-33.4	-22.1192	-0.547541	.(((((((((..((......(((((((.((.(((((........((((..(((((((((((((.....)))))....))))))))((((........))))))))........))))).))..))))))).......)).))).)))))).	AGACACUGCUCAGAACUUUGAGAG	24	ACAAAAGUUUAAGGAGUGUGGUG	12	11	0	0	2	2	0	0	2	2	0	0	3	2	0	0	1.43965	0.392526	0.431478	0.40822
176.7	Cluster4	gar-novel		chr2	66372217	66372278	minus	AUGUUAGACACUGCUCAGAACUUUGAGAGAGCUUUUGAGAGAUUUGAGGAGCAAGAUACAA	61	21	8	16	16	39.3443	60.6557	-13.4	-21.9672	-0.558333	.(((......((.((((((.((((.(((.....))).)))).)))))).))......))).	AGACACUGCUCAGAACUUUGAGAG	24	UUGAGAGAUUUGAGGAGCAAGAUA	11	11	0	0	2	2	0	0	2	2	0	0	2	2	0	0	1.43965	0.392526	0.431478	0.40822
176.8	Cluster4	gar-novel		chr4	2471284	2471372	plus	CUCGACCUACUUAAUGUUAGACACUGCUCAGAACUUUGAGAGAGAUUUUGAGAGAUUUGAGGAGCAAGAUACAAACUUUAGGGUUGAA	88	29	13	21	25	38.6364	61.3636	-21.2	-24.0909	-0.623529	.(((((((......(((......((.((((((.((((.(((.....))).)))).)))))).))......))).......))))))).	AGACACUGCUCAGAACUUUGAGAG	24	UUGAGAGAUUUGAGGAGCAAGAUA	11	11	0	0	3	2	0	0	2	2	0	0	2	2	0	0	1.43965	0.392526	0.431478	0.40822
176.9	Cluster4	gar-novel		chr5	5081478	5081539	plus	AUGUUAGACACUGCUCAGAACUUUGAGAGAGCUUUUGAGAGAUUUGAGGAGCAAGAUACAA	61	21	8	16	16	39.3443	60.6557	-13.4	-21.9672	-0.558333	.(((......((.((((((.((((.(((.....))).)))).)))))).))......))).	AGACACUGCUCAGAACUUUGAGAG	24	UUGAGAGAUUUGAGGAGCAAGAUA	12	11	0	0	2	2	0	0	2	2	0	0	2	2	0	0	1.43965	0.392526	0.431478	0.40822
176.10.	Cluster4	gar-novel		chr6	36612093	36612154	minus	AUGUUAGACACUGCUCAGAACUUUGAGAGAGCUUUUGAGAGAUUUGAGGAGCAAGAUACAA	61	21	8	16	16	39.3443	60.6557	-13.4	-21.9672	-0.558333	.(((......((.((((((.((((.(((.....))).)))).)))))).))......))).	AGACACUGCUCAGAACUUUGAGAG	24	UUGAGAGAUUUGAGGAGCAAGAUA	11	11	0	0	2	2	0	0	2	2	0	0	2	2	0	0	1.43965	0.392526	0.431478	0.40822
177.1	Cluster41	gar-novel		chr10	26543135	26543359	plus	CAGAAAAUGAUUGUAUGAAACAGUGACGCCAUGUCAUCUAUACCCAUUUCCAAUAAUUUUAUGCCACAUCAGCAUUAUCAUCCUAAAUUUCAGCAUUUUAAUUUAGAUUUGAUUUUUUUCAAUAUGGGAAUGCUGAAAUUUAGGAUGAUAAUGCUGAUGUGGCAUAAACCUAUUGGAAAUGGGUACAGAUGACGUGGCGUCACUAUUUCAUACAAUCCUUUCUC	224	70	39	37	78	33.9286	66.0714	-146.9	-65.5804	-1.93289	.(((((..((((((((((((.((((((((((((((((((.(((((((((((((((..((((((((((((((((((((((((((((((((((((((((((.........((((......))))....))))))))))))))))))))))))))))))))))))))))))..))))))))))))))).)))))))))))))))))).)))))))))))).))))).	AUGAUUGUAUGAAACAGUGACGCC	24	CGUCACUAUUUCAUACAAUCCUUU	27	16	0	13	7	4	0	4	3	3	0	3	6	2	0	3	2.09404	0.785053	0.647217	0.40822
177.2	Cluster41	gar-novel		chr5	12582019	12582184	minus	AAGAAAUGAUUGUAUGAAACAGUGACGCCACGUUAUCUGUAUCCCUUUUCAAUAAUUUUAUGUCGCAUCAGUAUUAAAAUUCAAGAUAAUAAUAUUGAUGUGGCGUAAAACUAUUAAAAAAUAAUACAAAUGACAUGGCGUCACCGAUUCAUACAAUCCUUUCUC	165	61	28	23	53	30.9091	69.0909	-70.2	-42.5455	-1.37647	.(((((.(((((((((((.(.(((((((((.(((((.(((((...((((.((((.(((((((((((((((((((((..(((...)))..))))))))))))))))))))).)))).))))...))))).))))).))))))))).).))))))))))).))))).	AUGAUUGUAUGAAACAGUGACGCC	24	CGUCACCGAUUCAUACAAUCCUUU	25	16	0	41	19	4	0	7	8	3	0	5	18	2	0	4	2.09404	0.785053	0.647217	0.40822
178.1	Cluster42	gar-novel		chr10	65309762	65309869	plus	CUUAAUAGAAACCAGUAGAAUUGUUAUUCCAAAAAACAAAUAUGUAAUAGUUGAAAAUAUUCUCUCUAUUUUGCAGCAGAAUAACAAUCUCUCAAAGUUGUGUUAGU	107	42	15	14	36	27.1028	72.8972	-15.33	-14.3271	-0.528621	.((((((.((....(.(((((((((((((......(((....)))....((((((((((.......)))))).)))).)))))))))).))))....)).)))))).	AGAAACCAGUAGAAUUGUUAUUCC	24	AAUAACAAUCUCUCAAAGUUGUGU	24	21	0	0	9	9	0	0	2	1	0	0	5	5	0	0	2.74843	1.76637	0.215739	1.02055
178.2	Cluster42	gar-novel		chr9	27974210	27974318	plus	CUUAUAGAAACCAGUAGAAUUGUUAUUCCUGGAAAAUAGAAUUUAUACUUAGAAAUAAAUUGUCACUAUUUUCGGAUAGAAUAACAAUAUCUCAAAGUUGUGUAUAAC	108	43	13	15	37	25.9259	74.0741	-20	-18.5185	-0.714286	.(((((.((((....(((((((((((((.(.(((((((((((((((........)))))))....)))))))).)...)))))))))).)))....))).).))))).	AGAAACCAGUAGAAUUGUUAUUCC	24	AAUAACAAUAUCUCAAAGUUGUGUAU	23	21	0	0	9	9	0	0	2	1	0	0	5	5	0	0	2.74843	1.76637	0.215739	1.02055
179.1	Cluster44	gar-novel		chr11	22270173	22270408	minus	AAAUGCAUUUUUUAUCCGGAUGAAGUAUGUAUUAGCAGCUGGUAAUAUUUAAAGUAAACUUGUGGAUUAUAUAGUCGAUGAAAGUUGGUAAUAUUAUAAAGUUGUUUUUAAUACUCGGUUUUAUUAGGUAUAAGUAUUUAAAAUUUUGUUUUUGUAAUGUGAUACAUGCGUAAAUAUAUAUAAUCAUAUUAAUGAAUCUGUUAAUACAUACUUCAUUCGGGUAAAGUAUGCAUUA	235	80	18	40	97	24.6809	75.3191	-65.11	-27.7064	-1.12259	.(((((((.(((((((((((((((((((((((((((((....((((((................(((((((((....(((...((.....(((((((((((..(((((.((((((..((..........)).)))))).))))).....)))))))))))...))...))).....)))))))))))))))......))))))))))))))))))))))))))))).))))))).	UAUCCGGAUGAAGUAUGUAUUAGC	24	UAAUACAUACUUCAUUCGGGUAAA	40	19	0	4	7	7	0	1	2	1	0	1	13	9	0	0	2.48667	1.37384	0.215739	1.83699
179.2	Cluster44	gar-novel		chr1	140348630	140348787	minus	AGUAUACUUUAUCCGGAUGAAGUAUGUAUUAGCAGAUUCACUAAUAUGAUUAUAUAAUAGUUAUUUUCCAAAUAACAUAUUGUUUUGUAAUUUUAUUUCUUAUUUAAUAUUUUAAUUUAAUUUUAAUAAUGCAUACUUUAUCCGGAUGAAGUAUGCA	157	53	15	18	71	21.0191	78.9809	-51.6	-32.8662	-1.56364	.((((((((((((((((((((((((((((((..(((((....((((.(((((((((((((((((((...))))))).))))))...)))))).)))).....................)))))...)))))))))))))))))))))))))))))).	UAUCCGGAUGAAGUAUGUAUUAGC	24	UAAUGCAUACUUUAUCCGGAUGAA	42	19	0	0	8	7	0	2	7	1	0	1	19	9	0	1	2.48667	1.37384	0.215739	1.83699
180.1	Cluster45	gar-novel		chr11	33809814	33809959	plus	AAUAGCCAUCUUCAUUGGUGGAGAAAAUUCCAUUGUAGUGCUAUAAUCUUUCUUUGCUUUGUUGUUUCCUCUGCAAGGUGCAGGCUUAUUGAUGUUUUGGGCAUUGUUUAGGUAAGUUUUCAUGCACUGGCGUAACAUGGGUAUG	145	30	22	35	58	39.3103	60.6897	-29.09	-20.0621	-0.510351	.(((.((((.(((.((((((.((((((((((....(((((((...(((..(((.((((((((.(......).)))))))).)))......)))......)))))))....))..))))))).).)))))).).)).)))).))).	AGAAAAUUCCAUUGUAGUGCUAUA	24	GGGCAUUGUUUAGGUAAGUUUUCAUGC	33	15	0	8	17	8	0	5	10	1	0	3	3	1	0	3	1.96316	1.57011	0.215739	0.20411
180.2	Cluster45	gar-novel		chr7	90638012	90638158	plus	AAUAGCCAUCUUCAUUGGUGGAGAAAAUUCCAUUGUAGUGCUAUAAUAUUUCUUUGCAUUUGUUGUUUCCUCUGCAAAGUGUAGGCUUAUUGAUGUUCCGGGCAUUGUUUAGGUAAGUUUUCAUGCACUGGCGUAACAUGGGUAUG	146	33	22	34	57	38.3562	61.6438	-30.6	-20.9589	-0.546429	.(((.((((.(((.((((((.((((((((((....(((((((..((((((..(((((((((((.(......).)).)))))))))......))))))...)))))))....))..))))))).).)))))).).)).)))).))).	AGAAAAUUCCAUUGUAGUGCUAUA	24	CGGGCAUUGUUUAGGUAAGUUUUCAUGC	27	15	0	3	15	8	0	1	7	1	0	0	4	1	0	1	1.96316	1.57011	0.215739	0.20411
181.1	Cluster46	gar-novel		chr11	74255194	74255352	plus	UGGUAGUCCUACGUAGCAGUUCAAAUGAGUUUUAAAUGCCAACUUAGAUGUUUUGGGAUGAAAAUAGGUUUUUACUUAAAUAAAUUUAAUUUGGACUGCUAUGUAGAACAUCUAAGUUGGCAUUUAAAACCUAUUUGAACUGUCAUGUAGGACUACCG	158	50	21	31	56	32.9114	67.0886	-79.45	-50.2848	-1.52788	.(((((((((((((.((((((((((((.(((((((((((((((((((((((((((.(.........(((((....(((((....)))))...)))))....).))))))))))))))))))))))))))).)))))))))))).))))))))))))).	AGUUUUAAAUGCCAACUUAGAUGU	24	AUCUAAGUUGGCAUUUAAAACCUA	32	30	1	21	21	17	0	4	2	1	0	1	11	6	0	4	3.92633	3.33647	0.215739	1.22466
181.2	Cluster46	gar-novel		chr2	6119753	6119915	plus	GCAAUCCUACGUGACAGUUUAAAUGAGUUUUAAAUGCCAACUUAGAUGUUCAGUUGCUGGGACGAAAAUAGAUUUUUUAAUUAAAUAAAUUUAAUUUGGACUGCUACGUAAGACAUCCAAGUUGGUGCUUAAAACCUAGUUGGAUUGCCACGUAGGACUGCU	162	51	25	33	53	35.8025	64.1975	-60.9	-37.5926	-1.05	(((.(((((((((.((((((((.((.(((((((.(((((((((.((((((..((.((.((..((((..(((((((...........))))))).))))..)))).))....)))))).))))))))).))))))).)).)))))))).))))))))).))).	AGUUUUAAAUGCCAACUUAGAUGU	24	AUCCAAGUUGGUGCUUAAAACCUA	32	30	0	23	18	17	0	6	2	1	0	0	6	6	0	4	3.92633	3.33647	0.215739	1.22466
182.1	Cluster47	gar-novel		chr12	44116655	44116754	plus	UUGAAAAAAAUAGAGAAUCAUCGUGCUGAUAACGUGUUAUAUGAAAGUAAUAAAGAAUGUACUUUAUUGAUCAAAGGGAUGAUUACAAUGUUUCAUCAG	99	40	9	19	31	28.2828	71.7172	-12.2	-12.3232	-0.435714	.(((...(((((..((((((((.(..((((.................((((((((......))))))))))))..).))))))).)..)))))..))).	AGAGAAUCAUCGUGCUGAUAACGU	24	UUGAUCAAAGGGAUGAUUACAAUGU	167	119	0	1	19	13	0	0	12	4	0	0	24	17	0	0	15.5744	2.55142	0.862956	3.46987
182.2	Cluster47	gar-novel		chr8	47224347	47224519	plus	UUAACAUCAUUGUCAUCACCAUGAUUCAUUAUGAGAUUGAAUCUUUCAACAUCCUGAAGGUGAAGUUGUAAGGGUGAAAGUUUAAGAUGAAAGAGGAAUUGGAUUUGGGGGAUGAAUUCGAAAGAUUUUAAAAGAAACAAAAUAGAGAAUCAUCGUGCUGAUAACGUGUUAC	172	63	19	39	51	33.7209	66.2791	-34.42	-20.0116	-0.593448	.((((((..((((((.(((.(((((((.((((......(((((((((..((((((...............))))))........................(((((((.....)))))))))))))))).............)))).))))))).))).)))))).)))))).	AGAGAAUCAUCGUGCUGAUAACGU	24	CAUUGUCAUCACCAUGAUUCAUUAU	157	119	0	1	16	13	0	0	10	4	0	0	23	17	0	2	15.5744	2.55142	0.862956	3.46987
183.1	Cluster48	gar-novel		chr12	48224564	48224631	plus	AGGGAAAGGAUUGUAUGAAAUAGUGAUGCCACGUCAUCUGUAUCCCUUUUCCAAUAGUUUUUUGCCA	67	18	12	14	23	38.806	61.194	-16.3	-24.3284	-0.626923	.((.((((((((((..((((..(.(((((..........))))))..))))..)))))))))).)).	AGGAUUGUAUGAAAUAGUGAUGCC	24	UAUCCCUUUUCCAAUAGUUUUUU	18	14	0	13	10	7	0	6	3	2	0	1	3	1	0	3	1.83229	1.37384	0.431478	0.20411
183.2	Cluster48	gar-novel		chr2	6290274	6290488	plus	CGGGAAAGGAUUGUAUGAAAUAGUGAUGCCACAUCAUCUUUAUCCAUUUUCCAAUAGUUUAAUGCCACAUCAGUAUUUUCAUCCUGAAUUUCAGGAUUUUCAUCCUAAAAAAUUUAAAUCCAAAUAAAAAUCCUAAAAUUUAAGAUGAAACUUUUGAUGUGGCAUUAAACUAUUGGAAAGGGAUAAUAUCUCUGUUUCAUACAAUCCUUUCUCA	214	75	36	28	75	29.9065	70.0935	-102.2	-47.757	-1.59688	.((((((((((((((((((((((.((((...........((((((.(((((((((((((((((((((((((((...(((((((.(((((((.((((((((..........................)))))))).))))))).)))))))...))))))))))))))))))))))))))))))))))))).)))))))))))))))))))))).	AGGAUUGUAUGAAAUAGUGAUGCC	24	UAUCUCUGUUUCAUACAAUCCUUU	17	14	0	9	10	7	0	2	3	2	0	0	4	1	0	2	1.83229	1.37384	0.431478	0.20411
184.1	Cluster51	gar-novel		chr13	53904935	53905059	plus	UUCCUUAUCUCGAGAUAUCGGAGUAUCACAUCCCAUAAGUUAGGACACAAUACCAUGAAUUCCCAAGCGCAAGGUCGUCUUUAAUUUUAAUUAGAAUUCCGUGUAUUUUAAAACUCAAAAGGAU	124	41	25	19	39	35.4839	64.5161	-17.6	-14.1935	-0.4	.(((((.....(((((((((((((.((.........((((((((((.....(((.((............)).))).))).)))))))......)))))))).))))))).........))))).	AGAAUUCCGUGUAUUUUAAAACUC	24	AUCUCGAGAUAUCGGAGUAUCACA	34	20	0	8	14	10	0	5	7	6	0	1	5	4	0	0	2.61755	1.96263	1.29443	0.81644
184.2	Cluster51	gar-novel		chr3	96712080	96712220	minus	ACUAAAGAUUUCUUUAUCUCGAGAUAUCGGAGUAUCACAUCCCAUAAAUUAAGACACAAUACCAUGAAUUACCGAGCGCAAGGUCGUCUUUAAUUUUAAUUAGAAUUCCGUGUAUUUUAAAACUCAAAAGGAUAUUUAGC	140	50	25	20	45	32.1429	67.8571	-20.8	-14.8571	-0.462222	.(((((...((((((.....(((((((((((((.((.........((((((((((.....(((.((............)).))).))).)))))))......)))))))).)))))))........))))))..))))).	AGAAUUCCGUGUAUUUUAAAACUC	24	AUCUCGAGAUAUCGGAGUAUCACA	36	20	0	8	16	10	0	5	7	6	0	2	4	4	0	0	2.61755	1.96263	1.29443	0.81644
185.1	Cluster52	gar-novel		chr2	61162551	61162661	plus	CUCUGGGCUUUCUCUUUGUGAUUAUUUUCUUGCUUUUUUUUUAUUUCGAGAGUAAAUAAAAGAAAAGGGGAACACGAACACAGACGCACAUAGAACAUACACGCACAGAA	110	36	20	20	34	36.3636	63.6364	-19.08	-17.3455	-0.477	.((((.((.(((((((((((.((...(((((.(((((((((((((((....).)))))))))))))))))))...)).)))))).).....)))).......)).)))).	AAAAGGGGAACACGAACACAGACG	24	UUGUGAUUAUUUUCUUGCUUUUUU	243	206	0	2	84	72	0	0	27	23	0	0	33	27	0	0	26.9608	14.1309	4.96199	5.51097
185.2	Cluster52	gar-novel		chr2	61525455	61525531	plus	CUCUUUGUGAUUAUUUUCUUGCUUUUUUUUUUUUCGAGAGUAAAUAAAAGAAAAGGGGAACACGAACACAGACGAC	76	24	11	14	27	32.8947	67.1053	-12.9	-16.9737	-0.516	.((((((((.((...(((((.((((((((((((((....).))).)))))))))))))))...)).)))))).)).	AAAAGGGGAACACGAACACAGACG	24	UUGUGAUUAUUUUCUUGCUUUUUU	237	206	0	1	82	72	0	0	26	23	0	0	32	27	0	0	26.9608	14.1309	4.96199	5.51097
186.1	Cluster53	gar-novel		chr2	66408584	66408688	minus	AAGCAUUCGUAUAAUCUGGUCCCUGAGGAUUCGACCCUACUUUCCCUUUACUCUUCUUUUUCUAUUUUUAUUAUUUUACAGGGAAUAGGUUAUUUUUGGUGCUC	104	20	21	16	47	35.5769	64.4231	-21.64	-20.8077	-0.584865	.((((((...((((((((.(((((((((((..........................................))))).)))))).))))))))....)))))).	AUCUGGUCCCUGAGGAUUCGACCC	24	UUAUUAUUUUACAGGGAAUAGGUUA	11	7	0	2	27	13	0	1	5	1	0	0	2	1	0	1	0.916143	2.55142	0.215739	0.20411
186.2	Cluster53	gar-novel		chr9	33727927	33728066	minus	UGUGCAAUCUGGUCCCUGAGGAUUCGACCCUACUUCCCCUUUAUUGUUCUUUUCAUUAUUUUGUAGGGAAUAAGAUUUUUUUUGUUCUCUUAAUGACGUAUCAAAUUUUGGCGCCGUUGUUAGGGACUGGUAACGUACU	139	27	26	28	58	38.8489	61.1511	-33.79	-24.3094	-0.625741	.((((...(((((((((((.(((.((.((..............(((......((((((......(((((((((((....))))))))))))))))).....))).....))))..))).)))))))))))....)))).	AUCUGGUCCCUGAGGAUUCGACCC	24	GCGCCGUUGUUAGGGACUGGUAAC	9	7	0	1	26	13	0	2	5	1	0	0	2	1	0	0	0.916143	2.55142	0.215739	0.20411
187.1	Cluster54	gar-novel		chr3	6027744	6027934	minus	UGUUUAGUUGCUGAAAUUUAGUUUAUGUGCCAUGUGAUGAUUGUGUUUUAAAAUUUAACUUGUUUUAGUUCCUUACAUUCUUACAGGAUUCACAUUCAAGGAGCAAGAAACAUCGCAACAACUCAUUGGGAUCGAGUAGCCAGAAUUCAGAAUCAAGCGACACACAAGAGCUAUAUUUGGAGCUUAGACU	190	59	31	37	63	35.7895	64.2105	-35.04	-18.4421	-0.515294	.((((((..(((.((((.((((((.((((...(((..(((((.((..((........(((((((((.(((((((..(((((...)))))........)))))))..)))))(((.(((.......))).))).))))......))..)).))))).)))...)))).)))))).))))..))))))))).	AGAAUCAAGCGACACACAAGAGCU	24	UUUAUGUGCCAUGUGAUGAUUGUGU	20	15	0	0	2	2	0	0	4	2	0	0	3	1	0	0	1.96316	0.392526	0.431478	0.20411
187.2	Cluster54	gar-novel		chr8	113901757	113901932	minus	UGCUAAAAUUUAGUUUAUGUGCCAUGUGAUGAUUGUGUUUUAAAAUUUAACUUGUUUUAGUUCCUUACAUUCUUACAAGAUUCACAUUCAAGGAGCAAGAAACAUCGCAGCAACUCAUUGGGAUCGAGCGUCAGAAUUCAGAAUCAAGCGACACACAAGAGCUAUAUUUGGAGCU	175	56	30	33	56	36	64	-31.84	-18.1943	-0.505397	.(((.((((.((((((.((((...(((..(((((.((..((...........((((((.(((((((.......................)))))))..)))))).(((.....(((...))).....)))....))..)).))))).)))...)))).)))))).))))..))).	AGAAUCAAGCGACACACAAGAGCU	24	UUUAUGUGCCAUGUGAUGAUUGUGU	19	15	0	0	2	2	0	0	4	2	0	0	2	1	0	0	1.96316	0.392526	0.431478	0.20411
188.1	Cluster55	gar-novel		chr3	23656020	23656151	minus	AUGAUAGCUAUAUCCAUAGUUCACAUAUAUUUCAUUGUUGAUGUAGAUUAAAAAAUGAUUUUUAAAUAAUUUUUAUGUUUUUUUAAAAGAAAAUUUAUGGAGUACACGUGGAUUGUCAUGCUUGUUAUUAA	131	45	10	19	57	22.1374	77.8626	-17.17	-13.1069	-0.592069	.(((((((.......(((((((((...((((((((....(((((((((((((((....)))))))......)))))))).................))))))))...))))))))).......))))))).	AUGGAGUACACGUGGAUUGUCAUG	24	CCAUAGUUCACAUAUAUUUCAUUG	12	12	0	1	1	1	0	1	3	3	0	0	2	1	0	0	1.57053	0.196263	0.647217	0.20411
188.2	Cluster55	gar-novel		chr5	58213066	58213248	minus	AACAAUGUUAAUAUGACAGUCUACGUGCACUUUAUGCUGACAUGACAUUAUUUAUUUUAUAUGAUACCUCAAUAAAUAAUUUAAAUUUUAUAAAAAAAAGAAAGAAAUAAAAAUUCAUAAAGAAAUAUAAUAAGUUUUUAAAAAAUGACAUGAAAUACACGUGGAUUGUCAUGUGAGUUGUC	182	80	18	23	61	22.5275	77.4725	-31.27	-17.1813	-0.762683	.(((((....(((((((((((((((((...(((((((......(((.(((((((((((.(((((..................................................)))))..)))))).))))))))..........).))))))...)))))))))))))))))..))))).	AUGAAAUACACGUGGAUUGUCAUG	24	UGACAGUCUACGUGCACUUUAUGC	24	23	0	1	6	5	0	0	5	4	0	0	6	2	0	0	3.01018	0.981316	0.862956	0.40822
189.1	Cluster56	gar-novel		chr4	127259936	127259991	minus	AAAGCCUUUGUUGUGUUGAUGGAGCUUGUAUUUCACCAUCUACGAUGAGUGUUUG	55	11	8	14	22	40	60	-12.3	-22.3636	-0.559091	.((((.(((((((((..(((((.............)))))))))))))).)))).	AGCCUUUGUUGUGUUGAUGGAGCU	24	CACCAUCUACGAUGAGUGUUUG	17	13	0	6	6	3	0	3	4	4	0	0	11	9	0	3	1.70141	0.588789	0.862956	1.83699
189.2	Cluster56	gar-novel		chr5	52149948	52150017	plus	GAGGCUAAAGCCUUUGUUGUGUUGAUGGAGCUUAUCUUUCACCAUCUACGAUAAUUGUUUGUUUGCUUG	69	13	11	16	29	39.1304	60.8696	-16.9	-24.4928	-0.625926	.((((..((((..((((((((..(((((.............)))))))))))))..))))....)))).	AGCCUUUGUUGUGUUGAUGGAGCU	24	CACCAUCUACGAUAAUUGUUUG	17	13	0	6	5	3	0	4	4	4	0	1	11	9	0	5	1.70141	0.588789	0.862956	1.83699
190.1	Cluster57	gar-novel		chr5	46030072	46030237	minus	CCAUUCUUUCAAUCCUUUCAUUGAAUGCAGCAUCCAUUGUUCUAGUUUGCCGACGCGUUCUAUACGAGUGGCGUGGUUCCAGAUUUGAAGUAUUGCAACUGCGAAUUGUACGUUUUAACCUCAGCAAAUGAGUACGGGAUAUGCCAUGAAUGAAUGAAUAAAUGC	165	44	33	35	53	41.2121	58.7879	-31.76	-19.2485	-0.467059	.((((..((((.....((((((.(..(((..((((..(((.((.((((((.((.((((...((.(((((.(((((.(((.......))).)).))).))).)).))...)))).......)).)))))).)).))))))).)))..).))))))))))..)))).	AGUACGGGAUAUGCCAUGAAUGAA	24	CAUUGAAUGCAGCAUCCAUUGUUCUAG	155	46	0	19	41	21	0	3	26	6	0	4	10	3	0	6	6.02037	4.12153	1.29443	0.61233
190.2	Cluster57	gar-novel		chr9	43012554	43012778	plus	CUCACCAUUAAGUCUCUCGUCUCUUGCUGUGACCUAGCCAACUGCUCUUGUAAUUCCUUUUAGAUUCUUUCCAUUCUUUCAAUCCUUUCAUUGAAUUCAGCCUCCAUUGUUCUAGUUUGUCGACGCGUUCUAUACGAGUGGCGUGGUUCCAGAUUUGAAGUAUUGCAACUGCGAAUUGUACGUUUUAACCUCAGCAAAUGAGUACGGGAUAUGCCAUGAAUGAA	224	50	52	41	81	41.5179	58.4821	-44.45	-19.8438	-0.477957	.(((.(((...((.(((((((((((((((......((((((.(((..(((((((...(((((((((....((((...((((((......))))))....(((....((((..(((..(((....)))..))).))))..))))))).....))))))))).)))))))..)))..)))...))).......))))))..))).)))))).))...)))..))).	AGUACGGGAUAUGCCAUGAAUGAA	24	CACCAUUAAGUCUCUCGUCUCU	58	46	0	59	8	0	0	15	11	6	0	19	4	0	1	18	6.02037	0	1.29443	0
191	Cluster59	gar-novel		chr7	127236953	127237074	minus	AGAUAAGAGGAUAAUGUAUUUCAGCGCACUUAAACUCAUAUCUUACUGUAUUGACAAUAAUAUUCAUGAUAGUCAAACUAAGAUUGAAUUAAUUUUUUAAUGAAAUUGUUAUUGCUUAUUA	121	45	13	16	47	23.9669	76.0331	-19.4	-16.0331	-0.668966	.((((((..(((((((.((((((............(((.((((((..((.(((((................)))))))))))))))).............))))))))))))).)))))).	AAGAGGAUAAUGUAUUUCAGCGCA	24	UAAUGAAAUUGUUAUUGCUUAU	25	11	0	0	10	5	0	0	1	1	0	0	2	1	0	1	1.43965	0.981316	0.215739	0.20411
192.1	Cluster60	gar-novel		chr8	84329787	84329908	minus	UAGAGGAGUAACGGAGUUUAACAGUAGAGUGACCAUUUCAUAACAAAACAAAAACAUAAGUGACUAAAAUGUAAAUUGAAAUAAAUAAAACUGACUAUUUUUACAGUUUGCCUUUCCUUUU	121	50	16	18	37	28.0992	71.9008	-9.9	-8.18182	-0.291176	.(((((((...((((.(.(((.((((((((....((((((..(((........((....))........)))....)))))).......)))..))))).))).).))))...))))))).	AACGGAGUUUAACAGUAGAGUGAC	24	AACUGACUAUUUUUACAGUUUGCCUU	35	31	0	1	2	1	0	2	11	9	0	0	11	7	0	1	4.0572	0.196263	1.94165	1.42877
192.2	Cluster60	gar-novel		chr9	61588254	61588346	minus	CUGGACAUCUAAGUUGACAUCUAAAACCCAUUUGGACUACCAUGUAGGAAUACCGUUAGGGAGAUAAUAGAGUUUAACAGUAGAGUGACCAC	92	32	17	20	23	40.2174	59.7826	-18.1	-19.6739	-0.489189	.(((.((((((.(((((..((((...(((...(((....((.....))....)))...)))......))))..)))))..)))).)).))).	AAUAGAGUUUAACAGUAGAGUGAC	24	CAUCUAAGUUGACAUCUAAAAC	20	20	0	0	7	7	0	2	9	8	0	0	6	5	0	0	2.61755	1.37384	1.72591	1.02055
193.1	Cluster66	gar-novel		chr1	1441880	1442047	plus	CUUUUGGUACCUAAACUUGGCAACUAAGCUUAUUUAGUCAUUUUGGUCCAUGGACUUGACAAAUGGAAAAGUUUAAUGAUGUGGCAUUGUGCCACACCUUCAAACUUUGAUAGAAUUCAAGUUCAAGGACUAAAAUAGAUCUAGUUGUUAAGUUCAUGUACCAAAAU	167	54	27	30	56	34.1317	65.8683	-65.03	-38.9401	-1.14088	.(((((((((...(((((((((((((.(........(((((((((((((.(((((((((....((..(((((((...(.(((((((...))))))).)...)))))))..))....))))))))).)))))))))).)))))))))))))))))...))))))))).	UUGGUACCUAAACUUGGCAAC	21	UGUUAAGUUCAUGUACCAAAA	59	55	0	0	7	7	0	0	6	5	0	0	13	11	0	0	7.19827	1.37384	1.07869	2.24521
193.2	Cluster66	gar-novel		chr8	31012308	31012382	plus	UGAACUUGACAAGUAGGUUCACUUUGAUACUUUUUUUUUGUUCACUUUGGUACCUAAACUUGGCAACUAGUUCC	74	17	14	12	31	35.1351	64.8649	-14.1	-19.0541	-0.542308	.(((((((.((((((((((((...(((.((.........)))))...))).))))..))))).))...))))).	UUGGUACCUAAACUUGGCAAC	21	UGACAAGUAGGUUCACUU	58	55	0	0	7	7	0	0	6	5	0	0	12	11	0	0	7.19827	1.37384	1.07869	2.24521
194.1	Cluster69	gar-novel		chr8	74093491	74093614	minus	AUAAUGUCGACUUUGCUGGAUUAUGAGCCUAAUUUUUAUCUCUUCGUAGUUAUUCGGUUAAAUUGAUCGUUGCUUGCAAAUGAAAAAAAAAUUAGACUCAUAAUUCAACAAAGUCGACAUUAA	123	42	18	19	44	30.0813	69.9187	-47.6	-38.6992	-1.28649	.((((((((((((((.(((((((((((.(((((((((...((((.(((((....((((((...))))))..)).))).)).))...))))))))).))))))))))).)))))))))))))).	ACUUUGCUGGAUUAUGAGCCU	21	ACUCAUAAUUCAACAAAGUCG	137	126	0	0	18	16	0	0	12	11	0	0	19	18	0	0	16.4906	3.14021	2.37313	3.67398
194.2	Cluster69	gar-novel		chr8	74111116	74111239	minus	AUAGUGUCGACUUUGCUGGAUUAUGAGCCUAAUCUUUAUCUCUUGAUUGUUAUUUGGUUAAAUUGACCAUUGCAUGAAGAUGUAAGAAAAAUUGGACUCAUAAGUCAGCAAAGUUGGCAUUAA	123	38	16	25	44	33.3333	66.6667	-49.5	-40.2439	-1.20732	.((((((((((((((((((.(((((((.(((((.(((((.((((.((.((....((((((...))))))..)))).)))).)))))....))))).))))))).)))))))))))))))))).	ACUUUGCUGGAUUAUGAGCCU	21	ACUCAUAAGUCAGCAAAGUUG	133	126	0	0	17	16	0	0	12	11	0	0	19	18	0	0	16.4906	3.14021	2.37313	3.67398
195.1	Cluster7	gar-novel		chr11	7973683	7973859	plus	AACGCCACGUCAUCUGUAUCCCUUUCCAAUAGUUUUAUGCCACGUCAGUAUUCUUAUCUUGAAUUUCAAGAUUUUAAUUUGGAUUUGAGUUUUUUCAGGAUAAAAUUCUGAAAUUCAGGAUAAAAGUACUGAUGUGGUGUAAAACUAUUGGAAAGGAAUAUAGAUGAUGUGGCGUC	176	53	25	34	64	33.5227	66.4773	-108.5	-61.6477	-1.83898	.((((((((((((((((((.((((((((((((((((((((((((((((((((.(((((((((((((((.(((((((.((((((..........)))))).))))))).))))))))))))))).)))))))))))))))))))))))))))))))).)))))))))))))))))).	AGGAUAAAAUUCUGAAAUUCAGGA	24	UUGAAUUUCAAGAUUUUAAUUUGG	122	95	0	101	34	30	0	32	32	22	0	4	35	29	0	15	12.4334	5.88789	4.74626	5.91919
195.2	Cluster7	gar-novel		chr12	5257528	5257686	minus	UAUCCCUUUCCUUUAUGCCAUAUCAAUAUUCUUAUCCUAAAUUUUAGGAUUUUAUCCUGAAUUUCAAUAUUUUAAUUUAGAUUUAAUUUUUUUCAGGAUAAAAUUCUGAAAUUCAGGAUAAGAGUAAUGAUUUGACAUAAAACUAUUGGAAAGGGAUA	158	54	19	19	66	24.0506	75.9494	-68.5	-43.3544	-1.80263	.((((((((((((((((.((.((((.((((((((((((.((((((((((((((((((((((.......((((......)))).........)))))))))))))))))))))).)))))))))))).)))).)).))))))......)))))))))).	AGGAUAAAAUUCUGAAAUUCAGGA	24	CUAAAUUUUAGGAUUUUAUCCUGA	104	95	0	5	33	30	0	3	23	22	0	1	33	29	0	1	12.4334	5.88789	4.74626	5.91919
195.3	Cluster7	gar-novel		chr13	73109132	73109216	minus	UCCUGAAUUUCAAGAUUUUAUCCUGAAAAAAAUCAAAUCCAAAUUAAAAUUCUAAAAUUCAGGAUAAAAUCUUGAAAUUCAGGA	84	38	12	8	26	23.8095	76.1905	-38	-45.2381	-1.9	.((((((((((((((((((((((((((..............................)))))))))))))))))))))))))).	AGGAUAAAAUCUUGAAAUUCAGGA	24	CUGAAUUUCAAGAUUUUAUCCUGA	23	23	0	0	7	7	0	7	6	6	0	0	7	6	0	7	3.01018	1.37384	1.29443	1.22466
195.4	Cluster7	gar-novel		chr1	107492066	107492142	minus	AUUUUAUCCUGAAUUUCAGUAUUUUAAUUUGUAUUUGAUUUUUUUCAGGAUAAAAUCUUGAAAUUCAGGAUAAGAA	76	25	6	10	35	21.0526	78.9474	-26.5	-34.8684	-1.65625	.((((((((((((((((((.((((((.((((..............)))).)))))).)))))))))))))))))).	AGGAUAAAAUCUUGAAAUUCAGGA	24	CUGAAUUUCAGUAUUUUAAUUUGU	23	23	0	1	7	7	0	0	7	6	0	0	7	6	0	0	3.01018	1.37384	1.29443	1.22466
195.5	Cluster7	gar-novel		chr8	20332748	20332860	minus	CAUCAGUAUUCUUAUCUUGAAUUUCAAGAUUUUAUCCUGAAUUUUAGUAUUUAAAUUUGGAUUUAAUUUUUUUCAGGAUAAAAUCUUGAAAUUCAGGAUAAAAGUACUGAUG	112	37	11	15	49	23.2143	76.7857	-54.8	-48.9286	-2.10769	.(((((((((.((((((((((((((((((((((((((((((..((((.(((((....))))))))).....)))))))))))))))))))))))))))))).))))))))).	AGGAUAAAAUCUUGAAAUUCAGGA	24	UUGAAUUUCAAGAUUUUAUCCUGA	23	23	0	5	7	7	0	4	6	6	0	1	7	6	0	3	3.01018	1.37384	1.29443	1.22466
195.6	Cluster7	gar-novel		chr8	83754582	83754704	minus	UUAUUCUUAUCCUGAAUUUCAGGAUUUUAUCCUGAAUUUCAAAAUUUUAUCCUGAAUUUCAGUAUUUUAAUUUAGAUUUUAUUUUUUUCAGGAUAAAAUCUUGAAAUUCAGGAUGAGAAUAC	122	38	14	14	56	22.9508	77.0492	-54.9	-45	-1.96071	.(((((((((((((((((((((((((((((((((((....(((((...(((.((((((..........)))))))))...))))).))))))))))))))))))))))))))))))))))).	AGGAUAAAAUCUUGAAAUUCAGGA	24	CUGAAUUUCAGGAUUUUAUCCUGA	23	23	0	1	7	7	0	0	6	6	0	1	7	6	0	1	3.01018	1.37384	1.29443	1.22466
195.7	Cluster7	gar-novel		chr8	94720270	94720342	minus	CUUAUCCUAAAUUUCAGUAUUUUAAUUUUGAUUUGAUUUUUUUCAGGAUAAAAUCUUGAAAUUCAGGAUAAA	72	24	7	8	33	20.8333	79.1667	-20.8	-28.8889	-1.38667	.(((((((.((((((((.((((((.((((((...........)))))))))))).)))))))).))))))).	AGGAUAAAAUCUUGAAAUUCAGGA	24	CUAAAUUUCAGUAUUUUAAUUUUGA	23	23	0	0	7	7	0	0	6	6	0	0	7	6	0	0	3.01018	1.37384	1.29443	1.22466
195.8	Cluster7	gar-novel		chr8	122923207	122923307	minus	UAUUCUUAUCCUGAAUUUCAGGAUUUUAUCCAGAAUUUCAGUAUUUUAAUUUGGAUUUGAUUUUUUUCAGGAUAAAAUCUUGAAAUUCAGGAUAAGAAUA	100	32	10	14	44	24	76	-48.1	-48.1	-2.00417	.((((((((((((((((((((((((((((((((((..((((.((((......))))))))..))))...)))))))))))))))))))))))))))))).	AGGAUAAAAUCUUGAAAUUCAGGA	24	CUGAAUUUCAGGAUUUUAUCCAGA	23	23	0	4	7	7	0	1	7	6	0	0	7	6	0	1	3.01018	1.37384	1.29443	1.22466
196	Cluster70	gar-novel		chr10	7797698	7797785	plus	AAGAAUAGAGAUAAUGUGAAAUGACAGUUUAGAAUAUCUCUUCUCAUUAGAGAAAAUUUUAUAAACUAAUGAUAUUAUCUCUUUCUA	87	35	9	11	32	22.9885	77.0115	-19.6	-22.5287	-0.98	.((((.(((((((((((.(......((((((((((.(((((.......)))))..))))..))))))..).))))))))))))))).	AAUGACAGUUUAGAAUAUCUCUUC	24	AGAGAAAAUUUUAUAAACUAAUGAUAU	26	20	0	1	17	12	0	4	3	1	0	0	5	3	0	1	2.61755	2.35516	0.215739	0.61233
197	Cluster71	gar-novel		chr10	19612725	19612963	minus	AUUAACUUUGUUUACGUAGCAUACACGUAGAUUACCAUAUGAAUGAUAUGUCAACAUUUAAUUAAUUUUUAAAAAAUUUAAAAUAUUAAAAAAAGUAUACUUUUUAAUAAUUUUAGUGAUUUUAAUUUUAAAAAUAUAUAUUUUUAAUUUAUUUAAUUUAAAAAAUUUUAAAUAUUAUUAUUAACUGAUAUAUUGUUCGUAUGACGAUCCAUGUGUAUGCCAUGUCAAUAAAGUUAAA	238	96	18	21	103	16.3866	83.6134	-65	-27.3109	-1.66667	.(((((((((((.((((.((((((((((.((((..((((((((((((((((((.....((((.(((.(((((((..((((((.((.(((((((((((((..((((..(((..((((.....))))..)))))))..)))))))))..))))..)).))))))...))))))).))))))).....))))))))))))))))))..)))).)))))))))).)))).))))))))))).	ACGUAGAUUACCAUAUGAAUGAUA	24	UUGUUCGUAUGACGAUCCAUGUGU	15	10	0	4	19	14	0	2	5	1	0	2	1	1	0	2	1.30878	2.74768	0.215739	0.20411
198	Cluster72	gar-novel		chr10	22212226	22212403	plus	UUUAAAAUUUUAAUAGCAUUGAUGUAGCUACUUGUAUGGUCGUUCAUGUAUAAUUCAUAAAAAAAUAAAAAAGAAAAAGAAAAAUAUAAAAACUUUCAGAAAAUUUAUUCAUAUUAGCAGGAAAGUAUACCUGAAAUGUCACAUGAGCUGCUACAUCAAUACCAUUAAAAUUUUAAC	177	79	21	21	56	23.7288	76.2712	-34.05	-19.2373	-0.810714	.(((((((((((((.(.(((((((((((..(((((.(((.((((((.((((..(((................)))................((((((.(..(((........)))..)..)))))))))).)).))))))).)))))..))))))))))).).))))))))))))).	AUACCUGAAAUGUCACAUGAGCUG	24	ACUUGUAUGGUCGUUCAUGUAUAA	49	38	0	2	11	7	0	0	5	4	0	0	15	12	0	1	4.97335	1.37384	0.862956	2.44932
199	Cluster73	gar-novel		chr10	23650766	23650902	minus	CUUUUUCACCAUAUCAUUCAUGAUCCUGUCUAAUUAAAAAAAAAUAUAUUAUUUUUUAUUUAAAAGUUUAUUCUAAAUAUAUAUAUGAUGUAUCUUCCUUUAAUUGGACGGAACCAUAAAUAAUAUAGUGGAAAGA	136	52	16	13	55	21.3235	78.6765	-32.9	-24.1912	-1.13448	.((((((((.((((.(((.(((...(((((((((((((..((.(((((((((....((((((.((.....)).)))))).....))))))))).))..)))))))))))))...))).))).)))).)))))))).	AAUUGGACGGAACCAUAAAUAAUA	24	UCAUUCAUGAUCCUGUCUAAUUAA	20	7	0	1	25	11	0	1	8	3	0	0	3	1	0	0	0.916143	2.15889	0.647217	0.20411
200	Cluster75	gar-novel		chr10	46163383	46163444	plus	AGAAUGAGAUUCUGCACAAGAUUAGGCUUUUAAUUCCUGGAUAGUGUGAAGGAUUUUUUCA	61	18	7	14	22	34.4262	65.5738	-15.1	-24.7541	-0.719048	.(((.((((((((.((((..((((((.........))).)))..)))).))))))))))).	AUGAGAUUCUGCACAAGAUUAGGC	24	CUGGAUAGUGUGAAGGAUUUUUUC	19	16	0	0	5	2	0	0	3	1	0	0	4	3	0	0	2.09404	0.392526	0.215739	0.61233
201	Cluster76	gar-novel		chr10	48590619	48590708	minus	GGAAUGAGAAAAAAAACAAACGGAUAAACAGACUUGAAGAUCACCUUUCUCUUUGGUCGCUUUGUAUUGCUUGUGUAUAUUUUCAUUUG	89	28	13	17	31	33.7079	66.2921	-17.6	-19.7753	-0.586667	.(((((((((.....((((.((((((((..((((.(((((.........)))))))))..))))).))).)))).....))))))))).	AACGGAUAAACAGACUUGAAGAUC	24	UCUUUGGUCGCUUUGUAUUGCUUG	43	28	0	1	9	7	0	0	1	1	0	1	5	3	0	0	3.66457	1.37384	0.215739	0.61233
202	Cluster77	gar-novel		chr10	49324210	49324350	minus	GAGUUUGCCUUAAAUAUUAAUUUUGACAUCGUUCAUGUGUUAUUAAAAUAAAACAUAACUGAACAUUCCAUAUGGCUUGUUAUAAAUCUGAGUAUUAAUAACAACUGUACGAUAUUAAAAAGUUUCAUUGACGUAUAUUA	140	52	17	18	53	25	75	-22.3	-15.9286	-0.637143	.(((.(((.((((.......((((((.(((((.((..(((((((((...............((((..((....))..)))).............)))))))))..)).))))).)))))).......)))).))).))).	AACAACUGUACGAUAUUAAAAAGU	24	AUUUUGACAUCGUUCAUGUGUUAU	37	33	0	0	15	12	0	0	5	5	0	2	7	7	0	0	4.31896	2.35516	1.07869	1.42877
203	Cluster78	gar-novel		chr10	49456943	49457051	plus	ACUGUAAGAGAAUAUAUGAGUGUGAACUUUGGAGACUAUAUUAUUGAGAGAGGCAAUAUCAAAACUAUAGUUUUAUUUAAAAUUUUAGGCAAUAUAUUUUUAUAAAGA	108	43	7	19	39	24.0741	75.9259	-18.5	-17.1296	-0.711538	.((.((.((((((((((..((.((((.(((((((((((((...((((...........))))...)))))))))...))))..)))).)).)))))))))).)).)).	AGAGAAUAUAUGAGUGUGAACUUU	24	AAUUUUAGGCAAUAUAUUUUUAUA	37	26	0	3	21	16	0	1	9	8	0	1	4	2	0	1	3.40282	3.14021	1.72591	0.40822
204	Cluster79	gar-novel		chr10	50536621	50536821	plus	UUGUAUUUUUUUUUUAAUUUGAGAAACCAAAUUGUAAACUUAUAACAUUUUAGUGACACUGGGUGUAGUUUACCCUUUAGUUUAAGAAAUAGAGACAAUUUUGGUUUGCUUAUUAGAAAAUAAAAGUGUAAAUUACACUGAAUGCCACUAAACUAUUAUUAAGUUUACAUUAUGACCACUUAACUUCAAAAAGUUACAAA	200	74	24	26	76	25	75	-43.4	-21.7	-0.868	(((((.((((((...((.(((((....((...(((((((((((((...(((((((.((.(.((((((((((((.((((.((((.......((((((.......)))).)).......)))).)))).)))))))))))).).)).)))))))...))).))))))))))...))....))))).)).)))))).))))).	ACCAAAUUGUAAACUUAUAACAUU	24	UAUUAUUAAGUUUACAUUAUGACCA	26	26	0	0	25	23	0	0	2	2	0	0	14	12	0	0	3.40282	4.51405	0.431478	2.44932
205	Cluster80	gar-novel		chr10	50624471	50624530	minus	CUAUGAGUAGUUCUAGACAUUAUAUCAAAAAGAAUAGAUACGAUCAGAACUUAUAAUGA	59	26	7	9	17	27.1186	72.8814	-7.3	-12.3729	-0.45625	.(((....((((((.((..((.((((..........)))).))))))))))....))).	AUGAGUAGUUCUAGACAUUAUAUC	24	UACGAUCAGAACUUAUAAUGA	12	12	0	3	6	5	0	0	6	4	0	1	1	1	0	2	1.57053	0.981316	0.862956	0.20411
206	Cluster81	gar-novel		chr10	54891899	54892044	minus	CUUUUGAAAGAGAAGAGGAUUUACAACUGGUUGAGUUUCCCCAGAUGAAGUGUUAGAUUUCUUUAAGUCAGAUAAAGAGAGGACUAUUGGACCUCUUGAAUAUCCCAUGUAAUUUAACUUUGUUAUGUUUCUUUUUUCACAAAAA	145	45	20	27	53	32.4138	67.5862	-27.98	-19.2966	-0.595319	.(((((..((((((((((....((((..(((((((((.........(((((.....))))).........((((..((((((.((...)).))))))...))))......)))))))))))))....))))))))))..))))).	AAGAGGAUUUACAACUGGUUGAGU	24	UUAACUUUGUUAUGUUUCUUUU	18	11	0	0	3	3	0	0	3	3	0	0	2	1	0	0	1.43965	0.588789	0.647217	0.20411
207	Cluster82	gar-novel		chr10	61713520	61713701	minus	AUAUGAAAUUGGGGUACCAUGUCAUUUCUAUCUCUUUCCAAUAAUUUAAUGUCAUUUUAACAUUUUCAUCCUAAAAAAAAAUUAAAUCCAACAUAAUGUGCUGAUAUUUAGGAUGAAAAUACUGAGAUAAUAUUAAAUUAUUAGAAAGGGAUACAAAUGACAUGAUAUCCUAGUUUCAUAC	181	71	24	22	64	25.4144	74.5856	-74.4	-41.105	-1.61739	.(((((((((((((((.((((((((((.((((((((((.(((((((((((((.((((((..((((((((((((((..........(((..(((...)))...))).))))))))))))))..)))))).))))))))))))).)))))))))).)))))))))).))))))))))))))).	AGGAUGAAAAUACUGAGAUAAUAU	24	GUCAUUUUAACAUUUUCAUCCUAA	15	11	0	6	12	12	0	2	4	3	0	0	5	3	0	4	1.43965	2.35516	0.647217	0.61233
208	Cluster83	gar-novel		chr10	64740858	64740963	plus	AAUUUUUCAAGUACAGAUUCUAGGCCUCAAGAACCCUUUUUGGGGAAAUAUUGACAACUUUUGGCUAGAAGGGUUUUAGUGGCUUAUGAUAAUGGUGGGAAAGUA	105	31	13	26	35	37.1429	62.8571	-27.4	-26.0952	-0.702564	.(((((((.....((...((((((((.(.(((((((((((....((((..........))))....))))))))))).).)))))).))...))...))))))).	ACAGAUUCUAGGCCUCAAGAACCC	24	GUUUUAGUGGCUUAUGAUAAUGGUG	26	18	0	2	11	10	0	1	3	3	0	0	10	8	0	0	2.3558	1.96263	0.647217	1.63288
209	Cluster84	gar-novel		chr10	76338214	76338314	minus	GUUGUAUUUAGGUUAUGGGGGUCUUGUAGUUGCGUUCCCAUUGAAAUUUGAAAUUGAACCAAGUGUGUAACGAGAAACCUGAAAAUUAGUGAAUUAUAAA	100	32	10	24	34	34	66	-12.65	-12.65	-0.372059	.(((((((((((((.(.(((.(((((((.(((.((((...((........))...))))))).).....))))))..))).).))))..)))).))))).	ACGAGAAACCUGAAAAUUAGUGAA	24	UAGGUUAUGGGGGUCUUGUAG	49	34	0	0	25	10	0	0	6	4	0	0	3	2	0	0	4.44984	1.96263	0.862956	0.40822
210	Cluster86	gar-novel		chr10	80341444	80341572	plus	UUAACGGCUAAUUCGGUUCGAAAUUGGUCGGUUAAUGGAAUUAACCGAAUUUAAUAAAUAAUAUUAUAAUCUAUAGGUAUUCGGUCAAUUCGGUUAACCGACUGAAUUAACCGAAAAAGUUCAGUUAG	128	45	17	24	42	32.0312	67.9688	-41.3	-32.2656	-1.00732	.((((((((..(((((((..((.(((((((((((((.(((((.(((((((............................))))))).))))).))))))))))))).)))))))))..))))..)))).	ACCGACUGAAUUAACCGAAAAAGU	24	UAAUUCGGUUCGAAAUUGGUCGGUUA	66	32	0	2	57	30	0	1	16	6	0	2	10	6	0	2	4.18808	5.88789	1.29443	1.22466
211	Cluster87	gar-novel		chr10	80470256	80470456	minus	AAGGAGGUGGUGCUUGGUAGUAAGGGGUUUGAAGGGGAUAAUAGAAAUUUGGAGGUGGAUAAUUUCGAGGUCGGGGUUGGUUUGGAUAUGGAUUAAGGGCAUAACGGCUUCCCAUUCCCAUUAUGUGGGCUUCUGGUUCUUGCUUCUUCAUGGGCACUGUCCUUUUUGAACCUUCUGAACCUUCCAUUCUACCGUUCCUG	200	39	34	59	68	46.5	53.5	-57.83	-28.915	-0.621828	.(((((((((....(((.((..((((((((((((((((((..........((((((((..((((..((((((.(.((.....(((..((((.....((((......)))).))))..)))..)).).)))))).)))).))))))))..........))))))))))))))).)))....)).)))..)))))..)))).	AUGGGCACUGUCCUUUUUGAACCU	24	GUUUGAAGGGGAUAAUAGAAAUUU	49	32	0	0	6	1	0	0	16	11	0	0	8	5	0	0	4.18808	0.196263	2.37313	1.02055
212	Cluster88	gar-novel		chr10	103086569	103086757	minus	AAUUGUAUAAAACUGAGAUAUCAUGUCAUUUGUAUUUCUUUCCAAUAACAAUAUGCCACUUCAGCAUUGUUAUCUUGAAAAAAAUUAAAUCCAACAUGAUUUGUUGAAAUUUAGAAUGAAAAUAUUGGAGCGACACGUUCUUAUUGGAAAGGGAUACAAAUGACGUGGUAUCCUAGUUUUAUAUAAUC	188	68	25	29	66	28.7234	71.2766	-72.6	-38.617	-1.34444	.((((((((((((((.((((((((((((((((((((((((((((((((.(((.((.(.((((((.(((.((((.(((((......((((((......))))))......))))).)))).))).)))))).).)).))).)))))))))))))))))))))))))))))))).)))))))))))))).	AUUGGAAAGGGAUACAAAUGACGU	24	GUCAUUUGUAUUUCUUUCCAAUAA	21	18	0	3	4	1	0	1	5	5	0	0	5	5	0	0	2.3558	0.196263	1.07869	1.02055
213	Cluster89	gar-novel		chr11	2384887	2384982	minus	UGAGUUGGGAACUCAAAUUAUAACUGUUUUAGUGAAGACUGCGUAAGCAAAAUUUUUGAAUAAGAUUAUAUCGGAAUUUACGAGUUUUGAGCUUU	95	31	9	20	35	30.5263	69.4737	-20.1	-21.1579	-0.693103	.(((((.((((((((((((......((((((.((((((.(((....)))...))))))..))))))........)))))..))))))).))))).	AUCGGAAUUUACGAGUUUUGAGCU	24	UUGGGAACUCAAAUUAUAACUG	18	17	0	1	9	8	0	1	6	6	0	0	4	4	0	0	2.22492	1.57011	1.29443	0.81644
214	Cluster90	gar-novel		chr11	10567268	10567505	plus	AAAAAUUCAUCCAUAUAUUUUAGCAUGAGGUACAUGUGGCACGCCAUGUAUCAUUGUCUGGUUAUGUUGGUUUUUAACAAUACAAGUGGAUUAAUUUUUUAACAGAAAUAACCAAUUUGUUCUUUGAUCUAACAUACAUAGAUUUAUUUACUCAUUUUUUAGUAGAGGAAUAAAAUGUAAUUUGACUUUUUGUACGGGGGCUUGCAUAGUACUUUUAUUGAAAUUUGAUGAAAUUUG	237	74	27	40	96	28.27	71.73	-45.54	-19.2152	-0.679701	.(((.((((((.....(((((((...(((((((.((((.((.(((.(((((....(((.(((((((((((...((((....((((((((.(((.(((((....)))))))))).))))))...)))).)))))))((((...(((((((.((((((....))).)))))))))))))))))).))).....)))))..))).)))))))))))))..)))))))..)))))).))).	AUGAGGUACAUGUGGCACGCCAUG	24	GGGGCUUGCAUAGUACUUUUAUU	32	25	0	5	11	7	0	0	3	2	0	0	11	10	0	0	3.27194	1.37384	0.431478	2.0411
215	Cluster91	gar-novel		chr11	16302007	16302087	plus	GGAUUUGAGUGUGCUGAAACGCAUUAUCUUUCUAUAUAUGGGUUAGAGAGGAAUUAUGAGUAGUUCUAGGCAUUCUGUCA	80	21	9	21	29	37.5	62.5	-17.9	-22.375	-0.596667	.(((..((((((...(((((.(((..((((((((.........))))))))....))).))..)))...)))))).))).	AUGAGUAGUUCUAGGCAUUCUGUC	24	UUUGAGUGUGCUGAAACGCAUUA	44	43	0	0	11	11	0	0	3	3	0	0	11	11	0	0	5.62773	2.15889	0.647217	2.24521
216	Cluster92	gar-novel		chr11	24046913	24046985	plus	GGAGAGUACAUCUUACCUGAAGUAGACGACUCGAUUUUAUUUUGGACUUACUUUAUGGAAGACUAUCUCUUA	72	20	12	14	26	36.1111	63.8889	-15.5	-21.5278	-0.596154	.(((((....((((.((((((((((.....((((.......))))..)))))))).))))))....))))).	AGAGUACAUCUUACCUGAAGUAGA	24	UACUUUAUGGAAGACUAUCUCUUA	15	14	0	13	8	7	0	1	6	5	0	4	5	5	0	4	1.83229	1.37384	1.07869	1.02055
217	Cluster93	gar-novel		chr11	31942893	31943016	minus	AUAUUUAAAUCUAAAUCAACUAAAUAAUGUAUGAGCUAUAUAUAGAACUCAUUCCAAUACCUUGAACCAUUUCCAUCUUGGGUCUGUAGAAUUAGCUGUAAUUGGCUCUGCCUUUUUAAAUAA	123	42	21	15	45	29.2683	70.7317	-15.05	-12.2358	-0.418056	.((((((((...................(((.((((((..(((((..((.((((...(((...((.(((.........))).)).))))))).)))))))..)))))))))...)))))))).	AAUUAGCUGUAAUUGGCUCUGCCU	24	GUAUGAGCUAUAUAUAGAACUCAUUCC	22	22	0	0	9	7	0	0	4	1	0	0	6	6	0	0	2.87931	1.37384	0.215739	1.22466
218	Cluster94	gar-novel		chr11	63795918	63796069	minus	AUAAAAAAUUACUGCAGAAAUUCUUUAUACAAAUUAAUAUCCCUGCUAUGCUCCGCUCAAUACUCAAUGGACUAUUUUUGUCAGUGCAAAACGUAGACAGUCAUUAGGUUUCAUUGUAUCAUCGAGGUUCAUUUGCUAGUAACUUUUUUAC	151	47	28	21	55	32.4503	67.5497	-24	-15.894	-0.489796	.(((((((((((((((((....((((((((((...(((....((((((((...((((............(((.......))))))).....))))).))).......)))...))))))....))))....))))).))))).))))))).	AUCGAGGUUCAUUUGCUAGUAACU	24	UACUGCAGAAAUUCUUUAUACA	18	14	0	10	8	5	0	1	4	4	0	1	8	6	0	3	1.83229	0.981316	0.862956	1.22466
219	Cluster95	gar-novel		chr11	75219411	75219515	minus	UCAGAGUGUCACCCUAAGAGAUGUUCGAACAAUGAGUGUACAUGAAUGUAUUGGGCAAUUUCAGUUGAUUUUUUUUUUAAGCCAUCCAUCAUAAUUCAGUUUGC	104	29	17	20	38	35.5769	64.4231	-6.35	-6.10577	-0.171622	.((((.((.........(.((((((.(((.((.((((..((.(((((((.....)))..))))))..)))).)).))).)).))))).........)).)))).	AAGAGAUGUUCGAACAAUGAGUGU	24	AUUUUUUUUUUAAGCCAUCCAUCA	108	102	0	1	52	36	0	1	8	6	0	0	33	27	0	3	13.3495	7.06547	1.29443	5.51097
220	Cluster96	gar-novel		chr11	95729273	95729372	plus	GUUUGACAUGAUAUAUUUAUCUUACAUGUUACUUCAUAAAAAUUUUAAAAAAAUAGCAUGAAGUACAUGUGGAUUGAUAUGCAGGUUGUCAUGUUAAAA	99	37	9	16	37	25.2525	74.7475	-27.7	-27.9798	-1.108	.((((((((((((((((.((((.((((((.(((((((....(((((...)))))...))))))))))))))))).))))).......))))))))))).	GAAGUACAUGUGGAUUGAUAUGCA	24	UAUAUUUAUCUUACAUGUUACUUCAU	15	13	0	1	7	7	0	1	5	5	0	0	9	9	0	1	1.70141	1.37384	1.07869	1.83699
221	Cluster98	gar-novel		chr11	101179785	101179877	plus	GUAGAAACCUUAAGGGAGCUGUAUCUUAAAAUUUUGGAGCAUAAAUCUUAAGAGAGAUUGUAAGGUUAAGCCUUGUCUUGAAAGGUUGCUAA	92	31	10	22	29	34.7826	65.2174	-19.6	-21.3043	-0.6125	.(((.((((((..(((((((..((((((.(((((((((.......))).....)))))).))))))..)))....))))..)))))).))).	AAGAGAGAUUGUAAGGUUAAGCCU	24	GCUGUAUCUUAAAAUUUUGGAGCA	33	25	0	1	11	6	0	0	1	1	0	0	19	15	0	0	3.27194	1.17758	0.215739	3.06165
222	Cluster99	gar-novel		chr11	102570243	102570387	plus	AUGUAGUUUUUUUUUAACUUCACAAGCGAGCUUAAGAAAUUAUCAUGUGUCUUACUUAUUUAGUUUUUAUUUUUUUAAAUAUCAAUUAAGGACACUCAACGGUUUCUUACGUCUAUUUGUAGAGUUAAAAAAACUCCACUACAA	144	46	21	17	60	26.3889	73.6111	-37.6	-26.1111	-0.989474	.((((((.((((((((((((.(((((..(((.(((((((((.....((((((.......((((((..(((((....)))))..)))))))))))).....))))))))).).)).))))).))))))))))))....)))))).	GUUUCUUACGUCUAUUUGUAGAGU	24	UUCACAAGCGAGCUUAAGAAAUUA	12	12	0	0	3	3	0	0	2	1	0	0	5	5	0	0	1.57053	0.588789	0.215739	1.02055
223	Cluster230	gar-miR169	ghr-miR169a	chr7	106024677	106024761	plus	AUCGAUGCCGGAUUUCUUCAUCUAAGGUCUAGCAUGUUUAAAUGAGGUACAGUACUGCAGCCAAGGAUGACUUGCCGGCCGGCUA	85	21	19	22	23	48.2353	51.7647	-21.9	-25.7647	-0.534146	.(((..(((((......((((((..((.((.(((.((................)))))))))..))))))....))))))))...	CAGCCAAGGAUGACUUGCCG	20		200	200	0	0	150	150	0	0	99	99	0	0	140	140	0	0	26.1755	29.4395	21.3581	28.5754
224	Cluster231	gar-miR399	gra-miR399g	chr10	52528531	52528642	minus	GUGCAGUUGUGAAAUAACAGUGCAGUCCUCCUUUGGCACAGAGAAGAACAUGGCUUACUUAAAACUUCUGGCUUUGCCAAAGGAGAAUUGCCCUGCCAUUCACUCCUGCAG	111	30	27	25	29	46.8468	53.1532	-46.7	-42.0721	-0.898077	.(((((..(((((....(((.(((((.(((((((((((.(((((((.....((....)).....)))))..)).))))))))))).))))).)))...)))))..))))).	UGCCAAAGGAGAAUUGCCCUG	21	GUGCAGUCCUCCUUUGGCACA	100	100	0	0	10	10	0	0	10	10	0	0	20	15	5	0	13.0878	1.96263	2.15739	3.06165

## Sheet: S2
Supplementary Table S2: Gossypium arboreum microRNA Target Genes
Conserved miRNAs
miRNA_ID	family	Target_Acc.	Uniprot ID	Expectation	UPE	miRNA_start	miRNA_end	Target_start	Target_end	miRNA_aligned_fragment	Target_aligned_fragment	Inhibition	Target_Desc.	IPRSCAN ID	Kegg Ortholog
1	gar-miR156	Cotton_A_06609	A3C057	1	21.587	1	21	779	799	UUGACAGAAGAGAGUGAGCAC	GUGCUCUCUCUCUUCUGUCAA	Cleavage	locus=CA_chr4:80086027:80088403:	IPR004333=Transcription factor, SBP-box	N/A
1	gar-miR156	Cotton_A_32383	Q39247	2.5	21.051	1	21	389	409	UUGACAGAAGAGAGUGAGCAC	GUGCUCUUUCUCUUUUGUCGA	Cleavage	locus=CA_chr8:14467718:14473080:	IPR000009=Protein phosphatase 2A, regulatory subunit PR55	K04354=serine/threonine-protein phosphatase 2A regulatory subunit B
1	gar-miR156	Cotton_A_08522	O43592	2.5	12.568	1	20	1880	1899	UUGACAGAAGAGAGUGAGCA	UGCUCACUCCUCUCUGUCAA	Translation	locus=CA_chr9:65086312:65092159:	IPR013598=Exportin-1/Importin-beta-like	K14288=exportin-T
1	gar-miR156	Cotton_A_34289	Q8GWK7	2.5	11.847	1	19	276	295	UGACAGAAGA-GAGUGAGCA	UGCUCACUCAUCUUUUGUCA	Translation	locus=CA_chr10:33163226:33164573:-	IPR011598=Myc-type, basic helix-loop-helix (bHLH) domain	N/A
1	gar-miR156-3p	Cotton_A_15848	Q8XZR0	2	15.568	1	20	2343	2362	UGCUCACUUCUCUUCUGUCA	GCACAGAAGAGAAGUGAGCA	Cleavage	locus=CA_chr13:66401629:66406060:-	IPR003959=ATPase, AAA-type, core	N/A
1	gar-miR156-3p	Cotton_A_32986	P92963	3	15.905	1	21	371	391	UGCUCACUUCUCUUCUGUCAG	CUCAUAGAAGGGCAGUGAGCA	Translation	locus=CA_chr1:75454913:75457681:	IPR001806=Small GTPase superfamily	K07877=Ras-related protein Rab-2A
2	gar-miR157	Cotton_A_06609	A3C057	1	21.587	1	21	779	799	UUGACAGAAGAUAGAGAGCAC	GUGCUCUCUCUCUUCUGUCAA	Cleavage	locus=CA_chr4:80086027:80088403:	IPR004333=Transcription factor, SBP-box	N/A
2	gar-miR157	Cotton_A_32383	Q39247	2.5	21.051	1	21	389	409	UUGACAGAAGAUAGAGAGCAC	GUGCUCUUUCUCUUUUGUCGA	Cleavage	locus=CA_chr8:14467718:14473080:	IPR000009=Protein phosphatase 2A, regulatory subunit PR55	K04354=serine/threonine-protein phosphatase 2A regulatory subunit B
3	gar-miR159	Cotton_A_15547	Q0JIC2	2.5	9.93	1	20	1026	1045	UUUGGAUUGAAGGGAGCUCU	CGAGCUCCCUUCAAACCAAA	Cleavage	locus=CA_chr13:90419177:90421878:	IPR001005=SANT/Myb domain	K09422=myb proto-oncogene protein, plant
3	gar-miR159	Cotton_A_23163	B9GGG1	3	10.961	1	21	521	541	UUUGGAUUGAAGGGAGCUCUA	UGGAGCCCCCUUCAAACCAAA	Cleavage	locus=CA_chr13:94041557:94043115:-	N/A	N/A
3	gar-miR159	Cotton_A_06156	Q93ZL5	2.5	17.04	1	20	859	878	UUUGGAUUGAAGGGAGCUCU	AGAGCUUCUUCCAAUUCAAA	Translation	locus=CA_chr6:68263732:68265777:	IPR003851=Zinc finger, Dof-type	N/A
3	gar-miR159	Cotton_A_29459	Q6R2J8	3	10.391	1	20	681	700	UUUGGAUUGAAGGGAGCUCU	AGAGCUUUUUUCAAUCCCAA	Cleavage	locus=CA_chr8:66144618:66149118:-	IPR000719=Protein kinase domain	N/A
3	gar-miR159	Cotton_A_05984	Q8LPB4	3	17.784	1	21	416	436	UUUGGAUUGAAGGGAGCUCUA	UUGAUCUUCCUUCAAUUCAAA	Cleavage	locus=CA_chr1:139836235:139839497:	IPR001611=Leucine-rich repeat	N/A
3	gar-miR159	Cotton_A_30331	Q9SFC7	3	15.906	1	20	83	102	UUUGGAUUGAAGGGAGCUCU	AGAGUUUACUUCGAUUCAAA	Cleavage	locus=CA_chr8:69978685:69979836:	IPR001810=F-box domain	N/A
3	gar-miR159	Cotton_A_01894	O22213	3	12.712	1	20	931	950	UUUGGAUUGAAGGGAGCUCU	AGAUCUUCCUUCAAUCCCAA	Cleavage	locus=CA_chr11:81472746:81474759:	IPR006094=FAD linked oxidase, N-terminal	K00279=cytokinin dehydrogenase [EC:1.5.99.12]
3	gar-miR159	Cotton_A_01407	Q9FYT6	2	22.238	1	20	2350	2369	UUUGGAUUGAAGGGAGCUCU	GGAGCUCCCUUCAGUCCAAU	Cleavage	locus=CA_chr6:120259271:120266844:	IPR001890=RNA-binding, CRM domain	N/A
4	gar-miR160	Cotton_A_24047	Q653H7	0.5	24.763	1	21	1320	1340	UGCCUGGCUCCCUGUAUGCCA	UGGCAUGCAGGGAGCCAGGCA	Cleavage	locus=CA_chr10:109631933:109634411:	IPR003311=AUX/IAA protein	N/A
4	gar-miR160	Cotton_A_16138	Q84WU6	0.5	24.069	1	21	1257	1277	UGCCUGGCUCCCUGUAUGCCA	UGGCAUGCAGGGAGCCAGGCA	Cleavage	locus=CA_chr10:24151262:24154236:	IPR003340=B3 DNA binding domain	N/A
5	gar-miR162	Cotton_A_14097	Q9SP32	2	18.664	1	21	3253	3274	UCGAUAA-ACCUCUGCAUCCAG	CUGGAUGCAGAGGUGUUAUCGA	Cleavage	locus=CA_chr12:122863850:122873212:-	IPR000999=Ribonuclease III domain	K11592=endoribonuclease Dicer [EC:3.1.26.-]
5	gar-miR162	Cotton_A_25825	Q5T4S7	3	20.587	1	21	8726	8746	UCGAUAAACCUCUGCAUCCAG	CUGGAUGUGGGGCUUUAUUGA	Translation	locus=CA_chr1:94981339:95002759:	IPR000433=Zinc finger, ZZ-type	K10691=E3 ubiquitin-protein ligase UBR4 [EC:6.3.2.19]
5	gar-miR162	Cotton_A_07405	Q9SVG4	3	18.011	1	20	524	542	UCGAUAAACCUCUGCAUCCA	UUGAUGCAGAG-UUUAUCGA	Translation	locus=CA_chr11:7989306:7990929:	IPR006094=FAD linked oxidase, N-terminal	N/A
6	gar-miR164	Cotton_A_06256	OO4017	1	19.838	1	20	699	718	UGGAGAAGCAGGGCACGUGC	GCACGUGUCCUGUUUCUCCA	Cleavage	locus=CA_chr7:91804306:91806510:-	IPR003441=NAC domain	N/A
6	gar-miR164	Cotton_A_11965	Q55GJ3	3	22.701	1	21	1284	1304	UGGAGAAGCAGGGCACGUGCA	UGCCCGUGCUCUGCUUAUCCA	Cleavage	locus=CA_chr3:54627935:54633705:-	IPR013946=Nuclear control of ATP synthase 2	K18158=nuclear control of ATPase protein 2
6	gar-miR164	Cotton_A_14812	Q3SW78	3	14.781	1	21	45	65	UGGAGAAGCAGGGCACGUGCA	UGCACGCUCCUUGCUUCUCUA	Cleavage	locus=CA_chr6:87800126:87802116:-	IPR000740=GrpE nucleotide exchange factor	K03687=molecular chaperone GrpE
6	gar-miR164	Cotton_A_23298	Q91XL3	3	13.047	1	20	563	582	UGGAGAAGCAGGGCACGUGC	UCGCUUGUCCUGCUUCUCCA	Cleavage	locus=CA_chr4:27144581:27147918:	IPR001509=NAD-dependent epimerase/dehydratase	N/A
7	gar-miR166	Cotton_A_05396	Q9ZU11	1.5	24.368	1	20	552	571	UCGGACCAGGCUUCAUUCCC	UGGAAUGAAGCCUGGUCCGG	Cleavage	locus=CA_chr10:49040340:49046026:	IPR001356=Homeobox domain	K09338=homeobox-leucine zipper protein
7	gar-miR166	Cotton_A_08304	P50651	3	19.287	1	21	611	631	UCGGACCAGGCUUCAUUCCCC	GGGGACUGAUGCCUGGUUUGA	Cleavage	locus=CA_chr5:58189946:58194793:-	IPR000358=Ribonucleotide reductase small subunit	K10808=ribonucleoside-diphosphate reductase subunit M2 [EC:1.17.4.1]
7	gar-miR166	Cotton_A_20218	B0VX69	3	21.746	1	21	335	355	UCGGACCAGGCUUCAUUCCCC	GGGCAAUGAAGCUGGGUCUGA	Cleavage	locus=CA_chr6:22593377:22596973:-	IPR001214=SET domain	N/A
7	gar-miR166	Cotton_A_31539	Q8GZA6	3	22.378	1	21	1850	1870	UCGGACCAGGCUUCAUUCCCC	GUGGGAUUAAGCCUGGUCUGA	Cleavage	locus=CA_chr12:142075928:142078540:	IPR002885=Pentatricopeptide repeat	N/A
7	gar-miR166	Cotton_A_35948	Q9SJN0	3	21.78	1	20	390	409	UCUCGGACCAGGCUUCAUUC	CGAUGAAGUUUGGUCUGAGA	Cleavage	locus=CA_chr5:34334285:34336045:	IPR004827=Basic-leucine zipper domain	K14432=ABA responsive element binding factor
7	gar-miR166	Cotton_A_13522	Q9SK82	3	16.377	1	20	302	321	UCUCGGACCAGGCUUCAUUC	AAAUGAAGCCAGGUUUGAGA	Translation	locus=CA_chr10:96914735:96916482:	IPR002213=UDP-glucuronosyl/UDP-glucosyltransferase	N/A
7	gar-miR166	Cotton_A_34676	D7TKV3	3	20.476	1	20	908	927	UCUCGGACCAGGCUUCAUUC	GAAUGAAGCCUGUUCCUAGG	Cleavage	locus=CA_chr13:68812594:68824255:-	IPR001680=WD40 repeat	N/A
7	gar-miR166	Cotton_A_05396	Q9ZU11	1.5	24.368	1	20	552	571	UCGGACCAGGCUUCAUUCCC	UGGAAUGAAGCCUGGUCCGG	Cleavage	locus=CA_chr10:49040340:49046026:	IPR001356=Homeobox domain	K09338=homeobox-leucine zipper protein
8	gar-miR167	Cotton_A_13946	Q8L725	3	15.673	1	20	1406	1425	UGAAGCUGCCAGCAUGAUCU	AGAUAAUGAAGGCAGCUUCA	Translation	locus=CA_chr12:98077443:98081086:-	IPR002524=Cation efflux protein	N/A
9	gar-miR168	Cotton_A_01476	O04379	2.5	22.248	1	21	1343	1363	UCGCUUGGUGCAGGUCGGGAA	UUCCCGAGCUGCACCAAGCAA	Cleavage	locus=CA_chr6:119655242:119667903:-	IPR003100=Argonaute/Dicer protein, PAZ domain	N/A
9	gar-miR168	Cotton_A_13076	O04379	2.5	18.438	1	20	369	388	UCGCUUGGUGCAGGUCGGGA	UCCCGAGCUGCACCAAGCAA	Cleavage	locus=CA_chr11:61866029:61875836:	IPR003100=Argonaute/Dicer protein, PAZ domain	N/A
9	gar-miR168	Cotton_A_31316	Q9SW44	3	19.78	1	20	325	344	UCGCUUGGUGCAGGUCGGGA	UCCCGGCUUGCUCCAGGCGG	Translation	locus=CA_chr4:61487524:61492544:-	IPR001650=Helicase, C-terminal	K14810=ATP-dependent RNA helicase DDX56/DBP9 [EC:3.6.4.13]
10	gar-miR171	Cotton_A_18421	O81316	0.5	21.528	1	21	1149	1169	UGAUUGAGCCGUGCCAAUAUC	GAUAUUGGCGCGGCUCAAUCA	Cleavage	locus=CA_chr3:91645038:91647212:-	IPR005202=Transcription factor GRAS	N/A
10	gar-miR171	Cotton_A_13125	O49696	3	19.298	1	21	1473	1493	UGAUUGAGCCGUGCCAAUAUC	GAUAGUGGCAAGGCUUGAUCA	Translation	locus=CA_chr3:12578833:12581045:	IPR020966=Aluminum-activated malate transporter	N/A
10	gar-miR171	Cotton_A_16113	Q5NE24	1.5	22.963	1	21	384	404	UUGAGCCGCGCCAAUAUCACU	GGUGAUAUUGGUUCGGCUCAA	Translation	locus=CA_chr10:23858491:23859972:-	IPR005202=Transcription factor GRAS	N/A
11	gar-miR172	Cotton_A_00432	P47927	0.5	10.137	1	21	1250	1270	AGAAUCUUGAUGAUGCUGCAU	GUGCAGCAUCAUCAGGAUUCU	Cleavage	locus=CA_chr2:69176592:69179273:-	IPR001471=AP2/ERF domain	K09284=AP2-like factor, euAP2 lineage
11	gar-miR172	Cotton_A_26121	Q9SK03	0.5	19.302	1	20	1131	1150	AGAAUCUUGAUGAUGCUGCA	UGCAGCAUCAUCAGGAUUCU	Cleavage	locus=CA_chr7:121971660:121974405:-	IPR001471=AP2/ERF domain	N/A
11	gar-miR172	Cotton_A_24239	P37707	3	21.597	1	21	1705	1725	AGAAUCUUGAUGAUGCUGCAU	AUGCAGCGUCAUCGAGAUGUU	Cleavage	locus=CA_chr13:34228649:34230619:	IPR013989=Development/cell death domain	N/A
11	gar-miR172	Cotton_A_24592	Q8GW38	3	22.865	1	21	211	231	AGAAUCUUGAUGAUGCUGCAU	AUGCAGUCUGAUCAAGGUUCU	Cleavage	locus=CA_chr6:31614529:31617096:-	IPR001841=Zinc finger, RING-type	N/A
11	gar-miR172	Cotton_A_17000	P29162	2.5	13.611	1	20	126	145	AGAAUCUUGAUGAUGCUGCA	UGCUGCAUCAACAAGAUUUU	Translation	locus=CA_chr9:55076043:55077393:	IPR001117=Multicopper oxidase, type 1	N/A
11	gar-miR172	Cotton_A_36025	Q9FRH3	3	15.29	1	20	601	620	AGAAUCUUGAUGAUGCUGCA	UGUGUCAUCAUCGAGAUUUU	Cleavage	locus=CA_chr5:27234736:27235908:-	IPR008942=ENTH/VHS	N/A
11	gar-miR172	Cotton_A_17104	B9RGP6	3	19.648	1	20	591	610	AGAAUCUUGAUGAUGCUGCA	UGGAGCAUUGUUAGGAUUCU	Cleavage	locus=CA_chr10:88956088:88959394:	IPR004324=Biopterin transport-related protein BT1	N/A
11	gar-miR172	Cotton_A_15264	Q6WWW4	3	21.708	1	20	4370	4389	AGAAUCUUGAUGAUGCUGCA	UGCAGCAGCAUCAAGGUGCU	Cleavage	locus=CA_chr6:92327842:92336354:-	IPR000225=Armadillo	K10590=E3 ubiquitin-protein ligase TRIP12 [EC:6.3.2.19]
11	gar-miR172	Cotton_A_18901	Q869L3	2.5	15.215	1	20	12563	12582	AGAAUCUUGAUGAUGCUGCA	UGAAACAUCAUCAAGAUUUU	Cleavage	locus=CA_chr4:123788972:123821868:	IPR002035=von Willebrand factor, type A	K14572=midasin
11	gar-miR172	Cotton_A_01401	Q38950	3	17.116	1	21	631	651	AGAAUCUUGAUGAUGCUGCAU	ACGCAGGAUGAUCAAGAUUCU	Cleavage	locus=CA_chr6:120307495:120315336:	IPR011989=Armadillo-like helical	K03456=serine/threonine-protein phosphatase 2A regulatory subunit A
11	gar-miR172	Cotton_A_28665	P32361	3	17.171	1	21	1639	1659	AGAAUCUUGAUGAUGCUGCAU	GUGGAGUAUGAUCAAGAUUUU	Cleavage	locus=CA_chr1:137443830:137448207:-	IPR000719=Protein kinase domain	K08852=serine/threonine-protein kinase/endoribonuclease IRE1 [EC:2.7.11.1 3.1.26.-]
12	gar-miR2949	Cotton_A_01564	B9MXH0	2.5	12.137	1	20	212	231	UCUUUUGAACUGGAUUUGCU	UUCAAAUCCGGUUCAAAAGA	Cleavage	locus=CA_chr1:135212071:135212610:	N/A	N/A
12	gar-miR2949	Cotton_A_37488	B9RIR7	3	18.657	1	21	1506	1526	UCUUUUGAACUGGAUUUGCUC	GAGCAAAUCUAGUUUGAAAAA	Cleavage	locus=CA_chr4:91825082:91830334:-	IPR007378=Tic22-like	N/A
12	gar-miR2949	Cotton_A_11547	B9S644	3	17.634	1	20	10578	10597	UCUUUUGAACUGGAUUUGCU	AGCAAGUCCUGUUGAAAAGA	Translation	locus=CA_chr1:111034274:111063262:	N/A	N/A
12	gar-miR2949	Cotton_A_33379	D7LRX6	3	8.889	1	20	1849	1868	UCUUUUGAACUGGAUUUGCU	AGAGAAACCAGUUCAAAAGG	Cleavage	locus=CA_chr1:82406875:82414733:	IPR003029=Ribosomal protein S1, RNA-binding domain	N/A
12	gar-miR2949	Cotton_A_04793	D7UDH2	3	17.069	1	20	754	773	UCUUUUGAACUGGAUUUGCU	AUCAAUUCCAGGUCAAAAGA	Translation	locus=CA_chr7:43692833:43698660:	N/A	N/A
12	gar-miR2949	Cotton_A_33954	P47082	3	12.255	1	20	901	920	UCUUUUGAACUGGAUUUGCU	AGCAAGAUCAGUUCAAAAGU	Cleavage	locus=CA_chr12:60138713:60140234:-	IPR013057=Amino acid transporter, transmembrane	K15015=solute carrier family 32 (vesicular inhibitory amino acid transporter)
12	gar-miR2949	Cotton_A_21228	Q07878	3	18.114	1	20	994	1013	UCUUUUGAACUGGAUUUGCU	GGCAAAUCUGGUUCUAAAGA	Cleavage	locus=CA_chr9:2716254:2736593:-	IPR026847=Vacuolar protein sorting-associated protein 13	N/A
12	gar-miR2949	Cotton_A_10287	Q559T8	2.5	18.239	1	20	3189	3208	UCUUUUGAACUGGAUUUGCU	AGAAAAUCCAGUUCAAAGGC	Cleavage	locus=CA_chr1:1579111:1586676:-	IPR000719=Protein kinase domain	N/A
12	gar-miR2949	Cotton_A_08745	Q5THJ4	2.5	17.396	1	20	2845	2864	UCUUUUGAACUGGAUUUGCU	AGCAAAUCUGGUUCUAAAGA	Cleavage	locus=CA_chr5:50753078:50782216:-	IPR000008=C2 domain	N/A
12	gar-miR2949	Cotton_A_14443	Q7XU38	2	13.989	1	20	1073	1092	UCUUUUGAACUGGAUUUGCU	GGGAAAUCCAGUUCAAAGGA	Cleavage	locus=CA_chr7:47680235:47682550:	IPR001128=Cytochrome P450	N/A
12	gar-miR2949	Cotton_A_00299	Q7Y1W1	3	12.107	1	20	1156	1175	UCUUUUGAACUGGAUUUGCU	AACAAAUACAUUUCAAAAGA	Translation	locus=CA_chr2:70355778:70358220:	N/A	N/A
12	gar-miR2949	Cotton_A_40399	Q8L4D8	3	22.861	1	20	921	940	UCUUUUGAACUGGAUUUGCU	AGCAGAUUCAGUUCGGAAGC	Cleavage	locus=CA_chr9:15366801:15373051:	IPR000048=IQ motif, EF-hand binding site	N/A
12	gar-miR2949	Cotton_A_13715	Q8RY67	3	18.828	1	21	810	830	UCUUUUGAACUGGAUUUGCUC	GAGGCAAUCCAAUUCAAAAGA	Translation	locus=CA_chr8:15248546:15251785:	IPR000719=Protein kinase domain	N/A
12	gar-miR2949	Cotton_A_29366	Q94EI9	3	20.021	1	20	3	22	UCUUUUGAACUGGAUUUGCU	GGCAGAUCCAGUUAAGAAGA	Cleavage	locus=CA_chr10:84224096:84231618:-	IPR004853=Triose-phosphate transporter domain	N/A
12	gar-miR2949	Cotton_A_10929	Q9LVC3	2.5	18.085	1	20	1098	1117	UCUUUUGAACUGGAUUUGCU	AGCCAAUCUAGUUCGAGAGA	Cleavage	locus=CA_chr4:103939539:103941762:-	IPR001313=Pumilio RNA-binding repeat	N/A
12	gar-miR2949	Cotton_A_10650	Q9SA52	3	15.694	1	20	92	111	UCUUUUGAACUGGAUUUGCU	GCCAAAUCCAGUACAAAAGA	Cleavage	locus=CA_chr4:73541157:73543242:	IPR001509=NAD-dependent epimerase/dehydratase	N/A
12	gar-miR2949	Cotton_A_31963	Q9US53	3	14.203	1	21	2550	2570	UCUUUUGAACUGGAUUUGCUC	GAGAAAAUCUCGUUCAAAAGG	Translation	locus=CA_chr10:89889105:89896462:	IPR003347=JmjC domain	N/A
13	gar-miR2950	Cotton_A_09650	A5BEM3	3	17.82	1	20	4790	4809	UUCCAUCUCUUGCACACUGG	UCAGUGUGGCAGAGGUGGAA	Translation	locus=CA_chr11:32886821:32893682:-	N/A	N/A
13	gar-miR2950	Cotton_A_07173	B9N2V9	3	18.829	1	20	318	337	UUCCAUCUCUUGCACACUGG	ACAGUUUGCAAAAGAUGGAA	Translation	locus=CA_chr6:73921512:73922470:-	IPR022796=Chlorophyll A-B binding protein	N/A
13	gar-miR2950	Cotton_A_06863	E0CQ32	2	20.166	1	20	1899	1918	UUCCAUCUCUUGCACACUGG	CCAGUUUGCGAGAGAUGGAG	Cleavage	locus=CA_chr7:115504776:115508651:	N/A	N/A
13	gar-miR2950	Cotton_A_10852	P02879	3	18.323	1	21	740	760	UUCCAUCUCUUGCACACUGGA	UCCAAUCUGCAACAGAUGGAA	Translation	locus=CA_chr6:56955003:56957034:	IPR000772=Ricin B lectin domain	N/A
13	gar-miR2950	Cotton_A_01992	P29766	3	23.74	1	20	501	520	UUCCAUCUCUUGCACACUGG	CCAGAUUGCAGGAGGUGGAA	Cleavage	locus=CA_chr6:29318623:29319814:-	IPR002171=Ribosomal protein L2	K02938=large subunit ribosomal protein L8e
13	gar-miR2950	Cotton_A_18958	P52894	3	16.14	1	21	1231	1252	UUCCAUCUCUUGCA-CACUGGA	UACAGUGCUGAAAGAGAUGGAA	Cleavage	locus=CA_chr10:15472123:15477325:	IPR004839=Aminotransferase, class I/classII	K00814=alanine transaminase [EC:2.6.1.2]
13	gar-miR2950	Cotton_A_19247	Q8LDQ4	3	17.422	1	20	983	1002	UUCCAUCUCUUGCACACUGG	CUGGUCUGAAAGAGAUGGAA	Cleavage	locus=CA_chr11:93582868:93586395:	IPR007304=TAP42-like protein	N/A
13	gar-miR2950	Cotton_A_03291	Q9LFV5	3	15.361	1	21	342	362	UUCCAUCUCUUGCACACUGGA	UUCAGUUUGUAAAAGAUGGAA	Translation	locus=CA_chr3:27989081:27990382:-	IPR001810=F-box domain	N/A
13	gar-miR2950	Cotton_A_19210	Q9LK40	2.5	14.801	1	20	125	144	UUCCAUCUCUUGCACACUGG	UCAGUGUGCAAGAGCUGGGA	Cleavage	locus=CA_chr1:49264250:49269590:-	IPR007120=DNA-directed RNA polymerase, subunit 2, domain 6	K16252=DNA-directed RNA polymerase IV and V subunit 2 [EC:2.7.7.6]
13	gar-miR2950	Cotton_A_14055	Q9SMZ3	1	15.581	1	20	160	179	UUCCAUCUCUUGCACACUGG	UCGGUGUGCAAGAGAUGGAA	Cleavage	locus=CA_chr1:123425817:123427061:	IPR001810=F-box domain	N/A
14	gar-miR319	Cotton_A_27562	Q0JIC2	2.5	22.511	1	20	953	972	UUGGACUGAAGGGAGCUCCC	UGGAGCUCCCUUCACUCCAA	Cleavage	locus=CA_chr10:43496705:43499563:-	IPR001005=SANT/Myb domain	K09422=myb proto-oncogene protein, plant
14	gar-miR319	Cotton_A_23161	Q8LPR5	3	21.21	1	21	969	989	UUGGACUGAAGGGAGCUCCUU	GAGGGGACCCCUUCAGUCCAG	Cleavage	locus=CA_chr13:94068971:94070200:-	IPR005333=Transcription factor, TCP	N/A
14	gar-miR319	Cotton_A_01123	Q8VYD6	3	20.628	1	21	871	891	UUGGACUGAAGGGAGCUCCUU	AAGGAUCUCCAUUCAGUUCAG	Translation	locus=CA_chr4:33784172:33788841:	IPR000644=CBS domain	N/A
14	gar-miR319	Cotton_A_02913	Q93V43	2.5	17.688	1	20	1183	1202	UUGGACUGAAGGGAGCUCCU	AGGGGGACCCUUCAGUCCAA	Cleavage	locus=CA_chr9:73463153:73464544:	IPR005333=Transcription factor, TCP	N/A
14	gar-miR319	Cotton_A_01867	Q9FKK2	3	11.139	1	21	328	348	UUGGACUGAAGGGAGCUCCUU	AAGGCGUUUUCUUUAGUCCAA	Cleavage	locus=CA_chr11:80798956:80799522:	IPR002100=Transcription factor, MADS-box	N/A
14	gar-miR319	Cotton_A_01407	Q9FYT6	1	22.238	1	21	2348	2368	UUGGACUGAAGGGAGCUCCCU	AAGGAGCUCCCUUCAGUCCAA	Cleavage	locus=CA_chr6:120259271:120266844:	IPR001890=RNA-binding, CRM domain	N/A
14	gar-miR319	Cotton_A_21686	Q9XGM2	3	24.857	1	20	1061	1080	UUGGACUGAAGGGAGCUCCC	GGAAGCUCCCAUUAGUCCGA	Translation	locus=CA_chr7:127380357:127386523:-	IPR003701=DNA repair protein Mre11	K10865=double-strand break repair protein MRE11
15	gar-miR3476	Cotton_A_23609	Q56YP2	3	22.697	1	21	1457	1477	UGAACUGGGUUUGUUGGCUGC	GUGGCCAAAAGACCCGGUUCA	Cleavage	locus=CA_chr1:117758500:117762249:-	IPR002498=Phosphatidylinositol-4-phosphate 5-kinase, core	K00889=1-phosphatidylinositol-4-phosphate 5-kinase [EC:2.7.1.68]
15	gar-miR3476	Cotton_A_36815	Q9ZSY8	2.5	19.286	1	20	334	353	UGAACUGGGUUUGUUGGCUG	CAGUCUCCAAACCCAGUUCA	Cleavage	locus=CA_chr2:97447998:97449899:-	IPR003311=AUX/IAA protein	N/A
15	gar-miR3476	Cotton_A_14405	Q9LNJ5	3	17.872	1	20	1135	1154	UGAACUGGGUUUGUUGGCUG	CAGUCACCAAAGCCGGUUCA	Translation	locus=CA_chr4:7970546:7972396:	IPR011598=Myc-type, basic helix-loop-helix (bHLH) domain	N/A
16	gar-miR3627	Cotton_A_01106	Q5M7P6	3	15.377	1	20	1704	1723	UUGUCGCAGGAGAGAUGGCA	UUCUGUCUUUUCUGCGACAA	Cleavage	locus=CA_chr4:33894483:33904242:	IPR001466=Beta-lactamase-related	K08869=aarF domain-containing kinase
16	gar-miR3627	Cotton_A_12731	Q0IIH8	3	19.228	1	22	97	118	UUGUCGCAGGAGAGAUGGCACU	ACUGCCAUCUUACCGGCGACGA	Translation	locus=CA_chr7:41293369:41298699:	IPR003903=Ubiquitin interacting motif	N/A
16	gar-miR3627	Cotton_A_21687	P08799	3	21.498	1	20	56	75	UUGUCGCAGGAGAGAUGGCA	UGGAAUCUCUCCGGCGACAA	Cleavage	locus=CA_chr7:127393892:127402955:	IPR000048=IQ motif, EF-hand binding site	K10357=myosin V
17	gar-miR390	Cotton_A_12389	C0LGN2	3	16.833	1	21	586	606	AAGCUCAGGAGGGAUAGCGCC	GGAACUAUUCCUCCUGAGUUU	Cleavage	locus=CA_chr10:52375891:52383047:-	IPR000719=Protein kinase domain	N/A
17	gar-miR390	Cotton_A_31149	Q53RK8	2.5	23.999	1	20	1913	1932	AAGCUCAGGAGGGAUAGCGC	GCCCUGUCCCUCCUGAGCUG	Cleavage	locus=CA_chr2:2004825:2006840:-	IPR000629=RNA helicase, ATP-dependent, DEAD-box, conserved site	N/A
17	gar-miR390	Cotton_A_28376	Q9C9H7	3	13.765	1	21	1066	1086	AAGCUCAGGAGGGAUAGCGCC	GGUUUUAUUCCUUCUGAGCUU	Cleavage	locus=CA_chr4:11240008:11243808:	IPR001611=Leucine-rich repeat	N/A
17	gar-miR390	Cotton_A_20076	Q9LVP0	2.5	17.756	1	21	1078	1098	AAGCUCAGGAGGGAUAGCGCC	GGUGUUAUCCCUGUUGAGCUU	Translation	locus=CA_chr3:53749885:53753302:-	IPR000719=Protein kinase domain	N/A
17	gar-miR390	Cotton_A_32879	Q9S7I6	3	18.656	1	21	853	873	AAGCUCAGGAGGGAUAGCGCC	GGUGUUAUCCCUAAUGAGCUU	Translation	locus=CA_chr13:38160870:38164013:	IPR000719=Protein kinase domain	N/A
17	gar-miR390	Cotton_A_14285	Q9SFT7	2.5	22.065	1	21	790	810	AAGCUCAGGAGGGAUAGCGCC	GGAGUUAUCCUUCUUGAGCUU	Cleavage	locus=CA_chr4:116752385:116756313:	IPR000719=Protein kinase domain	N/A
18	gar-miR394	Cotton_A_27945	Q43848	3	22.259	1	20	1156	1175	UUGGCAUUCUGUCCACCUCC	GAAGGUGAAUGGAAUGCCAA	Cleavage	locus=CA_chr1:7095763:7098808:	IPR005474=Transketolase, N-terminal	K00615=transketolase [EC:2.2.1.1]
18	gar-miR394	Cotton_A_18288	Q8W0W3	3	21.119	1	20	459	478	UUGGCAUUCUGUCCACCUCC	GGAGGCGGACGGAGUGUCGA	Cleavage	locus=CA_chr12:118309018:118309969:-	IPR000812=Transcription factor TFIIB	N/A
18	gar-miR394	Cotton_A_33292	Q9FZK1	1	17.715	1	20	1152	1171	UUGGCAUUCUGUCCACCUCC	GGAGGUUGACAGAAUGCCAA	Cleavage	locus=CA_chr5:46077026:46080579:	IPR001810=F-box domain	N/A
18	gar-miR394	Cotton_A_17722	Q9ZVM9	3	14.055	1	20	2311	2330	UUGGCAUUCUGUCCACCUCC	GGUGGUGAGCAGAGUGCCAA	Cleavage	locus=CA_chr6:28502461:28507314:	IPR000719=Protein kinase domain	N/A
19	gar-miR395	Cotton_A_08361	O95340	3	18.437	1	21	337	357	CUGAAGUGUUUGGGGGAACUC	GAGUUCCUCCAAACUCUUCAU	Cleavage	locus=CA_chr5:57599111:57601020:-	IPR002650=Sulphate adenylyltransferase	K13811=3'-phosphoadenosine 5'-phosphosulfate synthase [EC:2.7.7.4 2.7.1.25]
19	gar-miR395	Cotton_A_34233	P72580	3	17.251	1	21	184	205	CUGAAGUGUUUG-GGGGAACUC	GUGUUCUCCACAAAUACUUCAG	Cleavage	locus=CA_chr13:118464352:118467308:-	IPR000092=Polyprenyl synthetase	K05356=all-trans-nonaprenyl-diphosphate synthase [EC:2.5.1.84 2.5.1.85]
19	gar-miR395	Cotton_A_15528	Q08069	2.5	17.152	1	20	12	31	CUGAAGUGUUUGGGGGAACU	GGAUUCUCCAAACACUUCAG	Cleavage	locus=CA_chr13:89936969:89942922:	IPR001047=Ribosomal protein S8e	K02995=small subunit ribosomal protein S8e
19	gar-miR395	Cotton_A_08149	Q0WVN5	3	13.602	1	20	746	765	CUGAAGUGUUUGGGGGAACU	AGUUUCCCCAAAGAUUUCAU	Cleavage	locus=CA_chr11:63500361:63506018:-	IPR005150=Cellulose synthase	N/A
19	gar-miR395	Cotton_A_15328	Q27128	3	18.977	1	21	325	345	CUGAAGUGUUUGGGGGAACUC	GAGUUCCUCCAAACUCUUCAU	Cleavage	locus=CA_chr2:20738174:20738680:-	IPR015947=PUA-like domain	N/A
19	gar-miR395	Cotton_A_40399	Q8L4D8	0	17.624	1	21	1854	1874	CUGAAGUGUUUGGGGGAACUC	GAGUUCCCCCAAACACUUCAG	Cleavage	locus=CA_chr9:15366801:15373051:	IPR000048=IQ motif, EF-hand binding site	N/A
19	gar-miR395	Cotton_A_19927	Q8L7S0	3	21.452	1	20	532	551	CUGAAGUGUUUGGGGGAACU	AGUGCUCCUAAAAACUUCAG	Cleavage	locus=CA_chr1:90606966:90608050:	IPR003653=Peptidase C48, SUMO/Sentrin/Ubl1	N/A
19	gar-miR395	Cotton_A_20922	Q9M316	3	16.77	1	20	1932	1951	CUGAAGUGUUUGGGGGAACU	AGUUCCGCCAAACACUGUAG	Cleavage	locus=CA_chr6:19706884:19709142:-	IPR002885=Pentatricopeptide repeat	N/A
20	gar-miR3954	Cotton_A_04401	O81913	2.5	15.792	1	22	84	105	UUGGACAGAGUAAUCACGGUCG	CGGCCGUGAUUACUUGGUCCAA	Cleavage	locus=CA_chr5:25454953:25456821:-	IPR003441=NAC domain	N/A
20	gar-miR3954	Cotton_A_15664	Q9ZVH0	3	13.229	1	22	78	99	UUGGACAGAGUAAUCACGGUCG	CGAUCGUGAUUCGUUUGUCCAA	Translation	locus=CA_chr4:136879163:136880907:	IPR003441=NAC domain	N/A
20	gar-miR3954	Cotton_A_05099	O04017	3	14.037	1	22	75	96	UUGGACAGAGUAAUCACGGUCG	CAACCGUGAUUCUCUUGUCCAA	Translation	locus=CA_chr3:89510562:89512144:-	IPR003441=NAC domain	N/A
21	gar-miR396	Cotton_A_34973	P22082	2	16.481	1	21	2962	2982	UUCCACAGCUUUCUUGAACUG	CAGUUCAUGAGGGCUGUGGAA	Cleavage	locus=CA_chr9:90213114:90223848:-	IPR000330=SNF2-related	K11647=SWI/SNF-related matrix-associated actin-dependent regulator of chromatin subfamily A member 2/4 [EC:3.6.4.-]
21	gar-miR396	Cotton_A_38358	Q0WMN5	3	19.588	1	21	991	1011	UUCCACAGCUUUCUUGAACUG	CAGGUUGAGAAAGUUGUGGGA	Cleavage	locus=CA_chr4:136133432:136137500:	IPR012349=FMN-binding split barrel	N/A
21	gar-miR396	Cotton_A_35604	A5AES8	2	11.353	1	20	53	72	UUCCACAGCUUUCUUGAACU	AGAUCAAGAAUGCUGUGGAA	Translation	locus=CA_chr12:124780835:124781158:	N/A	N/A
21	gar-miR396	Cotton_A_09714	Q2V9B0	3	22.985	1	20	331	350	UUCCACAGCUUUCUUGAACU	GGUUUGAGAAAGCUGGGGAA	Cleavage	locus=CA_chr11:33344925:33346220:-	IPR001005=SANT/Myb domain	N/A
21	gar-miR396	Cotton_A_29029	Q304B9	3	17.355	1	21	1147	1167	UUCCACAGCUUUCUUGAACUG	CAAUUCAAUAAAGCUGUGGAU	Cleavage	locus=CA_chr7:34302645:34306587:	IPR006823=Neutral/alkaline nonlysosomal ceramidase	K12349=neutral ceramidase [EC:3.5.1.23]
21	gar-miR396	Cotton_A_13201	B9RYV2	2	18.125	1	21	306	327	UUCCACA-GCUUUCUUGAACUG	CCGUUCAAGAAAGCCUGUGGAA	Cleavage	locus=CA_chr6:15744937:15745508:-	IPR014977=WRC	N/A
21	gar-miR396	Cotton_A_34404	D7TJ34	2	12.939	1	21	165	186	UUCCACA-GCUUUCUUGAACUG	CCGUUCAAGAAAGCCUGUGGAA	Cleavage	locus=CA_chr2:44700344:44701449:-	N/A	N/A
21	gar-miR396	Cotton_A_03163	D7TCG2	2	17.097	1	21	330	351	UUCCACA-GCUUUCUUGAACUG	CCGUUCAAGAAAGCAUGUGGAA	Cleavage	locus=CA_chr13:83260915:83261858:-	IPR014977=WRC	N/A
21	gar-miR396	Cotton_A_36649	D7T7J5	2	19.531	1	21	312	333	UUCCACA-GCUUUCUUGAACUG	CCGUUCAAGAAAGCCUGUGGAA	Cleavage	locus=CA_chr2:21921538:21924976:-	IPR014977=WRC	N/A
21	gar-miR396	Cotton_A_08528	B9S5R0	2	14.567	1	21	327	348	UUCCACA-GCUUUCUUGAACUG	CCGUUCAAGAAAGCCUGUGGAA	Cleavage	locus=CA_chr9:65016553:65017880:-	IPR014977=WRC	N/A
21	gar-miR396	Cotton_A_13440	A5C0M9	2	21.741	1	21	546	567	UUCCACA-GCUUUCUUGAACUG	CCGUUCAAGAAAGCCUGUGGAA	Cleavage	locus=CA_chr11:76047924:76050204:-	IPR014977=WRC	N/A
21	gar-miR396	Cotton_A_19273	E0CVB2	2	15.041	1	21	507	528	UUCCACA-GCUUUCUUGAACUG	CCGUUCAAGAAAGCCUGUGGAA	Cleavage	locus=CA_chr11:93374432:93376464:-	IPR014977=WRC	N/A
21	gar-miR396	Cotton_A_35986	D7TWB9	2.5	19.49	1	19	497	516	UUCCAC-AGCUUUCUUGAAC	GUUCAAGAAAGCUUGUGGAA	Cleavage	locus=CA_chr13:6230241:6231139:	IPR014977=WRC	N/A
21	gar-miR396	Cotton_A_00662	B9T715	3	18.434	1	20	641	660	UUCCACAGCUUUCUUGAACU	AAUUCAAGAAAGUUGCGGAA	Cleavage	locus=CA_chr5:8370859:8373707:	IPR002048=EF-hand domain	N/A
21	gar-miR396	Cotton_A_07749	A5BB67	2	17.23	1	19	527	546	UUCCACA-GCUUUCUUGAAC	GUUCAAGAAAGCCUGUGGAA	Cleavage	locus=CA_chr12:114351294:114353586:-	IPR014977=WRC	N/A
21	gar-miR396	Cotton_A_06427	B9IBM4	2	23.124	1	19	737	756	UUCCACA-GCUUUCUUGAAC	GUUCAAGAAAGCGUGUGGAA	Cleavage	locus=CA_chr12:5043925:5046319:	IPR014977=WRC	N/A
21	gar-miR396	Cotton_A_25254	B9GNL9	2	21.705	1	19	767	786	UUCCACA-GCUUUCUUGAAC	GUUCAAGAAAGCCUGUGGAA	Cleavage	locus=CA_chr8:94919706:94922787:	IPR014977=WRC	N/A
21	gar-miR396	Cotton_A_00558	B9S7S9	2.5	15.195	1	20	608	627	UUCCACAGCUUUCUUGAACU	AGUUGAAGAAGUCUGUGGAA	Translation	locus=CA_chr5:9112560:9115244:-	N/A	N/A
21	gar-miR396	Cotton_A_19517	Q55874	3	18.063	1	20	356	376	UUCCACAGCU-UUCUUGAACU	AGUUCAGGAGUAGCUGUGGAA	Translation	locus=CA_chr10:22143276:22145693:-	IPR001841=Zinc finger, RING-type	N/A
21	gar-miR396	Cotton_A_16655	O65351	3	13.612	1	20	1160	1179	UUCCACAGCUUUCUUGAACU	AGUUGAAGAAACUUGUGGGA	Translation	locus=CA_chr10:7924596:7926884:-	IPR000209=Peptidase S8/S53 domain	N/A
21	gar-miR396	Cotton_A_22750	Q9FJW6	3	18.861	1	20	1280	1299	UUCCACAGCUUUCUUGAACU	AGAUUAAUGAAGCUGUGGAA	Cleavage	locus=CA_chr4:96612178:96616655:	IPR002885=Pentatricopeptide repeat	N/A
21	gar-miR396	Cotton_A_25991	Q9LY77	3	21.686	1	21	2016	2037	UUCCACAGCUUUCUUGA-ACUU	AGGUGUCAAAAAAGCUGUGGAA	Cleavage	locus=CA_chr3:97864037:97867228:-	IPR001757=Cation-transporting P-type ATPase	K01537=Ca2+-transporting ATPase [EC:3.6.3.8]
22	gar-miR397	Cotton_A_05572	O80434	1	15.763	1	20	661	680	UUGAGUGCAGCGUUGAUGAG	CUCAUCAAUGCUGCACUUAA	Cleavage	locus=CA_chr4:129106164:129108201:-	IPR001117=Multicopper oxidase, type 1	N/A
22	gar-miR397	Cotton_A_12054	Q9FJD5	1	17.538	1	20	796	815	UUGAGUGCAGCGUUGAUGAG	CUCGUCAAUGCUGCACUCAA	Cleavage	locus=CA_chr11:77398558:77400798:	IPR001117=Multicopper oxidase, type 1	N/A
22	gar-miR397	Cotton_A_00882	Q8VZA1	1.5	14.666	1	21	684	704	UUGAGUGCAGCGUUGAUGAGC	GAUUAUCAACGCUGCACUCAA	Cleavage	locus=CA_chr13:73503949:73506086:	IPR001117=Multicopper oxidase, type 1	N/A
22	gar-miR397	Cotton_A_32644	Q8C080	2	19.178	1	21	1882	1902	UUGAGUGCAGCGUUGAUGAGC	GUUCAUCAGCGCUGCAUUCAG	Cleavage	locus=CA_chr13:2565287:2572212:	IPR001683=Phox homologous domain	N/A
22	gar-miR397	Cotton_A_35771	Q9SR40	1.5	12.007	1	20	667	686	UUGAGUGCAGCGUUGAUGAG	AUCAUCAAUGCUGCACUCAA	Cleavage	locus=CA_chr13:539188:543296:	IPR001117=Multicopper oxidase, type 1	N/A
22	gar-miR397	Cotton_A_20043	O81081	2	16.092	1	21	573	593	UUGAGUGCAGCGUUGAUGAGC	GUUAAUCAAUGCUGCACUCAA	Cleavage	locus=CA_chr8:81279651:81282485:-	IPR001117=Multicopper oxidase, type 1	N/A
22	gar-miR397	Cotton_A_09234	O65782	2	12.562	1	20	50	69	UUGAGUGCAGCGUUGAUGAG	CUCAUCAACGUUGUACUCAU	Cleavage	locus=CA_chr4:125596374:125597710:	IPR001128=Cytochrome P450	N/A
22	gar-miR397	Cotton_A_02451	Q9LHJ9	1.5	18.397	1	20	901	920	UUGAGUGCAGCGUUGAUGAG	CUUAUCAAAGCUGCACUCAA	Cleavage	locus=CA_chr11:21305040:21306398:-	IPR000222=Protein phosphatase 2C, manganese/magnesium aspartate binding site	K01102=pyruvate dehydrogenase phosphatase [EC:3.1.3.43]
22	gar-miR397	Cotton_A_11285	Q9CAG5	2	13.149	1	21	922	942	UUGAGUGCAGCGUUGAUGAGC	GCUCAUCAAAGCUCCACUCAA	Cleavage	locus=CA_chr10:19306484:19309321:-	IPR011989=Armadillo-like helical	N/A
22	gar-miR397	Cotton_A_15837	Q9SIY8	2.5	8.769	1	20	574	593	UUGAGUGCAGCGUUGAUGAG	GUCAUUAAUGCUGCGCUCAA	Cleavage	locus=CA_chr13:66318063:66320195:-	IPR001117=Multicopper oxidase, type 1	N/A
22	gar-miR397	Cotton_A_06799	O65351	3	17.782	1	20	442	461	UUGAGUGCAGCGUUGAUGAG	UUCAUUGGUGUUGCACUCAA	Cleavage	locus=CA_chr3:52786034:52788992:	IPR000209=Peptidase S8/S53 domain	N/A
22	gar-miR397	Cotton_A_30962	Q6DJG6	3	15.053	1	20	659	678	UUGAGUGCAGCGUUGAUGAG	CUCAACAACGUUGCCCUCAA	Cleavage	locus=CA_chr11:56145989:56147182:-	IPR002035=von Willebrand factor, type A	N/A
22	gar-miR397	Cotton_A_07869	Q9FNX5	3	17.126	1	20	1237	1256	UUGAGUGCAGCGUUGAUGAG	CUCAUUGAUGGUGCACUUAA	Translation	locus=CA_chr6:50978766:50982939:-	IPR000375=Dynamin central domain	N/A
22	gar-miR397	Cotton_A_38236	A0JM23	3	8.19	1	20	108	127	UUGAGUGCAGCGUUGAUGAG	AUCAUCACCGCUUCACUCAA	Cleavage	locus=CA_chr1:81181873:81184542:	IPR011990=Tetratricopeptide-like helical	N/A
22	gar-miR397	Cotton_A_17382	B9IDE1	3	11.43	1	20	439	458	UUGAGUGCAGCGUUGAUGAG	CUCAUCAACGUGCCACUUAA	Translation	locus=CA_chr9:30608520:30609367:-	IPR006747=Protein of unknown function DUF599	N/A
22	gar-miR397	Cotton_A_27610	B9SFW5	3	13.454	1	20	118	137	UUGAGUGCAGCGUUGAUGAG	CUUACCAAAGCUGCAUUCAA	Cleavage	locus=CA_chr11:68115894:68119590:-	IPR029058=Alpha/Beta hydrolase fold	N/A
22	gar-miR397	Cotton_A_33422	Q80XC6	3	12.722	1	20	652	671	UUGAGUGCAGCGUUGAUGAG	CCCAACAAUGCUGCACUCGA	Cleavage	locus=CA_chr5:20683491:20692902:-	IPR011990=Tetratricopeptide-like helical	N/A
23	gar-miR398	Cotton_A_34041	Q9T048	3	17.902	1	20	2007	2025	UGUGUUCUCAGGUCGCCCCU	AUGGGCGAC-UGAGAACACA	Translation	locus=CA_chr10:47992975:47995215:-	IPR000767=Disease resistance protein	N/A
24	gar-miR403	Cotton_A_17550	P55004	2.5	9.162	1	20	2832	2851	UUUUGUGCGUGAAUCUAAUA	UAUUAGAUUUACCCACAAAC	Cleavage	locus=CA_chr9:89761891:89765742:	IPR000014=PAS domain	N/A
24	gar-miR403	Cotton_A_14573	B9RPQ0	3	12.269	1	20	668	687	UUUUGUGCGUGAAUCUAAUA	UGUUCGAUUCAUGCAUAGAA	Cleavage	locus=CA_chr6:108787532:108789123:	IPR006740=Protein of unknown function DUF604	N/A
24	gar-miR403	Cotton_A_04556	B9H418	3	12.995	1	20	1769	1788	UUUUGUGCGUGAAUCUAAUA	UAUUAGAUUCAAGGAUAAAA	Translation	locus=CA_chr6:104626131:104629371:-	N/A	N/A
26	gar-miR477	Cotton_A_09677	Q5BN22	2	23.743	1	21	752	772	ACUCUCCCUCAAGGGCUUCUG	UGGAAGCCUUUGAGGGAGAGA	Cleavage	locus=CA_chr11:33082296:33083867:-	IPR005202=Transcription factor GRAS	N/A
26	gar-miR477	Cotton_A_02260	Q2TBV1	2	17.259	1	20	671	690	ACUCUCCCUCAAGGGCUUCU	AGAAGCCAUUGAGGGAGAGA	Cleavage	locus=CA_chr13:130746061:130751971:	IPR008921=DNA polymerase III, clamp loader complex, gamma/delta/delta subunit, C-terminal	K10756=replication factor C subunit 3/5
26	gar-miR477	Cotton_A_31720	O22285	3	20.9	1	20	1179	1198	ACUCUCCCUCAAGGGCUUCU	AGAAGCCCUUGAGGAACAGU	Cleavage	locus=CA_chr12:133765343:133771745:	IPR004159=Putative S-adenosyl-L-methionine-dependent methyltransferase	N/A
27	gar-miR482	Cotton_A_21979	Q7XA40	1.5	23.402	1	21	579	599	UUUCCUAUGCCCCCCAUUCCA	UGGAAUUGGGGGUAUAGGAAA	Cleavage	locus=CA_chr8:126583570:126584352:-	IPR002182=NB-ARC	N/A
27	gar-miR482	Cotton_A_01963	Q8W4J9	1.5	19.667	1	20	559	578	UUUCCUAUGCCCCCCAUUCC	GGAAUGGGGGGCAUCGGAAA	Cleavage	locus=CA_chr6:29152884:29155934:-	IPR000767=Disease resistance protein	N/A
27	gar-miR482	Cotton_A_12961	Q9LRR4	2	23.451	1	21	624	644	UUUCCUAUGCCCCCCAUUCCA	UGGAAUGGGGGGCUUGGGGAA	Cleavage	locus=CA_chr3:83765191:83769345:	IPR000767=Disease resistance protein	N/A
27	gar-miR482	Cotton_A_03093	Q7XA42	2.5	18.203	1	21	585	605	UUUCCUAUGCCCCCCAUUCCA	UGGAAUUGGGGGUUUAGGAAA	Cleavage	locus=CA_chr13:82531741:82534305:-	IPR000767=Disease resistance protein	N/A
27	gar-miR482	Cotton_A_21665	Q9T048	2.5	18.804	1	22	494	515	UUUCCUAUGCCCCCCAUUCCAC	GCGGAAUGGGUGGCAUAGGCAA	Cleavage	locus=CA_chr7:126469053:126472001:	IPR000767=Disease resistance protein	K13459=disease resistance protein RPS2
27	gar-miR482	Cotton_A_39702	Q7XA39	3	24.622	1	21	57	77	UUUCCUAUGCCCCCCAUUCCA	UGGAAUUGGAGGUAUGGGAAA	Cleavage	locus=CA_chr2:21166741:21168651:-	IPR000767=Disease resistance protein	N/A
27	gar-miR482	Cotton_A_17247	O81825	3	11.886	1	22	500	521	UUUCCUAUGCCCCCCAUUCCAC	GCGGGAUGGGGGGGAUAGGCAA	Translation	locus=CA_chr4:134701162:134704023:	IPR000767=Disease resistance protein	N/A
27	gar-miR482	Cotton_A_24466	Q9M310	2	19.027	1	20	952	971	UCUUUCCAAUUCCUCCCAUU	AAUGGGAGGAAUUGGGUAGA	Cleavage	locus=CA_chr3:81153995:81155203:	IPR001810=F-box domain	N/A
27	gar-miR482	Cotton_A_19302	Q40392	3	24.699	1	22	652	673	UCUUUCCAAUUCCUCCCAUUCC	GGAAUUGGUGGGAUUGGGAAGA	Cleavage	locus=CA_chr5:29828434:29836391:	IPR000157=Toll/interleukin-1 receptor homology (TIR) domain	N/A
27	gar-miR482	Cotton_A_21870	O82491	2.5	4.518	1	20	3038	3057	UCUUUCCAAUUCCUCCCAUU	CAUGGGAGGAGUUGGAGAGG	Cleavage	locus=CA_chr13:134763178:134766372:-	IPR000994=Peptidase M24, structural domain	N/A
27	gar-miR482	Cotton_A_17523	Q9SN39	2.5	14.648	1	20	2159	2178	UCUUUCCAAUUCCUCCCAUU	AAUGGGAGGAAGUGAAAAGA	Translation	locus=CA_chr9:89978044:89980671:	IPR002885=Pentatricopeptide repeat	N/A
27	gar-miR482	Cotton_A_15102	Q2XWK0	2.5	20.786	1	20	1239	1258	UCUUUCCAAUUCCUCCCAUU	GAUGGGAAGAAUUGGAGGGA	Cleavage	locus=CA_chr10:87346809:87348508:	IPR005828=General substrate transporter	N/A
27	gar-miR482	Cotton_A_39337	Q8H129	2.5	18.492	1	20	228	247	UCUUUCCAAUUCCUCCCAUU	GAUGGGAAGGAUUGGAGAGA	Cleavage	locus=CA_chr10:41482040:41483662:	IPR004843=Calcineurin-like phosphoesterase domain, apaH type	N/A
27	gar-miR482	Cotton_A_13362	Q767K6	3	10.786	1	21	565	585	UCUUUCCAAUUCCUCCCAUUC	GAGAGGGAGGAUUUGGAGAGA	Translation	locus=CA_chr6:99283623:99289108:-	IPR001650=Helicase, C-terminal	K12813=pre-mRNA-splicing factor ATP-dependent RNA helicase DHX16 [EC:3.6.4.13]
27	gar-miR482	Cotton_A_01804	Q9UBL3	3	13.656	1	21	558	578	UCUUUCCAAUUCCUCCCAUUC	GAAUGGUGGGAAUGGGGAAGA	Cleavage	locus=CA_chr11:79790926:79794112:-	IPR001870=B30.2/SPRY domain	N/A
27	gar-miR482	Cotton_A_22477	Q9T041	3	23.698	1	22	2764	2785	UCUUUCCAAUUCCUCCCAUUCC	GUGAUGGGAGAGAUUGGAGGGA	Cleavage	locus=CA_chr10:37016439:37022237:	IPR011989=Armadillo-like helical	N/A
27	gar-miR482	Cotton_A_14841	Q9FHS6	2.5	10.004	1	22	819	840	UCUUUCCAAUUCCUCCCAUUCC	GAAAUGGGAAGAAAUGGAGAGA	Translation	locus=CA_chr8:31040994:31042073:	IPR001810=F-box domain	N/A
27	gar-miR482	Cotton_A_16308	Q8LLE5	3	21.89	1	20	1340	1359	UCUUUCCAAUUCCUCCCAUU	AAUUGGAGGAGUUGCAAAGA	Cleavage	locus=CA_chr8:45898603:45902015:-	IPR008587=Filament-like plant protein	N/A
27	gar-miR482	Cotton_A_03592	Q9FGN8	2.5	17.983	1	20	2066	2085	UCUUUCCAAUUCCUCCCAUU	AAUGGGAGGAACAGGAAAGG	Translation	locus=CA_chr1:66667189:66669980:-	N/A	N/A
27	gar-miR482	Cotton_A_28680	Q9SJ73	3	13.176	1	20	263	282	UCUUUCCAAUUCCUCCCAUU	GAUGUGGGGAAUUGGAAGGG	Cleavage	locus=CA_chr7:21362878:21364632:-	IPR002885=Pentatricopeptide repeat	N/A
27	gar-miR482	Cotton_A_14097	Q9SP32	3	8.971	1	22	677	698	UCUUUCCAAUUCCUCCCAUUCC	GCAAUAGGAGGGAUGGGAGAGA	Cleavage	locus=CA_chr12:122863850:122873212:-	IPR000999=Ribonuclease III domain	K11592=endoribonuclease Dicer [EC:3.1.26.-]
27	gar-miR482	Cotton_A_21687	P08799	3	7.892	1	22	351	372	UCUUUCCAAUUCCUCCCAUUCC	GAAAGGGGAGGACUUGGAAGGG	Translation	locus=CA_chr7:127393892:127402955:	IPR000048=IQ motif, EF-hand binding site	K10357=myosin V
27	gar-miR482	Cotton_A_11628	Q9S7G7	3	19.588	1	22	221	242	UCUUUCCAAUUCCUCCCAUUCC	GCAAUGCAAGGAAUUGGAAGGG	Cleavage	locus=CA_chr7:50226311:50228512:	IPR001005=SANT/Myb domain	N/A
27	gar-miR482	Cotton_A_40011	A3KPN8	3	17.564	1	20	773	792	UCUUUCCAAUUCCUCCCAUU	UAUGGAAGGAACUGGAAAGA	Translation	locus=CA_chr7:123895694:123901031:-	IPR011990=Tetratricopeptide-like helical	N/A
27	gar-miR482	Cotton_A_00990	B9HHR1	3	14.778	1	20	805	824	UCUUUCCAAUUCCUCCCAUU	CAUGGCAAGAAUUGGAAAGA	Cleavage	locus=CA_chr13:74640868:74642605:	IPR025846=PMR5 N-terminal domain	N/A
27	gar-miR482	Cotton_A_37691	Q8BK64	3	22.594	1	20	1000	1019	UCUUUCCAAUUCCUCCCAUU	ACUGAGAGGGGUUGGAAAGA	Cleavage	locus=CA_chr12:126607081:126608341:-	IPR013538=Activator of Hsp90 ATPase homologue 1-like	N/A
27	gar-miR482	Cotton_A_14664	B9MXM0	3	7.358	1	20	500	519	UCUUUCCAAUUCCUCCCAUU	AAUCGGAGAAGUUGGAAAGG	Cleavage	locus=CA_chr4:86298361:86299077:-	IPR025520=Domain of unknown function DUF4408	N/A
27	gar-miR482	Cotton_A_05829	Q9CXS4	3	19.505	1	20	346	365	UCUUUCCAAUUCCUCCCAUU	GAUGGCAAGAAUUGGGAAGA	Cleavage	locus=CA_chr3:40053751:40054188:	IPR006913=Glutathione-dependent formaldehyde-activating enzyme/centromere protein V	N/A
27	gar-miR482	Cotton_A_12012	Q9C5J8	3	14.42	1	20	409	429	UCUUUCCAAUUCCUC-CCAUU	GAUGGAGAGGAAUUGGAGAGG	Cleavage	locus=CA_chr3:55061202:55067624:-	IPR000184=Bacterial surface antigen (D15)	K07277=outer membrane protein insertion porin family
27	gar-miR482	Cotton_A_22284	Q8RXS5	3	24.536	1	22	559	580	UCUUUCCUACUCCUCCCAUUCC	GGGAUGGGAGGGGUGGGCAAGA	Cleavage	locus=CA_chr10:78716203:78721526:	IPR000767=Disease resistance protein	N/A
27	gar-miR482	Cotton_A_15238	Q9SU08	2.5	7.303	1	22	1728	1749	UCUUUCCUACUCCUCCCAUUCC	GGAAAGGGAGGAGAAGGAGAGA	Translation	locus=CA_chr1:127776504:127782419:-	IPR001623=DnaJ domain	N/A
27	gar-miR482	Cotton_A_03740	Q0WQ57	2.5	6.354	1	22	1704	1725	UCUUUCCUACUCCUCCCAUUCC	GGAAAGGGAGGAGAAGGAGAGA	Translation	locus=CA_chr4:52196834:52204019:	IPR001623=DnaJ domain	N/A
27	gar-miR482	Cotton_A_07892	O82302	2	13.397	1	21	1461	1481	UCUUUCCUACUCCUCCCAUUC	GACUGGGAGGAGAAGGAAAGA	Translation	locus=CA_chr6:50573401:50578368:-	IPR001932=Protein phosphatase 2C (PP2C)-like domain	N/A
27	gar-miR482	Cotton_A_25457	B9HF70	3	12.839	1	22	2023	2044	UCUUUCCUACUCCUCCCAUUCC	GGGAUGGGAUGGCUAGGAAAGA	Translation	locus=CA_chr12:138967090:138969759:-	N/A	N/A
27	gar-miR482	Cotton_A_34188	O27555	3	20.042	1	22	196	217	UCUUUCCUACUCCUCCCAUUCC	GGCAAGGGAGGUGUAGGAAAGA	Translation	locus=CA_chr1:49775532:49778593:-	IPR016300=Arsenical pump ATPase, ArsA/GET3	K01551=arsenite-transporting ATPase [EC:3.6.3.16]
27	gar-miR482	Cotton_A_37355	Q76CU2	3	16.947	1	20	1965	1984	UCUUUCCUACUCCUCCCAUU	AAUGGGAGGAUUAGGAAGAA	Translation	locus=CA_chr2:88942105:88949010:-	IPR003439=ABC transporter-like	N/A
27	gar-miR482	Cotton_A_05314	Q89A95	2.5	9.629	1	20	427	446	UCUUUCCUACUCCUCCCAUU	AAUCGAAGGAGUAGGAGAGA	Cleavage	locus=CA_chr12:48795873:48800311:-	IPR003593=AAA+ ATPase domain	N/A
27	gar-miR482	Cotton_A_39660	B9HRR5	2.5	12.85	1	20	1053	1072	UCUUUCCUACUCCUCCCAUU	GAUGAAAGGAGUAGGAAAGA	Cleavage	locus=CA_chr1:142857438:142859574:	IPR001878=Zinc finger, CCHC-type	N/A
27	gar-miR482	Cotton_A_15893	Q9SK55	3	21.056	1	20	213	232	UCUUUCCUACUCCUCCCAUU	GGUGGGGGGAGGAGGAGAGA	Translation	locus=CA_chr13:66974533:66976275:	IPR003441=NAC domain	N/A
27	gar-miR482	Cotton_A_13977	P32292	2.5	20.962	1	20	120	139	UCUUUCCUACUCCUCCCAUU	AAUAGGAGGAGCAGGAAGGA	Translation	locus=CA_chr12:97225452:97225845:-	IPR004926=Late embryogenesis abundant protein, LEA-5	N/A
27	gar-miR482	Cotton_A_33721	Q08747	3	14.894	1	21	274	294	UCUUUCCUACUCCUCCCAUUC	GAAGAGGAGGAGCAGGAAAGA	Translation	locus=CA_chr12:136165208:136169387:-	IPR003121=SWIB/MDM2 domain	K15223=upstream activation factor subunit UAF30
27	gar-miR482	Cotton_A_28394	Q38834	3	16.61	1	22	574	595	UCUUGCCUACUCCGCCCAUGCC	GGAAUGGGUGGAUUGGGCAAGA	Translation	locus=CA_chr6:8478507:8479850:	IPR000767=Disease resistance protein	N/A
27	gar-miR482	Cotton_A_21030	Q9CAG8	2.5	23.554	1	20	198	217	UCUUGCCUACUCCGCCCAUG	CAUGGGCGGUGUAUGCAAGA	Translation	locus=CA_chr6:34652744:34654180:	IPR001810=F-box domain	N/A
28	gar-miR530	Cotton_A_06959	Q94DG6	2	13.649	1	20	448	467	UGCAUUUGCACCUGCACCUU	AGGGUGCAAGUGCAAGUGCA	Cleavage	locus=CA_chr10:88850236:88851342:-	IPR003689=Zinc/iron permease	N/A
28	gar-miR530	Cotton_A_08066	Q6PGP7	3	24.694	1	21	979	999	UGCAUUUGCACCUGCACCUUC	GCAGGUGCUGGUGCAAAUGCC	Cleavage	locus=CA_chr6:114620059:114624932:	IPR001440=Tetratricopeptide TPR1	N/A
28	gar-miR530	Cotton_A_36571	B9SPK7	3	10.117	1	21	415	435	UGCAUUUGCACCUGCACCUUC	GAAGGUGAAGGUGAAGGUGCA	Cleavage	locus=CA_chr10:24981158:24982905:-	IPR011990=Tetratricopeptide-like helical	N/A
28	gar-miR530	Cotton_A_23879	Q0PGJ6	3	18.953	1	21	633	653	UGCAUUUGCACCUGCACCUUC	GGGGGUGAAGGUGGAAAUGCA	Cleavage	locus=CA_chr7:72232227:72234086:	IPR001395=Aldo/keto reductase	N/A
28	gar-miR530	Cotton_A_13431	Q9SJM6	3	19.286	1	20	354	373	UGCAUUUGCACCUGCACCUU	CGGGUUCAGGUGCAAAUGCG	Cleavage	locus=CA_chr11:75934373:75934876:-	IPR000058=Zinc finger, AN1-type	N/A
28	gar-miR530	Cotton_A_00919	A3KGB4	2.5	20.1	1	20	632	651	UGCAUUUGCACCUGCACCUU	GAGGUGCUGCUGCAAAUGCA	Translation	locus=CA_chr13:73877281:73883733:-	IPR000195=Rab-GTPase-TBC domain	N/A
28	gar-miR530	Cotton_A_02004	Q9EQH3	3	19.177	1	20	562	581	UGCAUUUGCACCUGCACCUU	AAGUUGUGGGUGCGGAUGCA	Cleavage	locus=CA_chr6:29409354:29416034:	IPR005378=Vacuolar protein sorting-associated protein 35, Vps35	N/A
28	gar-miR530	Cotton_A_23293	Q11207	3	23.047	1	20	1739	1758	UGCAUUUGCACCUGCACCUU	AAGGUGUUGGUGCAACUGCA	Cleavage	locus=CA_chr4:27185034:27190470:-	IPR003034=SAP domain	K10798=poly [ADP-ribose] polymerase [EC:2.4.2.30]
28	gar-miR530	Cotton_A_27951	P43293	2.5	19.387	1	20	194	213	UGCAUUUGCACCUGCACCUU	AUGGUGCAAGUGCAAGUGCA	Cleavage	locus=CA_chr1:6269319:6271315:-	IPR000719=Protein kinase domain	K04733=interleukin-1 receptor-associated kinase 4 [EC:2.7.11.1]
28	gar-miR530	Cotton_A_01668	Q8L3W1	3	12.904	1	21	1192	1212	UGCAUUUGCACCUGCACCUUC	GAAAGUACAGGGGCAAAUGCA	Translation	locus=CA_chr1:136266657:136268568:-	IPR003340=B3 DNA binding domain	N/A
28	gar-miR530	Cotton_A_08945	O64407	3	12.857	1	21	1147	1167	UGCAUUUGCACCUGCACCUUC	GAAGUUGCAGGAGAAAAUGCA	Translation	locus=CA_chr5:9728500:9730497:-	IPR001371=Glycoside hydrolase, family 14B, plant	N/A
28	gar-miR530	Cotton_A_31241	Q5N870	3	13.289	1	20	2069	2088	UGCAUUUGCACCUGCACCUU	AAGAUUCAGGUGCAGGUGCA	Cleavage	locus=CA_chr7:97079503:97090015:-	IPR000999=Ribonuclease III domain	K11592=endoribonuclease Dicer [EC:3.1.26.-]
28	gar-miR530	Cotton_A_27591	B9RJV0	3	13.381	1	20	1195	1214	UGCAUUUGCACCUGCACCUU	AAGAUGAAGGUGCAAGUGCG	Cleavage	locus=CA_chr10:18060655:18068033:-	N/A	N/A
28	gar-miR530	Cotton_A_19753	Q6S001	3	13.894	1	21	1423	1442	UGCAUUUGCACCUGCACCUUC	GAAGGU-CAGGUGAAAAUGCA	Cleavage	locus=CA_chr13:63046070:63058590:	IPR001752=Kinesin, motor domain	K11498=centromeric protein E
29	gar-miR535	Cotton_A_36407	Q84WJ2	3	15.496	1	21	605	625	UGACAACGAGAGAGAGCACGU	AGGUGGUUUCUCUUGUUGUCA	Cleavage	locus=CA_chr6:80447404:80452720:-	IPR007238=DNA primase large subunit, eukaryotic/archaeal	K02685=DNA primase large subunit [EC:2.7.7.-]
29	gar-miR535	Cotton_A_20417	Q9FN37	2.5	14.318	1	20	1188	1206	UGACAACGAGAGAGAGCACG	CGUGUUC-CUCUCGUUGUCA	Cleavage	locus=CA_chr12:53064378:53067533:	IPR000719=Protein kinase domain	N/A
30	gar-miR6118	Cotton_A_26110	Q9LX66	2.5	24.539	1	22	1349	1370	UUCCCGAGGCCACCCAUUCCAG	UUGGAAUAGGAGGCUUCGGGAA	Cleavage	locus=CA_chr7:122022548:122024905:-	IPR000719=Protein kinase domain	N/A
30	gar-miR6118	Cotton_A_12961	Q9LRR4	3	23.451	1	22	623	644	UUCCCGAGGCCACCCAUUCCAG	UUGGAAUGGGGGGCUUGGGGAA	Cleavage	locus=CA_chr3:83765191:83769345:	IPR000767=Disease resistance protein	N/A
30	gar-miR6118	Cotton_A_09350	Q42484	2.5	20.192	1	21	519	539	UUCCCGAGGCCACCCAUUCCA	UGGAAUGGGUGGAGUUGGGAA	Translation	locus=CA_chr8:59264739:59267432:-	IPR000767=Disease resistance protein	K13459=disease resistance protein RPS2
30	gar-miR6118	Cotton_A_10991	Q40392	2.5	23.847	1	20	655	674	UUCCCGAGGCCACCCAUUCC	GGAAUGGGUGGCAUCGGUAA	Cleavage	locus=CA_chr4:104635407:104636645:-	IPR000157=Toll/interleukin-1 receptor homology (TIR) domain	N/A
30	gar-miR6118	Cotton_A_25326	O82484	3	21.169	1	21	432	452	UUCCCGAGGCCACCCAUUCCA	UGGAAUGGGCGGGAUCGGGAA	Translation	locus=CA_chr7:93604185:93606356:-	IPR000767=Disease resistance protein	N/A
30	gar-miR6118	Cotton_A_24865	O81825	3	17.133	1	20	499	518	UUCCCGAGGCCACCCAUUCC	GGGAUGGGCGGUAUCGGGAA	Cleavage	locus=CA_chr4:132648368:132651322:	IPR000767=Disease resistance protein	N/A
30	gar-miR6118	Cotton_A_25331	Q9T048	3	17.207	1	20	496	515	UUCCCGAGGCCACCCAUUCC	GGAAUGGGCGGGAUCGGGAA	Translation	locus=CA_chr7:93550312:93554639:-	IPR000767=Disease resistance protein	N/A
31	gar-miR6295	Cotton_A_09561	Q3E7D0	2.5	10.776	1	22	1720	1741	AGGAGGAUAAAGAUGAUUCAGC	GUUGGAUUAUCUUUAUUUUUCU	Cleavage	locus=CA_chr1:105131928:105138877:-	IPR006043=Xanthine/uracil/vitamin C permease	N/A
31	gar-miR6295	Cotton_A_38803	Q9SZE7	2	10.335	1	21	283	303	AGGAGGAUAAAGAUGAUUCAG	UUGAAUCAUCUUAAUUCUCUU	Translation	locus=CA_chr6:61373283:61374218:-	IPR000823=Plant peroxidase	N/A
31	gar-miR6295	Cotton_A_39378	Q02527	3	19.247	1	23	728	750	AGGAGGAUAAAGAUGAUUCAGCA	UGAAGAAUUAUCUUUAUUCUUUU	Cleavage	locus=CA_chr2:92112629:92114385:	IPR006813=Glycosyl transferase, family 17	K00737=beta-1,4-mannosyl-glycoprotein beta-1,4-N-acetylglucosaminyltransferase [EC:2.4.1.144]
31	gar-miR6295	Cotton_A_08610	A5ASG4	3	14.88	1	24	1285	1308	AGGAGGAUAAAGAUGAUUCAGCAU	AAGUUGGAACAUCUUGAUCUUCCU	Translation	locus=CA_chr9:63922357:63927370:-	IPR011989=Armadillo-like helical	N/A
31	gar-miR6295	Cotton_A_12329	Q8W3K3	3	16.963	1	22	2004	2025	AGGAGGAUAAAGAUGAUUCAGC	GUUGAGACAUCUAUAUCUUCCU	Translation	locus=CA_chr4:23178281:23182255:	IPR000767=Disease resistance protein	N/A
31	gar-miR6295	Cotton_A_14392	Q9SKD9	2.5	24.078	1	20	62	81	AGGAGGAUAAAGAUGAUUCA	UGAAGCAUCUUCAUCUUCCU	Translation	locus=CA_chr4:8139296:8140980:	IPR003657=DNA-binding WRKY	N/A
31	gar-miR6295	Cotton_A_29958	Q93ZB9	3	15.779	1	20	116	135	AGGAGGAUAAAGAUGAUUCA	UGAAUAAACUUUAUCUUCUU	Cleavage	locus=CA_chr11:15195279:15199153:	IPR013120=Male sterility, NAD-binding	K13356=fatty acyl-CoA reductase [EC:1.2.1.-]
32	gar-miR7484	Cotton_A_36034	Q9LXE5	3	17.483	1	20	323	342	AACAGAAUGACCAAUUUACU	AGUUGAUUGAUCAUUUUGUU	Translation	locus=CA_chr10:113686352:113690340:	IPR001525=C-5 cytosine methyltransferase	N/A
32	gar-miR7484	Cotton_A_10976	Q09795	3	14.277	1	20	543	562	AAAGAACAAACUGAUCAUUC	GAAGGAUCAGUUUCUUUUUU	Cleavage	locus=CA_chr4:104485342:104493807:	IPR000587=Creatinase, N-terminal	K01262=Xaa-Pro aminopeptidase [EC:3.4.11.9]
32	gar-miR7484	Cotton_A_28199	B9IJT8	3	17.344	1	21	1083	1103	AAAGAACAAACUGAUCAUUCU	GGAGUGUUCGAUUUGUUCUUU	Translation	locus=CA_chr11:26620027:26622063:-	N/A	N/A
32	gar-miR7484	Cotton_A_35950	Q9SMZ2	3	16.886	1	20	417	436	AAAGAACAAACUGAUCAUUC	UAUUGAUAAGUUUGUUCUUU	Cleavage	locus=CA_chr5:34344337:34346533:-	IPR002885=Pentatricopeptide repeat	N/A
32	gar-miR7484	Cotton_A_12931	O82380	3	13.542	1	22	1696	1717	AUACGUUAGAUCAAAGAGUAAA	UAUGUUCUUUUAUCUAAUGUGU	Cleavage	locus=CA_chr9:66103927:66106128:	IPR002885=Pentatricopeptide repeat	N/A
33	gar-miR7502	Cotton_A_21645	Q9LI74	3	19.798	1	24	70	93	AUGGAUGAAACUUUUAACAGAAAG	CUCUCUGUUGCAGGUUUUAUCUAU	Cleavage	locus=CA_chr11:93182950:93184357:	N/A	N/A
33	gar-miR7502	Cotton_A_11145	Q94LW6	2	15.361	1	21	1707	1727	AUGGAUGAAACUUUUAACAGA	UCUGUCAGGAGUUUCAUCCAU	Cleavage	locus=CA_chr11:56581362:56584591:	IPR001902=Sulphate anion transporter	N/A
33	gar-miR7502	Cotton_A_04700	Q9SVS0	3	16.386	1	24	356	379	AAUGGAUGAAAUUUUUAACAAAAA	UGUUUGUUGCAGAUCUCAUCCAUU	Translation	locus=CA_chr10:20313929:20317336:	IPR006145=Pseudouridine synthase, RsuA/RluB/C/D/E/F	N/A
33	gar-miR7502	Cotton_A_11448	D0EL35	2.5	20.755	1	20	2316	2335	AAUGGAUGAAAUUUUUAACA	UGUUAAUAAUUUCAUCUAUA	Cleavage	locus=CA_chr10:69223391:69230587:	IPR028262=CST complex subunit CTC1, plant	N/A
33	gar-miR7502	Cotton_A_12219	O14197	3	9.985	1	24	212	235	AAUGGAUGAAAUUUUUAACAAAAA	UUAGUGUUAAAAAAUUCAUUCAAU	Translation	locus=CA_chr1:84150886:84152238:	IPR004776=Auxin efflux carrier	N/A
33	gar-miR7502	Cotton_A_29769	P97868	3	10.238	1	20	434	453	AAUGGAUGAAAUUUUUAACA	GGUUUAAAAUUUCAUCUGUU	Cleavage	locus=CA_chr10:5797200:5798189:-	IPR013083=Zinc finger, RING/FYVE/PHD-type	N/A
33	gar-miR7502	Cotton_A_27994	A6QLT2	3	12.395	1	21	1726	1745	AAUGGAUGAAAUUUUUAACAA	UUGUUAAGGAUUU-AUCCAUU	Cleavage	locus=CA_chr7:122817246:122832665:-	IPR004182=GRAM domain	K18081=myotubularin-related protein 1/2 [EC:3.1.3.-]
33	gar-miR7502	Cotton_A_04372	Q8BZZ3	3	18.736	1	24	1362	1385	AGAUGGAUGAAAUUUUUAACAGAA	UGUUGUUGAAGUUUUUAUCUAUCU	Cleavage	locus=CA_chr5:25735490:25743444:-	IPR001202=WW domain	N/A
33	gar-miR7502	Cotton_A_23787	Q9Y305	3	24.471	1	21	1323	1343	AGAUGGAUGAAAUUUUUAACA	UGUUGGAAAUUUCCUCCGUUU	Cleavage	locus=CA_chr9:80278247:80282116:-	IPR029069=HotDog domain	K17361=acyl-coenzyme A thioesterase 9 [EC:3.1.2.-]
33	gar-miR7502	Cotton_A_32410	Q54E04	3	19.764	1	22	2403	2424	AGAUGGAUGAAAUUUUUAACAG	CGGUUAUAAAUUUCAGCCAUUU	Cleavage	locus=CA_chr7:124680792:124686444:	IPR002490=V-type ATPase, V0 complex, 116kDa subunit family	K02154=V-type H+-transporting ATPase subunit a
34	gar-miR7504	Cotton_A_30984	Q9LYT3	2.5	19.395	1	24	793	816	AAGAAUGACAUAGAAUCACAGUUU	GAGUUGUGGUACUAUGCCAUUCUU	Cleavage	locus=CA_chr4:17596347:17605251:	IPR002528=Multi antimicrobial extrusion protein	N/A
34	gar-miR7504	Cotton_A_20849	Q9SXA1	3	16.895	1	24	1912	1935	AAGAAUGACAUAGAAUCACAGUUU	AACUUGUGGUUCUAUGUUGCUCUU	Cleavage	locus=CA_chr5:53723612:53745451:	IPR000403=Phosphatidylinositol 3-/4-kinase, catalytic domain	K00888=phosphatidylinositol 4-kinase [EC:2.7.1.67]
34	gar-miR7504	Cotton_A_35955	Q03662	3	17.315	1	24	186	210	AAGAAUGA-CAUAGAAUCACAGUUU	AAUUUGUGAGUCUAUGAUCAUUCUU	Translation	locus=CA_chr11:46995035:46995773:-	IPR004045=Glutathione S-transferase, N-terminal	K00799=glutathione S-transferase [EC:2.5.1.18]
34	gar-miR7504	Cotton_A_16424	E0CQ59	3	16.4	1	23	346	368	AAGAGGAUGACAAAUUAGAUUUU	AGAAUCUGGUUUGACAUCCUCUG	Translation	locus=CA_chr8:84135311:84137143:-	N/A	N/A
34	gar-miR7504	Cotton_A_10246	Q9LQ55	3	18.62	1	24	172	195	AAGAGGAUGACAAAUUAGAUUUUU	AACAGUCUGAUUGGACAUCCUCUU	Translation	locus=CA_chr9:62686742:62697361:-	IPR000375=Dynamin central domain	K01528=dynamin GTPase [EC:3.6.5.5]
34	gar-miR7504	Cotton_A_23901	D7U8U2	2.5	14.875	1	22	453	474	AAGAGGAUGACAAAUUAGAUUU	AUGUUUAAAUUGUCAUCUUCUU	Cleavage	locus=CA_chr5:59227402:59228175:-	IPR001202=WW domain	N/A
34	gar-miR7504	Cotton_A_34789	Q84TG3	2.5	15.386	1	20	1158	1177	AAGAGGAUGACAAAUUAGAU	AUCUCAUUUGUUGUCUUCUU	Cleavage	locus=CA_chr12:29314952:29316142:	IPR003613=U box domain	N/A
34	gar-miR7504	Cotton_A_33318	B9SC24	3	17.97	1	20	414	433	AAGAGGAUGACAAAUUAGAU	UUCUAAUUUAUCAUCCUCUG	Translation	locus=CA_chr8:103754882:103757044:-	N/A	K17569=G patch domain-containing protein 2
34	gar-miR7504	Cotton_A_10793	O81765	3	10.702	1	20	753	772	AAGAGGAUGACAAAUUAGAU	GUCUAAUUUCUCAUUCUCUC	Translation	locus=CA_chr6:66119728:66121224:-	IPR001611=Leucine-rich repeat	N/A
34	gar-miR7504	Cotton_A_30273	Q9SJE8	3	20.151	1	23	498	520	AAGAGGAUGACAAAUUAGAUUUU	GAUAUUUAUUUUGACAUUCUCUU	Translation	locus=CA_chr11:42133879:42135808:	IPR020966=Aluminum-activated malate transporter	N/A
34	gar-miR7504	Cotton_A_33966	Q5VRH9	3	14.205	1	20	912	931	AAGAGGAUGACAAAUUAGAU	GUCUGAUUUGAUAUCCUUUU	Translation	locus=CA_chr8:108251510:108253193:	IPR000225=Armadillo	N/A
34	gar-miR7504	Cotton_A_07112	Q00451	3	9.885	1	21	652	672	AAGAGGAUGACAAAUUAGAUU	GGUUUCAUUUGUCCUCCUCUU	Cleavage	locus=CA_chr6:74628734:74629408:-	IPR016140=Bifunctional inhibitor/plant lipid transfer protein/seed storage helical domain	N/A
34	gar-miR7504	Cotton_A_03767	B9GNH0	3	19.992	1	20	352	371	AAGAGGAUGACAAAUUAGAU	AUUUAUUUUGACAUCCUUUU	Translation	locus=CA_chr4:51910612:51911251:-	IPR007493=Protein of unknown function DUF538	N/A
34	gar-miR7504	Cotton_A_05437	Q4KLL4	3	22.433	1	20	1246	1265	AAGAGGAUGACAAAUUAGAU	GUCCUAUUUGUCAUCUUCUU	Cleavage	locus=CA_chr10:49445254:49449073:-	IPR004240=Nonaspanin (TM9SF)	K17086=transmembrane 9 superfamily member 2/4
34	gar-miR7504	Cotton_A_00223	Q9T029	3	10.983	1	23	230	252	AGGAGAAUGAUAAAUCGGAUUUU	ACAAUUCGAUUUGCCAUUUUUCU	Translation	locus=CA_chr7:39033276:39035280:-	IPR004977=Ribosomal protein S25	K02975=small subunit ribosomal protein S25e
34	gar-miR7504	Cotton_A_34313	B9SBJ6	2.5	9.866	1	20	3164	3183	AGGAGAAUGAUAAAUCGGAU	CUCUGAUUUAUCCUUCUCCU	Cleavage	locus=CA_chr1:35432754:35438563:-	N/A	N/A
34	gar-miR7504	Cotton_A_16344	B9H3R4	2.5	16.978	1	21	939	959	AGGAGAAUGAUAAAUCGGAUU	GAUCCAAUUUAGCAUUUUCCU	Translation	locus=CA_chr9:53278156:53282084:	IPR011047=Quinonprotein alcohol dehydrogenase-like superfamily	N/A
34	gar-miR7504	Cotton_A_03333	B3MMA5	3	20.51	1	24	2708	2731	AGGAGAAUGAUAAAUCGGAUUUUU	GGGUAUCUGAGUUAUUGUUCUCUU	Cleavage	locus=CA_chr3:29742861:29746409:-	IPR000330=SNF2-related	N/A
34	gar-miR7504	Cotton_A_03305	D7TT18	3	12.872	1	20	415	434	AGGAGAAUGAUAAAUCGGAU	AUCGGUUUUAUUAUUUUCCU	Cleavage	locus=CA_chr3:28337920:28340382:	N/A	N/A
34	gar-miR7504	Cotton_A_03611	B9NAN6	3	12.327	1	22	461	482	AUAGGAGAAUGACAAAUCAGAU	AUGUGACUUGUUAUUCUCUUAU	Cleavage	locus=CA_chr1:66841953:66845687:-	IPR001305=Heat shock protein DnaJ, cysteine-rich domain	N/A
34	gar-miR7504	Cotton_A_28132	Q6AZB8	3	21.536	1	20	1059	1078	AAUGGGAGAAUGACAAAUCA	UGAUAUGUCAUUGUCCCAUC	Cleavage	locus=CA_chr10:58891006:58893435:	IPR027806=Harbinger transposase-derived nuclease domain	N/A
34	gar-miR7504	Cotton_A_27471	Q8L709	3	22.7	1	22	593	614	AAUGGGAGAAUGACAAAUCAGA	UGUCAUUUGUCUUUUUUCCAUU	Translation	locus=CA_chr3:33463256:33465902:	IPR006153=Cation/H+ exchanger	N/A
34	gar-miR7504	Cotton_A_06398	Q9Y263	3	17.048	1	20	671	690	AAUGGGAGAAUGACAAAUCA	UGGUUGGUCAUACUUCCAUU	Translation	locus=CA_chr12:5450560:5458181:	IPR001680=WD40 repeat	K14018=phospholipase A-2-activating protein
34	gar-miR7504	Cotton_A_39775	Q2XWK0	1	18.309	1	24	386	409	AGGAUAAGAAUACUGAUGUGGUAU	GUGGCACAUCUGUAUUCUUAUCCU	Cleavage	locus=CA_chr2:53586113:53589414:-	IPR005828=General substrate transporter	N/A
34	gar-miR7504	Cotton_A_25360	Q5RAX0	3	2.019	1	22	186	207	AGGAUAAGAAUACUGAUGUGGU	ACAACAGCAAUAUUCUUAUCCU	Cleavage	locus=CA_chr11:72457702:72462560:	IPR007133=RNA polymerase II-associated, Paf1	K15174=RNA polymerase II-associated factor 1
34	gar-miR7504	Cotton_A_17108	Q9C5X9	3	13.126	1	22	2031	2052	AGGAUAAGAAUACUGAUGUGGU	AUCAUCUCAAUGUUCUUAUCCU	Cleavage	locus=CA_chr10:88928585:88938041:-	IPR000197=Zinc finger, TAZ-type	N/A
34	gar-miR7504	Cotton_A_33453	P54697	3	13.767	1	22	3400	3421	AGGAUAAGAAUACUGAUGUGGU	AACACAUCAGCAUUAUUGUUCU	Cleavage	locus=CA_chr3:45160943:45173973:-	IPR000048=IQ motif, EF-hand binding site	K10357=myosin V
34	gar-miR7504	Cotton_A_18527	Q06327	3	22.199	1	21	595	615	AGGAUAAGAAUACUGAUGUGG	UCACACGAGUAUCCUUAUCCU	Translation	locus=CA_chr3:61644258:61647436:-	IPR000907=Lipoxygenase	N/A
34	gar-miR7504	Cotton_A_27365	O81117	3	10.198	1	21	50	70	AGGAUGAAAAUACUGAUAUGG	UCAUAUCAGUGUUUUUCUCUU	Cleavage	locus=CA_chr11:59815455:59816980:	IPR001128=Cytochrome P450	N/A
34	gar-miR7504	Cotton_A_13327	Q9M1E2	3	16.08	1	22	268	289	AGGAUGAAAAUACUGAUAUGGC	GUCAUCUCAUUAUUUUCAUCCA	Cleavage	locus=CA_chr1:70439690:70443496:	IPR000109=Proton-dependent oligopeptide transporter family	N/A
34	gar-miR7504	Cotton_A_04423	O74926	3	16.045	1	20	181	201	AGGAUGAA-AAUACUGAUAUG	CAUAUCAGUGUUAUUCAUCUU	Translation	locus=CA_chr5:25248402:25249211:	IPR022764=Peptidase S54, rhomboid domain	N/A
34	gar-miR7504	Cotton_A_22169	Q659C4	3	20.467	1	20	465	484	AGGAUGAAAAUACUGAUAUG	CACAUCAGUGUUAUCAUCUU	Cleavage	locus=CA_chr4:99700223:99704201:-	IPR006630=RNA-binding protein Lupus La	N/A
34	gar-miR7504	Cotton_A_15121	Q8RX88	3	18.892	1	20	1202	1221	AGGAUGAAAAUACUGAUAUG	CUUAUCACUAUUCUCAUCCU	Cleavage	locus=CA_chr7:99954587:99960515:-	IPR001915=Peptidase M48	K06013=STE24 endopeptidase [EC:3.4.24.84]
34	gar-miR7504	Cotton_A_07270	D7SUV8	3	22.91	1	21	241	261	AGGAUGAAAAUACUGAAGUGG	CCACUUCAGGAUUUUCACCUU	Cleavage	locus=CA_chr1:48257209:48259506:	N/A	N/A
34	gar-miR7504	Cotton_A_28665	P32361	2	12.249	1	20	647	666	AGGAUGAAAAUACUGAAGUG	CACUGCAGUCUUUUCAUCCU	Translation	locus=CA_chr1:137443830:137448207:-	IPR000719=Protein kinase domain	K08852=serine/threonine-protein kinase/endoribonuclease IRE1 [EC:2.7.11.1 3.1.26.-]
34	gar-miR7504	Cotton_A_24163	D7TR60	3	13.81	1	21	536	556	AGGAUGAAAAUACUGAAGUGG	UCAUUUCAGUAAUAUCAUUCU	Translation	locus=CA_chr5:48844703:48847741:	IPR009457=Domain of unknown function DUF1084	N/A
34	gar-miR7504	Cotton_A_30087	Q8S9G8	3	20.241	1	20	1304	1323	AGGAUGAAAAUACUGAAGUG	GACUUCAUUAUGUUCAUCCU	Translation	locus=CA_chr9:63750465:63759614:	IPR004333=Transcription factor, SBP-box	N/A
35	gar-miR7508	Cotton_A_07299	P21616	2	24.551	1	20	535	554	UUCCCGGCUUCUUUUCUUGC	GCAAGAAAGGGAGUUGGGAA	Cleavage	locus=CA_chr1:47302745:47307101:-	IPR004131=Pyrophosphate-energised proton pump	K01507=inorganic pyrophosphatase [EC:3.6.1.1]
35	gar-miR7508	Cotton_A_08605	Q9FKE9	2.5	14.737	1	20	1693	1712	UUCCCGGCUUCUUUUCUUGC	GCAAGAGAGGAAGCCGGAAA	Cleavage	locus=CA_chr9:63973996:63981602:	IPR008803=RHD3/Sey1	N/A
35	gar-miR7508	Cotton_A_12585	O22907	2.5	12.909	1	20	1870	1889	UUCCCGGCUUCUUUUCUUGC	GCAAGAAAAGGAGGUGGGAA	Cleavage	locus=CA_chr3:37512926:37516326:-	IPR000629=RNA helicase, ATP-dependent, DEAD-box, conserved site	K12835=ATP-dependent RNA helicase DDX42 [EC:3.6.4.13]
35	gar-miR7508	Cotton_A_14977	Q8H181	2.5	10.654	1	20	742	761	UUCCCGGCUUCUUUUCUUGC	GCAAGAGAAGAAGCUUGGAA	Cleavage	locus=CA_chr4:109729486:109731598:	IPR001005=SANT/Myb domain	N/A
35	gar-miR7508	Cotton_A_13298	Q3E9F0	2.5	17.056	1	20	950	969	UUCCCGGCUUCUUUUCUUGC	GCAAGGAGGGAAGUUGGGAA	Cleavage	locus=CA_chr1:71192906:71194477:-	IPR002885=Pentatricopeptide repeat	N/A
35	gar-miR7508	Cotton_A_12173	D7UDH2	2	12.219	1	20	300	319	UUCCCGGCUUCUUUUCUUGC	GGAAGAAGAGAAGCCGGGGA	Cleavage	locus=CA_chr10:26085167:26085828:	N/A	N/A
35	gar-miR7508	Cotton_A_33268	Q9FIT8	2.5	11.674	1	20	1426	1445	UUCCCGGCUUCUUUUCUUGC	UUAAGAAAAGUAGCCGGGAA	Translation	locus=CA_chr8:76380566:76395379:-	IPR001164=Arf GTPase activating protein	N/A
35	gar-miR7508	Cotton_A_03480	Q6GM29	3	19.918	1	20	250	269	UUCCCGGCUUCUUUUCUUGC	UCAAGAAAGGAAGUUGGGAG	Cleavage	locus=CA_chr12:27688458:27693514:	IPR002013=Synaptojanin, N-terminal	N/A
35	gar-miR7508	Cotton_A_05447	P93042	3	15.615	1	20	1429	1448	UUCCCGGCUUCUUUUCUUGC	GCAAGAGAAGAAGCUGGCAG	Cleavage	locus=CA_chr10:49525860:49534317:-	IPR008803=RHD3/Sey1	N/A
35	gar-miR7508	Cotton_A_22999	Q3TZZ7	2.5	22.557	1	20	1014	1033	UUCCCGGCUUCUUUUCUUGC	GCAAGACAAGAGGUUGGGAA	Cleavage	locus=CA_chr3:4206942:4218428:-	IPR000008=C2 domain	N/A
35	gar-miR7508	Cotton_A_21762	Q3EBZ2	3	14.412	1	20	1231	1250	UUCCCGGCUUCUUUUCUUGC	GCAGGAAAAGAAGUCGGCAG	Cleavage	locus=CA_chr2:33520208:33521509:-	IPR001810=F-box domain	N/A
35	gar-miR7508	Cotton_A_21608	B9T328	3	16.902	1	20	26	45	UUCCCGGCUUCUUUUCUUGC	ACAAGAAGAGAGCCCGGGAA	Cleavage	locus=CA_chr13:4804402:4805031:-	N/A	N/A
35	gar-miR7508	Cotton_A_09202	Q9M9V8	2.5	15.717	1	20	80	99	UUCCCGGCUUCUUUUCUUGC	GAAAGAAAAAAGGCCGGGAA	Translation	locus=CA_chr13:44659879:44662869:	IPR000719=Protein kinase domain	K13412=calcium-dependent protein kinase [EC:2.7.11.1]
35	gar-miR7508	Cotton_A_05492	B9SPC3	3	19.005	1	20	530	549	UUCCCGGCUUCUUUUCUUGC	GCAAGAAAAGAAAUCGGAAA	Cleavage	locus=CA_chr4:129907791:129910541:	N/A	N/A
35	gar-miR7508	Cotton_A_04860	Q9LZJ3	3	21.025	1	20	853	872	UUCCCGGCUUCUUUUCUUGC	GUUAGGGAAGAAGCUGGGAA	Cleavage	locus=CA_chr7:42593907:42595253:	IPR008630=Galactosyl transferase	K08238=xyloglucan 6-xylosyltransferase [EC:2.4.2.39]
35	gar-miR7508	Cotton_A_04116	P52838	3	16.273	1	20	8	27	UUCCCGGCUUCUUUUCUUGC	GCAAGGAAAGUAGCCUGGAA	Translation	locus=CA_chr10:82526597:82527553:-	IPR000863=Sulfotransferase domain	N/A
35	gar-miR7508	Cotton_A_04120	P52839	3	18.56	1	20	8	27	UUCCCGGCUUCUUUUCUUGC	GCAAGAAAAGUAGCCUGGGA	Translation	locus=CA_chr10:82621217:82622170:-	IPR000863=Sulfotransferase domain	N/A
35	gar-miR7508	Cotton_A_00565	B9H0P6	3	21.056	1	20	64	83	UUCCCGGCUUCUUUUCUUGC	GCAAGAAAAGAACCAGGGGA	Cleavage	locus=CA_chr5:9089268:9089683:-	IPR024489=Organ specific protein	N/A
35	gar-miR7508	Cotton_A_10667	Q68FQ7	3	11.787	1	20	517	536	UUCCCGGCUUCUUUUCUUGC	GCUAGAAAAGAACUUGGGAA	Cleavage	locus=CA_chr4:73349534:73353700:-	IPR001440=Tetratricopeptide TPR1	N/A
36	gar-miR7803	Cotton_A_21443	Q6EVK6	3	12.877	1	21	872	892	AUGAAUUGCCACGUGGAUAAU	GUUCUCCCUGUGGUAAUUCAU	Cleavage	locus=CA_chr4:24578363:24588361:-	IPR000330=SNF2-related	K11647=SWI/SNF-related matrix-associated actin-dependent regulator of chromatin subfamily A member 2/4 [EC:3.6.4.-]
36	gar-miR7803	Cotton_A_29320	Q948T9	3	16.33	1	20	1060	1079	AUGAAUUGCCACGUGGAUAA	UUGUUCACCUGGAAAUUCAU	Cleavage	locus=CA_chr4:62602318:62606964:-	IPR000778=Cytochrome b245, heavy chain	K13447=respiratory burst oxidase [EC:1.6.3.- 1.11.1.-]
37	gar-miR827	Cotton_A_10164	Q9FHR3	2.5	15.666	1	21	671	691	UUAGAUGACCAUCAACAAACA	UGUGGGUUGAUGGUUAUCUAA	Cleavage	locus=CA_chr2:66586702:66588257:	IPR002885=Pentatricopeptide repeat	N/A
37	gar-miR827	Cotton_A_18950	Q9FLN0	3	16.346	1	20	213	232	UUAGAUGACCAUCAACAAAC	GUUUUCUGAUGGUCGUUUAA	Cleavage	locus=CA_chr10:15533676:15534831:	IPR001087=Lipase, GDSL	N/A
38	gar-miR8634	Cotton_A_12040	Q5BKT4	1.5	10.219	1	21	1380	1400	UUGGUAUGGAGGAUGGAAAAG	UUUUUUCAUCCUUCAUACCAG	Cleavage	locus=CA_chr11:77521598:77524236:-	IPR016900=Glucosyltransferase Alg10	K03850=alpha-1,2-glucosyltransferase [EC:2.4.1.256]
38	gar-miR8634	Cotton_A_00743	Q6NKZ9	2	20.912	1	21	1208	1228	UUGGUAUGGAGGAUGGAAAAG	CUGUUCCAUCCUCCGUGCCAA	Cleavage	locus=CA_chr5:7704876:7708007:-	IPR000719=Protein kinase domain	N/A
38	gar-miR8634	Cotton_A_32315	O60291	2	17.959	1	20	675	694	UUGGUAUGGAGGAUGGAAAA	UUUUCCAUCUUUCAUGUCAA	Cleavage	locus=CA_chr3:11242773:11244440:-	IPR001841=Zinc finger, RING-type	N/A
38	gar-miR8634	Cotton_A_36640	P14958	3	19.46	1	21	1447	1467	UUGGUAUGGAGGAUGGAAAAG	CUUUUCUAUCCUAUAUACCAC	Translation	locus=CA_chr3:88454996:88458462:-	IPR000022=Carboxyl transferase	K01601=ribulose-bisphosphate carboxylase large chain [EC:4.1.1.39]
38	gar-miR8634	Cotton_A_33206	Q69ZJ7	3	11.013	1	21	1570	1590	UUGGUAUGGAGGAUGGAAAAG	CUUUUCUAUCCUCGAUAUCAC	Cleavage	locus=CA_chr1:68773594:68782315:-	IPR009771=Ribosome control protein 1	N/A
38	gar-miR8634	Cotton_A_31174	Q9T048	3	11.717	1	21	2744	2765	UUGGU-AUGGAGGAUGGAAAAG	UUUUUCCAUUCUCCAUGACCAA	Cleavage	locus=CA_chr6:118570266:118580421:	IPR000767=Disease resistance protein	N/A
38	gar-miR8634	Cotton_A_06325	Q9ZNU2	2.5	18.051	1	20	962	981	UUGGUAUGGAGGAUGGAAAA	UAUUUCGUCCUCCAUAUCAA	Cleavage	locus=CA_chr7:90755195:90756412:-	IPR003441=NAC domain	N/A
38	gar-miR8634	Cotton_A_26490	Q9SHI3	3	11.347	1	20	231	250	UUGGUAUGGAGGAUGGAAAA	UUUUCCAUCUUUCAAACUAA	Cleavage	locus=CA_chr13:2273929:2276762:	IPR001611=Leucine-rich repeat	N/A
38	gar-miR8634	Cotton_A_38777	Q9FUY2	3	16.044	1	20	2639	2658	UUGGUAUGGAGGAUGGAAAA	UUUUCCAUCCUUCGUUUCAA	Cleavage	locus=CA_chr6:113690997:113697794:	IPR001680=WD40 repeat	N/A
38	gar-miR8634	Cotton_A_22793	Q0WPW4	3	13.374	1	21	1069	1089	UUGGUAUGGAGGAUGGAAAAG	CUUUUCACUCUUCUAUACCAA	Cleavage	locus=CA_chr7:69795318:69797917:-	IPR026992=Non-haem dioxygenase N-terminal domain	N/A
38	gar-miR8634	Cotton_A_19199	A5B4X1	3	3.352	1	21	286	305	UUGGUAUGGAGGAUGGAAAAG	CUUUUUCAUC-UCCAUAUCAA	Translation	locus=CA_chr1:49479184:49480269:-	IPR008586=Protein of unknown function DUF868, plant	N/A
38	gar-miR8634	Cotton_A_02098	Q9SL48	3	11.877	1	20	324	343	UUGGUAUGGAGGAUGGAAAA	UUUUUCUUCGUCUAUACCAA	Translation	locus=CA_chr6:30743202:30745379:-	IPR001619=Sec1-like protein	N/A
38	gar-miR8634	Cotton_A_08761	Q9SMX9	3	11.635	1	20	2034	2053	UUGGUAUGGAGGAUGGAAAA	UUUUCUAUGCCCUAUACCAA	Translation	locus=CA_chr5:51299062:51312687:-	IPR004333=Transcription factor, SBP-box	N/A
38	gar-miR8634	Cotton_A_31416	Q9SW11	3	11.713	1	21	1720	1739	UUGGUAUGGAGGAUGGAAAAG	CUUUUCC-UCCACCAUACCAA	Translation	locus=CA_chr2:3165998:3169014:	IPR000719=Protein kinase domain	N/A
39	gar-miR8667	Cotton_A_10211	Q8W4I4	2	16.178	1	20	585	604	AGAAUACUGAUGUGGCAUAA	UUGUGCCAUAUUGGUAUUCU	Cleavage	locus=CA_chr9:63081762:63084492:-	IPR003855=K+ potassium transporter	N/A
40	gar-miR8672	Cotton_A_12728	Q39117	2	8.973	1	24	559	582	AGAGAAAAGAUUGUAUGAAACAGU	AAUAUUUCAUCCAAUCUUUUCUCC	Cleavage	locus=CA_chr7:41327801:41330160:-	IPR001005=SANT/Myb domain	N/A
40	gar-miR8672	Cotton_A_04473	P98205	3	8.155	1	22	2467	2488	AGAGAAAAGAUUGUAUGAAACA	UGUUUCAUUCAAAUUUUUUUCU	Translation	locus=CA_chr6:106876095:106889889:	IPR001757=Cation-transporting P-type ATPase	K01530=phospholipid-translocating ATPase [EC:3.6.3.1]
40	gar-miR8672	Cotton_A_27233	Q3UDW8	3	17.632	1	24	386	409	AGAGAAAAGAUUGUAUGAAACAGU	AUUAUGUCAUGCCAUUUUUUCUCU	Cleavage	locus=CA_chr12:56243853:56249951:	IPR012429=Protein of unknown function DUF1624	N/A
40	gar-miR8672	Cotton_A_05269	A7S4N4	2.5	17.872	1	23	1039	1061	AGAGAAAAGAUUGUAUGAAACAG	UUCUUCCACAUAAUCUUUUCUCU	Cleavage	locus=CA_chr12:48449334:48452367:-	IPR005016=TMS membrane protein/tumour differentially expressed protein	N/A
40	gar-miR8672	Cotton_A_30922	Q766C3	3	3.219	1	23	46	68	AGAGAAAAGAUUGUAUGAAACAG	CUUUUCCAUGAAAUCUUUUCUUU	Cleavage	locus=CA_chr9:80485459:80486775:-	IPR001461=Aspartic peptidase	N/A
40	gar-miR8672	Cotton_A_27325	Q92733	3	0.147	1	20	254	273	AGAGAAAAGAUUGUAUGAAA	ACUCAUCCAAUCUUUUCUCU	Cleavage	locus=CA_chr1:126792053:126794890:-	IPR018800=Proline-rich protein PRCC	K13105=proline-rich protein PRCC
40	gar-miR8672	Cotton_A_33514	P24465	3	6.485	1	20	26	45	AGAGAAAAGAUUGUAUGAAA	UUUCAUUCAAUCUUUUGUUU	Cleavage	locus=CA_chr9:14656772:14658385:-	IPR001128=Cytochrome P450	N/A
40	gar-miR8672	Cotton_A_09069	C0LGK9	3	19.149	1	22	321	342	AGAGAAAAGAUUGUAUGAAACA	UCUUUCAGACAAUGAUUUCUCU	Translation	locus=CA_chr13:48687620:48689827:	IPR000719=Protein kinase domain	N/A
40	gar-miR8672	Cotton_A_26526	Q8VZG8	3	18.844	1	20	362	381	AGAGAAAAGAUUGUAUGAAA	UGUCAUACAAUAAUUUCUCU	Translation	locus=CA_chr9:5675794:5676603:-	IPR001611=Leucine-rich repeat	N/A
40	gar-miR8672	Cotton_A_26528	Q9LP24	3	14.742	1	20	389	408	AGAGAAAAGAUUGUAUGAAA	UGUCAUACAAUAAUUUCUCU	Translation	locus=CA_chr9:5848788:5852080:-	IPR000719=Protein kinase domain	N/A
40	gar-miR8672	Cotton_A_08354	B9HUR4	2.5	22.326	1	24	268	291	AGAGAAAGGAUUGUAUGAAACAGU	AUAGUUUCAGGCAACCCUUUCUCU	Translation	locus=CA_chr5:57657389:57660141:-	IPR008546=Domain of unknown function DUF828	N/A
40	gar-miR8672	Cotton_A_10881	Q9SDN0	2.5	14.317	1	20	121	140	AGAGAAAGGAUUGUAUGAAA	UUUUAUAAAGUUCUUUCUCU	Cleavage	locus=CA_chr6:56782061:56782561:-	IPR001623=DnaJ domain	N/A
40	gar-miR8672	Cotton_A_17185	Q6NYS8	2.5	11.713	1	20	53	72	AGAGAAAGGAUUGUAUGAAA	UUCUAUGCAAUUCUUUCUCU	Cleavage	locus=CA_chr13:70550707:70554011:	IPR005013=Dolichyl-diphosphooligosaccharide--protein glycosyltransferase subunit WBP1	K12670=oligosaccharyltransferase complex subunit beta
40	gar-miR8672	Cotton_A_04110	D7TX78	3	24.632	1	23	1644	1666	AGAGAAAGGAUUGUAUGAAACAG	UUCUUUCUUACAAUCCUUUUUAU	Cleavage	locus=CA_chr10:82329203:82347629:-	IPR008528=Protein of unknown function DUF810	N/A
40	gar-miR8672	Cotton_A_38124	Q9LYN8	2.5	10.551	1	22	588	609	AGAGAAAGGAUUGUAUGAAACA	UAUUUCCAACAAUUCUUUCUCU	Cleavage	locus=CA_chr10:35200664:35204491:	IPR000719=Protein kinase domain	N/A
40	gar-miR8672	Cotton_A_29711	Q9FFC6	3	9.335	1	20	350	369	AGAGAAAGGAUUGUAUGAAA	UUUUAUACAAUACAUUCUCU	Translation	locus=CA_chr3:76708895:76710269:	IPR001087=Lipase, GDSL	N/A
40	gar-miR8672	Cotton_A_05045	Q9GQQ0	2.5	18.979	1	24	1286	1309	AGAGAAAUGAUUGUAUGAAACAGU	GUUGUUUCAUCUAUUCAUUUCUCU	Translation	locus=CA_chr3:90553962:90556640:-	IPR011701=Major facilitator superfamily	N/A
40	gar-miR8672	Cotton_A_10272	Q9FWQ5	3	15.144	1	24	4012	4035	AGAGAAAUGAUUGUAUGAAACAGU	ACUAAUUUAUAUGAUCAUUUCUUU	Cleavage	locus=CA_chr9:62507971:62516354:	IPR000197=Zinc finger, TAZ-type	K04498=E1A/CREB-binding protein [EC:2.3.1.48]
40	gar-miR8672	Cotton_A_12136	P52837	3	18.333	1	23	82	104	AGAGAAAUGAUUGUAUGAAACAG	UUGUUUCAUGGUAUCAUUUCUUU	Cleavage	locus=CA_chr10:26487377:26488301:-	IPR000863=Sulfotransferase domain	N/A
40	gar-miR8672	Cotton_A_24787	Q9STM6	2.5	13.732	1	20	19	38	AGAGAAAUGAUUGUAUGAAA	UUUCAUGUGAUUAUUUCUUU	Cleavage	locus=CA_chr5:19185705:19187724:-	IPR001087=Lipase, GDSL	N/A
40	gar-miR8672	Cotton_A_27525	Q93X23	3	17.327	1	20	881	900	AGAGAAAUGAUUGUAUGAAA	UUUUGGAUAAUCGUUUCUCU	Cleavage	locus=CA_chr10:64071473:64072807:	IPR001906=Terpene synthase, N-terminal domain	N/A
40	gar-miR8672	Cotton_A_08783	Q40284	3	14.302	1	20	643	662	AGAGAAAUGAUUGUAUGAAA	UCUCAUGCAAUCAGUUCUCU	Cleavage	locus=CA_chr5:51850643:51852055:-	IPR002213=UDP-glucuronosyl/UDP-glucosyltransferase	N/A
40	gar-miR8672	Cotton_A_15093	Q9LPT1	3	21.894	1	22	402	423	AGAGAAAUGAUUGUAUGAAACA	UUUGUCAAACAAUCGUUUUUCU	Cleavage	locus=CA_chr10:87428879:87431088:	IPR000719=Protein kinase domain	N/A
40	gar-miR8672	Cotton_A_09275	Q9FRS6	3	20.87	1	22	1551	1572	AGAGAAAUGAUUGUAUGAAACA	UCUUUCGAGCAACCAUUUCUCU	Translation	locus=CA_chr4:126524841:126528001:	IPR000719=Protein kinase domain	N/A
40	gar-miR8672	Cotton_A_25678	Q9FT92	3	18.928	1	20	743	762	AGAGAAAUGAUUGUAUGAAA	UUUCAGAUGAUGAUUUCUCU	Translation	locus=CA_chr13:113854497:113858737:-	IPR003121=SWIB/MDM2 domain	N/A
40	gar-miR8672	Cotton_A_03459	Q9C9H7	3	14.946	1	22	432	453	AGAGAAAUGAUUGUAUGAAACA	UUUUUCCUCCAAUAAUUUCUCU	Translation	locus=CA_chr12:27098886:27106089:-	IPR001611=Leucine-rich repeat	N/A
40	gar-miR8672	Cotton_A_15920	C0LGQ5	3	14.585	1	22	1902	1923	AGAGAAAUGAUUGUAUGAAACA	UUUAUCUUACAAUAAUUUCUCU	Translation	locus=CA_chr12:9326284:9333257:-	IPR001611=Leucine-rich repeat	N/A
40	gar-miR8672	Cotton_A_23222	Q9FZ19	3	16.362	1	24	721	744	GAAAUGAUUGUAUGAAACAGUGAC	GAUGUUGUUUCAUAUAAUUGUUUG	Cleavage	locus=CA_chr4:135578043:135579578:	IPR002885=Pentatricopeptide repeat	N/A
40	gar-miR8672	Cotton_A_03659	Q9LUE3	3	10.42	1	22	202	223	GAAAUGAUUGUAUGAAACAGUG	UGCUGUUUCAUUCAAUCUUUUU	Translation	locus=CA_chr1:67416723:67417992:	IPR018179=SWEET sugar transporter, plants	N/A
40	gar-miR8672	Cotton_A_14726	Q9S7W5	2.5	23.607	1	20	503	522	GAAAUGAUUGUAUGAAACAG	CUGGUUCAUAUUAUCAUUUC	Translation	locus=CA_chr11:102879533:102880390:-	IPR005333=Transcription factor, TCP	N/A
40	gar-miR8672	Cotton_A_30984	Q9LYT3	3	22.123	1	23	146	169	GAAAUGAUUGUAUGA-AACAGUGA	UGAUUGUUGUCACACAAUCAUUUC	Cleavage	locus=CA_chr4:17596347:17605251:	IPR002528=Multi antimicrobial extrusion protein	N/A
40	gar-miR8672	Cotton_A_17897	Q9FNJ4	3	15.97	1	22	55	76	GAAAUGAUUGUAUGAAACAGUG	CUCAGUUGUGUACAAUCAUUUC	Cleavage	locus=CA_chr13:116851479:116852168:-	IPR006566=FBD domain	N/A
40	gar-miR8672	Cotton_A_17108	Q9C5X9	2.5	14.221	1	23	3887	3909	GAAAUGAUUGUAUGAAAUAGUGA	UUACUAAUUUAUAUGAUCAUUUC	Cleavage	locus=CA_chr10:88928585:88938041:-	IPR000197=Zinc finger, TAZ-type	N/A
40	gar-miR8672	Cotton_A_00591	Q9NVA4	3	15.985	1	23	177	199	GAAAUGAUUGUAUGAAAUAGUGA	UUGCUAUUCCAUAGAAUCAUUUG	Translation	locus=CA_chr5:8896612:8900276:	IPR005178=Organic solute transporter subunit alpha/Transmembrane protein 184	N/A
40	gar-miR8672	Cotton_A_30074	Q2L955	3	15.001	1	21	520	540	GAAAUGAUUGUAUGAAAUAGU	ACUAUUCUAUAUAAUUAUUUU	Cleavage	locus=CA_chr12:10550548:10551283:	IPR001750=NADH:ubiquinone/plastoquinone oxidoreductase	N/A
41	gar-miR8674	Cotton_A_24660	Q5BJ90	3	15.726	1	24	457	480	AAUACAAGACGAUGUGGCAUCUCU	AGAACUGCGAUAUCGUUUUGUAUU	Cleavage	locus=CA_chr1:119079883:119081096:-	IPR001680=WD40 repeat	N/A
41	gar-miR8674	Cotton_A_11244	Q9LV85	3	18.734	1	21	1126	1146	AAUACAAGACGAUGUGGCAUC	GAUGCUACAUCAUCUUGUAAU	Translation	locus=CA_chr2:5603265:5606679:	N/A	N/A
41	gar-miR8674	Cotton_A_08370	Q9FIX5	2.5	17.512	1	24	296	319	AAUACAAGACGAUGUGGCAUCUCU	AAAAAUGCUACUUCGCCUUGUAUU	Translation	locus=CA_chr5:57507351:57508203:-	IPR011598=Myc-type, basic helix-loop-helix (bHLH) domain	N/A
41	gar-miR8674	Cotton_A_12475	O22932	3	19.463	1	20	642	661	AAUACAAGACGAUGUGGCAU	AUGCGGCAUCGUUUUGUAUG	Cleavage	locus=CA_chr11:8346950:8348257:-	IPR000719=Protein kinase domain	K12761=carbon catabolite-derepressing protein kinase [EC:2.7.11.1]
41	gar-miR8674	Cotton_A_36911	O22193	3	14.769	1	20	400	419	AAUACAAGACGAUGUGGCAU	AUGCAUGAUCGUCUUGUAUU	Cleavage	locus=CA_chr6:63130727:63132752:-	IPR003613=U box domain	N/A
42	gar-miR8677	Cotton_A_19670	B9MUC7	1	12.268	1	20	238	257	CUGAAUCUAGUUUCUCUCUU	AAGAGAGAAACUAGAUUCAU	Cleavage	locus=CA_chr5:42150939:42151513:	N/A	N/A
42	gar-miR8677	Cotton_A_00785	Q498L9	2.5	12.923	1	20	7167	7186	CUGAAUCUAGUUUCUCUCUU	AAGAGAGGAGCUAGAAUCAG	Cleavage	locus=CA_chr5:7396286:7411418:	IPR001752=Kinesin, motor domain	N/A
42	gar-miR8677	Cotton_A_28691	B9GNX5	3	20.822	1	22	481	502	CUGAAUCUAGUUUCUCUCUUGC	GGAGGAGAGAGAUUGGAUUCAA	Cleavage	locus=CA_chr7:21133122:21136499:-	N/A	N/A
42	gar-miR8677	Cotton_A_11412	Q8L7E5	3	16.369	1	21	155	175	CUGAAUCUAGUUUCUCUCUUG	CAAGAGUGGAGUUAGAUUUAG	Cleavage	locus=CA_chr6:78056343:78060587:-	N/A	N/A
42	gar-miR8677	Cotton_A_15906	O80623	3	14.267	1	21	313	333	CUGAAUCUAGUUUCUCUCUUG	CAAGGGAGGCACUGGAUUCGG	Cleavage	locus=CA_chr12:9647006:9649501:-	IPR000719=Protein kinase domain	N/A
42	gar-miR8677	Cotton_A_09573	O24415	3	24.356	1	22	172	193	CUGAAUCUAGUUUCUCUCUUGC	GGAAGGGAGAAGCUGGCUUCAG	Cleavage	locus=CA_chr1:105423927:105424872:-	IPR001813=Ribosomal protein L10/L12	K02943=large subunit ribosomal protein LP2
42	gar-miR8677	Cotton_A_12440	B9HV78	2.5	22.638	1	20	12	31	CUGAAUCUAGUUUCUCUCUU	AAGAGAGAAAAUAGGUUCAA	Translation	locus=CA_chr11:8613113:8614135:	N/A	N/A
42	gar-miR8677	Cotton_A_09295	Q9SR00	2.5	12.407	1	20	570	589	CUGAAUCUAGUUUCUCUCUU	UAGAGGGAAACUUGAUUCAG	Cleavage	locus=CA_chr4:126922004:126923770:	IPR002885=Pentatricopeptide repeat	N/A
42	gar-miR8677	Cotton_A_32878	Q9LMX5	3	10.683	1	21	113	133	CUGAAUCUAGUUUCUCUCUUG	CAAGAGAAACACUAGAUUCAA	Cleavage	locus=CA_chr13:38164336:38165821:-	IPR012463=Ninja	N/A
42	gar-miR8677	Cotton_A_13289	Q2V452	3	17.333	1	21	1005	1025	CUGAAUCUAGUUUCUCUCUUG	UAAGAGAGAAACAAGGUUUAC	Translation	locus=CA_chr1:71334991:71341238:-	IPR000719=Protein kinase domain	N/A
42	gar-miR8677	Cotton_A_35853	P51823	3	11.364	1	21	537	557	CUGAAUCUAGUUUCUCUCUUG	CAAGGUAGAAACAAGAUUCGG	Translation	locus=CA_chr2:88505831:88507797:-	IPR003579=Small GTPase superfamily, Rab type	K07937=ADP-ribosylation factor 1
42	gar-miR8677	Cotton_A_29756	Q8VYG2	3	14.648	1	21	243	263	CUGAAUCUAGUUUCUCUCUUG	UAAAGGAGAAGUUAGGUUCAG	Cleavage	locus=CA_chr10:6148816:6159625:-	IPR006204=GHMP kinase N-terminal domain	K00849=galactokinase [EC:2.7.1.6]
42	gar-miR8677	Cotton_A_13452	B9SRN6	3	13.447	1	21	1214	1234	CUGAAUCUAGUUUCUCUCUUG	UGAUAGAGAAACUAGUUUCAG	Cleavage	locus=CA_chr11:76334991:76336607:	IPR007700=Protein of unknown function DUF668	N/A
42	gar-miR8677	Cotton_A_29464	Q9XE98	3	12.301	1	21	824	844	CUGAAUCUAGUUUCUCUCUUG	UAAGAGAUGGGUUAGAUUCAG	Cleavage	locus=CA_chr8:66215212:66217458:-	IPR002885=Pentatricopeptide repeat	N/A
42	gar-miR8677	Cotton_A_19187	Q8IRW8	3	19.029	1	22	3422	3443	CUGAAUCUAGUUUCUCUCUUGC	GAAAGAGAGCAACUAAAUUUAG	Cleavage	locus=CA_chr1:49627689:49639003:-	IPR001214=SET domain	N/A
42	gar-miR8677	Cotton_A_15780	Q9ULD4	3	10.188	1	21	1901	1921	CUGAAUCUAGUUUCUCUCUUG	CAAAACAGAAACCAGAUUCAG	Translation	locus=CA_chr6:33265061:33269678:-	IPR001487=Bromodomain	N/A
42	gar-miR8677	Cotton_A_15575	O81832	3	11.06	1	22	1441	1462	CUGAAUCUAGUUUCUCUCUUGC	GAAAGAGGGAAAGGAGAUUUAG	Translation	locus=CA_chr8:75072181:75079692:-	IPR000719=Protein kinase domain	N/A
42	gar-miR8677	Cotton_A_30718	Q93ZL5	3	15.567	1	20	741	760	CUGAAUCUAGUUUCUCUCUU	AAAAGAGAGAAUAGGUUCAG	Translation	locus=CA_chr4:13428021:13430464:	IPR003851=Zinc finger, Dof-type	N/A
42	gar-miR8677	Cotton_A_18801	O81283	3	11.223	1	20	2878	2897	CUGAAUCUAGUUUCUCUCUU	AGGACGGAAACAAGAUUCAG	Translation	locus=CA_chr9:22605210:22608572:	IPR005690=Chloroplast protein import component Toc86/159	N/A
42	gar-miR8677	Cotton_A_06514	Q8GY23	3	20.213	1	20	2111	2130	CUGAAUCUAGUUUCUCUCUU	AAGAGCGGAAUUUGAUUCAG	Cleavage	locus=CA_chr7:28958099:28972071:	IPR000449=Ubiquitin-associated domain/translation elongation factor EF-Ts, N-terminal	K10592=E3 ubiquitin-protein ligase HUWE1 [EC:6.3.2.19]
42	gar-miR8677	Cotton_A_40846	P0AEB5	3	15.065	1	21	90	110	AAUGAAUCUAGUUUCUCUCUU	AAGGGGGAAGUUGGAUUUAUU	Cleavage	locus=CA_chr1:91733681:91741523:	IPR006685=Mechanosensitive ion channel MscS	N/A
42	gar-miR8677	Cotton_A_22924	A5AR14	3	21.37	1	21	1716	1736	AAUGAAUCUAGUUUCUCUCUU	AAGGGAGAAGUUUGGUUCAUU	Translation	locus=CA_chr3:94166426:94172265:	IPR001296=Glycosyl transferase, family 1	N/A
42	gar-miR8677	Cotton_A_03249	Q53RB0	3	12.272	1	21	631	651	AAUGAAUCUAGUUUCUCUCUU	AAGAAAGAUGUUAGAUUCAUU	Cleavage	locus=CA_chr3:27373150:27375244:-	IPR001024=PLAT/LH2 domain	N/A
42	gar-miR8677	Cotton_A_03244	Q9LUW0	3	13.613	1	21	970	990	AAUGAAUCUAGUUUCUCUCUU	AAGAAAGAUGUUAGAUUCAUU	Cleavage	locus=CA_chr3:27318911:27323213:-	IPR000907=Lipoxygenase	N/A
42	gar-miR8677	Cotton_A_03251	P38415	3	13.04	1	21	970	990	AAUGAAUCUAGUUUCUCUCUU	AAGAAAGAUGUUAGAUUCAUU	Cleavage	locus=CA_chr3:27390037:27394263:-	IPR000907=Lipoxygenase	N/A
42	gar-miR8677	Cotton_A_11950	Q9M173	3	17.584	1	20	898	917	AAUGAAUCUAGUUUCUCUCU	AGGGAGAAACCAGUUUCAUU	Translation	locus=CA_chr3:54509464:54514410:	IPR000109=Proton-dependent oligopeptide transporter family	N/A
42	gar-miR8677	Cotton_A_33374	D7SHB1	3	18.109	1	21	272	292	AAUGAAUCUAGUUUCUCUCUU	AAGAGCGACACAAGAUUCAUU	Translation	locus=CA_chr1:82365589:82369326:	IPR007087=Zinc finger, C2H2	N/A
42	gar-miR8677	Cotton_A_16597	B9S5G7	3	17.533	1	21	960	980	AAUGAAUCUAGUUUCUCUCUU	GAGACAAAAAUUAGAUUCGUU	Cleavage	locus=CA_chr11:63973829:63975586:	N/A	N/A
42	gar-miR8677	Cotton_A_01382	O64638	3	14.436	1	21	1503	1523	AAUGAAUCUAGUUUCUCUCUU	GAAAGAGAAACUACAUUUGUU	Cleavage	locus=CA_chr6:120493433:120496565:-	IPR001128=Cytochrome P450	N/A
42	gar-miR8677	Cotton_A_17737	Q94BN2	3	14.837	1	20	981	1000	UGAAUCUAGUUUCUCUCUUA	UAAGAGAGAACUUAGAUUUU	Translation	locus=CA_chr6:21692042:21695214:-	IPR001045=Spermidine/spermine synthases family	K00797=spermidine synthase [EC:2.5.1.16]
42	gar-miR8677	Cotton_A_06938	B9GNX0	3	17.118	1	20	531	550	UGAAUCUAGUUUCUCUCUUA	UAAGAGAAAGAUUAGAUUUG	Cleavage	locus=CA_chr7:114854294:114855166:-	N/A	N/A
42	gar-miR8677	Cotton_A_23687	Q93VD3	3	16.797	1	20	1029	1048	UGAAUCUAGUUUCUCUCUUA	UAAAAGGGAAACAAGAUUUA	Cleavage	locus=CA_chr11:70943900:70954883:-	IPR000719=Protein kinase domain	N/A
42	gar-miR8677	Cotton_A_12921	B9GIU8	3	11.599	1	20	1295	1314	UGAAUCUAGUUUCUCUCUUA	UAAGAGUGGAGAUAGAUUCA	Translation	locus=CA_chr9:66057346:66062185:-	N/A	N/A
43	gar-miR8684	Cotton_A_03983	Q9LJM4	3	15.543	1	24	1839	1862	AGAAUGACCAAUUUACUCUUUGAU	GUUGGGGGGUAAAUUGGUUGUUUU	Cleavage	locus=CA_chr10:79680550:79683581:	IPR000719=Protein kinase domain	N/A
43	gar-miR8684	Cotton_A_29855	Q9SCZ4	3	12.997	1	22	1286	1307	AGAAUGACCAAUUUACUCUUUG	CGAAGAGGAAAUUGCUUAUUUU	Cleavage	locus=CA_chr12:80298265:80300829:	IPR000719=Protein kinase domain	N/A
43	gar-miR8684	Cotton_A_01221	Q9SG02	3	16.28	1	23	3386	3408	AGAAUGACCAAUUUACUCUUUGA	UGAAGGAGAAGCUUGGUCAUUCU	Cleavage	locus=CA_chr4:33056876:33066188:	IPR000008=C2 domain	K11699=RNA-dependent RNA polymerase [EC:2.7.7.48]
43	gar-miR8684	Cotton_A_29130	Q9FJK3	3	15.573	1	20	1	20	AGAAUGACCAAUUUACUCUU	AUGAGUGAGUUGAUCAUUCU	Cleavage	locus=CA_chr4:130728137:130728346:	IPR002100=Transcription factor, MADS-box	N/A
44	gar-miR8693	Cotton_A_14087	P55230	1.5	14.497	1	22	409	430	UGAGGAUGUAAAUCUUGAUGAU	AUUAACAAGAUUUACAUCCUCA	Cleavage	locus=CA_chr12:123613879:123617677:	IPR005835=Nucleotidyl transferase	K00975=glucose-1-phosphate adenylyltransferase [EC:2.7.7.27]
44	gar-miR8693	Cotton_A_12437	C5Z124	3	12.606	1	22	270	291	UGAGGAUGUAAAUCUUGAUGAU	AUCGUCAAUAUUGACAUCUUCA	Translation	locus=CA_chr11:8645237:8646442:	N/A	N/A
44	gar-miR8693	Cotton_A_00432	P47927	3	10.72	1	22	1257	1278	UGAGGAUGUAAAUCUUGAUGAU	AUCAUCAGGAUUCUCAUCUUCA	Translation	locus=CA_chr2:69176592:69179273:-	IPR001471=AP2/ERF domain	K09284=AP2-like factor, euAP2 lineage
44	gar-miR8693	Cotton_A_02202	Q9SK03	3	8.775	1	22	1302	1323	UGAGGAUGUAAAUCUUGAUGAU	AUCAUCAGGAUUCUCAUUCUCA	Translation	locus=CA_chr13:128879262:128882466:-	IPR001471=AP2/ERF domain	K09284=AP2-like factor, euAP2 lineage
44	gar-miR8693	Cotton_A_18317	Q9LVP9	2	15.466	1	20	463	482	UGAGGAUGUAAAUCUUGAUG	CUUCAAGAUUUGCAUUCUCA	Cleavage	locus=CA_chr12:117897229:117903059:-	IPR000727=Target SNARE coiled-coil domain	K08493=vesicle transport through interaction with t-SNAREs 1
44	gar-miR8693	Cotton_A_18645	B9HTR0	3	14.21	1	20	250	269	UGAGGAUGUAAAUCUUGAUG	GACCAAGACUUACAUCCUCA	Cleavage	locus=CA_chr12:121717790:121719106:	IPR004864=Late embryogenesis abundant protein, LEA-14	N/A
44	gar-miR8693	Cotton_A_08424	Q02527	3	18.596	1	22	355	376	UGAGGAUGUAAAUCUUGAUGAU	AACAACGAGAUUGACAUCCUCG	Translation	locus=CA_chr12:622069:623538:	IPR006813=Glycosyl transferase, family 17	K00737=beta-1,4-mannosyl-glycoprotein beta-1,4-N-acetylglucosaminyltransferase [EC:2.4.1.144]
44	gar-miR8693	Cotton_A_03477	O80452	3	19.706	1	20	1723	1742	UGAGGAUGUAAAUCUUGAUG	GAUCCAGAUUCACAUCCUCA	Translation	locus=CA_chr12:27627553:27633559:	IPR001365=Adenosine/AMP deaminase domain	K01490=AMP deaminase [EC:3.5.4.6]
44	gar-miR8693	Cotton_A_25811	Q50EX6	3	17.13	1	22	624	645	UGAGGAUGUAAAUCUUGAUGAU	ACCAUCAAUAUCUUCAUCCUCA	Translation	locus=CA_chr1:95522378:95523439:	IPR001005=SANT/Myb domain	K09422=myb proto-oncogene protein, plant
45	gar-miR8771	Cotton_A_19154	A5BNK4	3	18.078	1	21	351	371	AAUGCCAACUUGGAUGUCCUA	UGGGACAUUCAAGUUGGCGGU	Cleavage	locus=CA_chr4:77992325:77993814:-	IPR010410=Protein of unknown function DUF1005	N/A
45	gar-miR8771	Cotton_A_03718	Q3T062	2.5	17.516	1	20	346	365	AAUGCCAACUUGGAUGUCCU	AGAGCAUUCAGGUUGGCAUU	Cleavage	locus=CA_chr4:52573393:52575930:-	IPR012459=Protein of unknown function DUF1665	N/A
45	gar-miR8771	Cotton_A_32826	Q4KLQ5	3	15.415	1	20	410	429	AAUGCCAACUUGGAUGUCCU	AGGAGACCCAAGUUGGUGUU	Cleavage	locus=CA_chr8:77790109:77793457:	IPR001680=WD40 repeat	N/A
45	gar-miR8771	Cotton_A_31122	A0MFL4	3	16.525	1	22	368	389	ACAUUCAAGUUGGCAUUUAAAA	UUUUAAAUGCCAACUCUAAUGU	Cleavage	locus=CA_chr3:11542087:11542822:	IPR007612=LURP1-like domain	N/A
45	gar-miR8771	Cotton_A_06812	Q64311	2.5	20.441	1	21	240	260	ACAUUCAAGUUGGCAUUUAAA	UUUAGAUGCUGAUUUGGAUGU	Cleavage	locus=CA_chr3:52908355:52914236:	IPR026750=Protein N-terminal asparagine amidohydrolase	K14662=protein N-terminal asparagine amidohydrolase [EC:3.5.1.-]
45	gar-miR8771	Cotton_A_07188	B9MTW7	3	17.359	1	21	1467	1487	ACAUUCAAGUUGGCAUUUAAA	UUCAAAUGCAAACUUGGGUGU	Cleavage	locus=CA_chr6:73699756:73711444:	N/A	N/A
45	gar-miR8771	Cotton_A_20537	Q9SD53	3	17.179	1	20	396	415	ACAUUCAAGUUGGCAUUUAA	UGAAAUGCUGGCUUGGAUGU	Cleavage	locus=CA_chr13:70933653:70934452:	IPR004158=Protein of unknown function DUF247, plant	N/A
45	gar-miR8771	Cotton_A_07586	Q0IU52	3	13.824	1	20	916	935	ACAUCUAAGUUGGCAUUUAA	UCAAUUACCAACUUAGAUGU	Cleavage	locus=CA_chr11:53744386:53749045:-	IPR001461=Aspartic peptidase	N/A
45	gar-miR8771	Cotton_A_16470	Q9LIK7	2.5	24.571	1	20	321	340	AAAUGCCAACUUGGAUGUCC	UGACACUCAAGUUGGCAUUU	Cleavage	locus=CA_chr10:5223432:5226447:-	IPR001757=Cation-transporting P-type ATPase	N/A
45	gar-miR8771	Cotton_A_31611	Q9LN49	3	17.607	1	20	1206	1224	AAAUGCCAACUUGGAUGUCC	GGAU-UUCAAGUUGGCAUUU	Cleavage	locus=CA_chr11:58218353:58219900:-	IPR013601=FAE1/Type III polyketide synthase-like protein	K15397=3-ketoacyl-CoA synthase [EC:2.3.1.199]
46	gar-miR8779	Cotton_A_32285	Q9SZL9	2.5	16.736	1	24	522	545	UCUUUGAUCUAAUGUACAGGGACU	AAUCCCUAUAUAUUGGAUUAAAGA	Cleavage	locus=CA_chr4:70165526:70169404:-	IPR005150=Cellulose synthase	N/A
46	gar-miR8779	Cotton_A_05154	B9HQN5	3	15.881	1	22	38	59	UCUUUGAUCUAAUGUACAGGGA	UCACUGUGCAUUUGAUCAAAGG	Translation	locus=CA_chr3:88717307:88718947:-	IPR010658=Nodulin-like	N/A
46	gar-miR8779	Cotton_A_21093	Q12830	2.5	14.461	1	22	3407	3428	UCUUUGAUCUAAUGUACAGGGA	UUCCUUUAUAUUUGAUCAAAGA	Translation	locus=CA_chr11:92272027:92280351:-	IPR001965=Zinc finger, PHD-type	N/A
223	gar-miR169	Cotton_A_25303	O23266	2.5	16.539	1	20	423	442	CAGCCAAGGAUGACUUGCCG	UGUCAAGUCAUCUUUGGUUG	Cleavage	locus=CA_chr5:59063796:59065293:-	IPR002885=Pentatricopeptide repeat	N/A
223	gar-miR169	Cotton_A_33661	B9IMM2	3	19.193	1	20	892	911	CAGCCAAGGAUGACUUGCCG	ACGCUAGUCAUCCUUGGCUG	Cleavage	locus=CA_chr10:98703002:98705779:+	N/A	N/A
224	gar-miR399	Cotton_A_23294	Q9M350	3	18.474	1	20	1220	1239	UGCCAAAGGAGAAUUGCCCU	AGGACUAUUUUCUUUUGGCA	Cleavage	locus=CA_chr4:27174204:27179934:-	IPR007259=Gamma-tubulin complex component protein	N/A
Novel
47	gar-novel	Cotton_A_07827	A5AJ00	3	16.778	1	23	463	485	AUAUCUCGAGACAAGGAAAUCUC	GCGAUUUUUUUGUCUUUAGAUAU	Cleavage	locus=CA_chr11:73233566:73237823:-	IPR005049=Protein of unknown function DUF288	N/A
47	gar-novel	Cotton_A_03984	Q9FIJ6	3	15.152	1	21	1153	1173	AUAUCUCGAGACAAGGAAAUC	GGUUUCUUUGUCUUCAGAUAU	Cleavage	locus=CA_chr10:79688009:79690315:	IPR000719=Protein kinase domain	N/A
47	gar-novel	Cotton_A_06094	A5BA93	2.5	18.511	1	24	721	743	AUAUCUCGAGACAAGGAAAUCUCU	GGUGAUUUUCUUGUC-CGAGAUAU	Translation	locus=CA_chr12:94586619:94589549:	IPR000157=Toll/interleukin-1 receptor homology (TIR) domain	N/A
47	gar-novel	Cotton_A_22879	Q9C977	2.5	18.905	1	20	200	219	AUAUCUCGAGACAAGGAAAU	AUUUCUUUGUUUGGAGAUGU	Cleavage	locus=CA_chr2:66059268:66063338:-	IPR002885=Pentatricopeptide repeat	N/A
47	gar-novel	Cotton_A_21627	Q8GYJ2	3	15.718	1	24	795	818	AUAUCUCGAGACAAGGAAAUCUCU	GGAUAUUACCUUCUCCCGAGAUAU	Translation	locus=CA_chr11:92985521:92987458:-	IPR003340=B3 DNA binding domain	N/A
47	gar-novel	Cotton_A_26599	B9RB00	2.5	18.028	1	22	1981	2002	AUAUCUCGAGACAAGGAAAUCU	AUAUUUCCUAGAUUCGAGAUAU	Translation	locus=CA_chr6:119191555:119197088:	N/A	N/A
47	gar-novel	Cotton_A_37089	Q84M93	3	14.789	1	20	1137	1156	AUAUCUCGAGACAAGGAAAU	AUUUGCUUGUCUCGAGGAAU	Cleavage	locus=CA_chr2:37626058:37628710:	IPR000719=Protein kinase domain	N/A
47	gar-novel	Cotton_A_33506	P43935	3	23.086	1	20	304	323	AUAUCUCGAGACAAGGAAAU	AUUGACUUGUCUUGGGAUAU	Cleavage	locus=CA_chr9:14469448:14471395:-	IPR007402=Protein of unknown function DUF455	N/A
47	gar-novel	Cotton_A_10450	Q9SR82	3	17.456	1	21	1144	1163	AUAUCUCGAGACAAGGAAAUC	GAAUUCCUUGU-UCGAGAUAU	Translation	locus=CA_chr9:69983130:69986734:-	IPR002885=Pentatricopeptide repeat	N/A
48	gar-novel	Cotton_A_11548	Q15I80	0.5	15.699	1	24	1461	1484	AUCGUUACAGUAUCUAAUCUCACC	GGUGAGAUUAGAUACUGUAGCGAU	Cleavage	locus=CA_chr1:111022291:111026500:	IPR006553=Leucine-rich repeat, cysteine-containing subtype	K10268=F-box and leucine-rich repeat protein 2/20
48	gar-novel	Cotton_A_31174	Q9T048	2	13.42	1	20	3500	3519	AUCGUUACAGUAUCUAAUCU	AGGUUGGAUAUUGUAAUGAU	Cleavage	locus=CA_chr6:118570266:118580421:	IPR000767=Disease resistance protein	N/A
48	gar-novel	Cotton_A_01569	Q9FWX2	3	18.901	1	21	673	693	AUCGUUACAGUAUCUAAUCUC	GAGAUUAGAUACGGUGGUGGU	Translation	locus=CA_chr1:135231885:135233924:-	IPR003441=NAC domain	N/A
48	gar-novel	Cotton_A_20997	Q8W491	3	19.251	1	22	186	206	AUCGUUACAGUAUCUAAUCUCA	UGAGAUU-GAUACUGUGAUGAU	Cleavage	locus=CA_chr8:63802364:63803836:	IPR002213=UDP-glucuronosyl/UDP-glucosyltransferase	N/A
48	gar-novel	Cotton_A_15299	P08894	2.5	22.053	1	19	287	306	AUCGUUACAG-UAUCUAAUC	GAUUGGAUAUCUGUAACGAU	Translation	locus=CA_chr6:93023697:93025023:-	IPR001099=Chalcone/stilbene synthase, N-terminal	N/A
50	gar-novel	Cotton_A_31437	Q43621	2	22.997	1	21	649	669	AUCCGAGCCUCGUCAUGUUGA	UCAAUAUGGCGAGGCUUGGGU	Cleavage	locus=CA_chr13:29171893:29179494:-	IPR001327=Pyridine nucleotide-disulphide oxidoreductase, NAD-binding domain	K00383=glutathione reductase (NADPH) [EC:1.8.1.7]
51	gar-novel	Cotton_A_23037	P54086	2.5	15.041	1	20	874	893	ACGAGAAGAAAUUGUAUGAA	GUCAUACAAUUUCUUCUUGG	Cleavage	locus=CA_chr6:20718261:20721688:	IPR002033=Sec-independent periplasmic protein translocase TatC	K03118=sec-independent protein translocase protein TatC
51	gar-novel	Cotton_A_17166	Q4P7A4	3	16.484	1	21	245	265	ACGAGAAGAAAUUGUAUGAAA	UUUCGUAUGACUUCUUCUUGU	Translation	locus=CA_chr7:111331014:111332772:	IPR006222=Glycine cleavage T-protein, N-terminal	N/A
51	gar-novel	Cotton_A_40499	Q9SIE6	2.5	17.392	1	20	256	275	ACGAGAAGAAAUUGUAUGAA	UUCAUAUGCUUUCUUCUUGU	Cleavage	locus=CA_chr6:111530428:111531219:	N/A	N/A
51	gar-novel	Cotton_A_25878	Q9LNJ9	3	12.527	1	24	499	522	ACGAGAAGAAAUUGUAUGAAACUG	CAUAUUCUUGCAAUUGCUUCUUGU	Translation	locus=CA_chr6:45731759:45737336:-	IPR012887=L-fucokinase	K05305=fucokinase [EC:2.7.1.52]
52	gar-novel	Cotton_A_17867	Q9LP77	3	13.009	1	21	927	947	ACCAGAUUUUGACUCCUACUG	UAGUGGGACUAAGAAUCUGGU	Translation	locus=CA_chr10:100525423:100527714:	IPR000719=Protein kinase domain	N/A
52	gar-novel	Cotton_A_33953	Q9ZQA1	3	18.083	1	20	1246	1265	ACCAGAUUUUGACUCCUACU	AGGAGGAGUGGGAAUCUGGU	Translation	locus=CA_chr12:60131731:60133224:	IPR002885=Pentatricopeptide repeat	N/A
52	gar-novel	Cotton_A_19591	O49289	3	18.069	1	20	65	84	ACCAGAUUUUGACUCCUACU	AGAAGAAGGCAAAAUCUGGU	Cleavage	locus=CA_chr5:15865164:15870489:-	IPR001650=Helicase, C-terminal	K14808=ATP-dependent RNA helicase DDX54/DBP10 [EC:3.6.4.13]
53	gar-novel	Cotton_A_00914	Q54TH4	3	19.007	1	20	754	773	AUAAACUGGAUUAGAUGUGA	UCAGAUUUGGUUCAGUUUAU	Cleavage	locus=CA_chr13:73837025:73843312:	IPR007317=Uncharacterised protein family UPF0363	N/A
53	gar-novel	Cotton_A_19491	O81635	3	16.913	1	21	1384	1404	AUAAACUGGAUUAGAUGUGAG	UUCAAAUUUGAUCGAGUUUAU	Cleavage	locus=CA_chr10:22469615:22475828:-	IPR001752=Kinesin, motor domain	N/A
54	gar-novel	Cotton_A_14088	B9RMZ8	3	14.88	1	24	1108	1131	AGAGAAUGUGAACUUGAAUGCGUU	AAUGCAUUCAAGUUUAAAUUCUUG	Cleavage	locus=CA_chr12:123606741:123611835:	IPR024867=Nuclear factor related to kappa-B-binding protein	N/A
54	gar-novel	Cotton_A_01036	D7M6G2	2.5	15.631	1	24	415	438	AGAGAAUGUGAACUUGAAUGCGUU	AAUACAUUUGACUUCAUAUUCUCU	Cleavage	locus=CA_chr13:75015707:75017176:	IPR006342=Methyltransferase FkbM	N/A
54	gar-novel	Cotton_A_23701	P94111	3	5.921	1	24	7	30	AGAGAAUGUGAACUUGAAUGCGUU	AAUUCAUUCAAGUUUUUGUUUUCU	Translation	locus=CA_chr11:71226179:71227365:	IPR011042=Six-bladed beta-propeller, TolB-like	N/A
54	gar-novel	Cotton_A_02574	Q9LPS1	3	12.598	1	24	496	519	AGAGAAUGUGAACUUGAAUGCGUU	AAACUACUCGGGUUUACAUUCUCU	Cleavage	locus=CA_chr10:50720371:50724158:-	IPR001312=Hexokinase	K00844=hexokinase [EC:2.7.1.1]
54	gar-novel	Cotton_A_03658	O82587	3	14.606	1	21	35	55	AGAGAAUGUGAACUUGAAUGC	GCAUUCUAGGUAACAUUCUCU	Translation	locus=CA_chr1:67395426:67398120:	IPR018179=SWEET sugar transporter, plants	N/A
55	gar-novel	Cotton_A_04265	D0E2V7	1	7.039	1	24	445	468	UUGCGGUCUCUCGGGAUUAGGCCU	AGGCAUAAUCCCGAGAGACCGCAA	Cleavage	locus=CA_chr7:79494882:79497063:-	N/A	N/A
55	gar-novel	Cotton_A_30295	P04323	1	10.105	1	24	316	339	UUGCGGUCUCUCGGGAUUAGGCCU	AGGCAUAAUCCCGAGAGACCGCAA	Cleavage	locus=CA_chr8:13204448:13210447:	IPR000477=Reverse transcriptase domain	N/A
55	gar-novel	Cotton_A_05144	P10401	1.5	10.065	1	24	307	330	UUGCGGUCUCUCGGGAUUAGGCCU	AGGCAUAAUCUCGAGAGACCGCAA	Cleavage	locus=CA_chr3:88810921:88939131:-	IPR000477=Reverse transcriptase domain	N/A
55	gar-novel	Cotton_A_20117	Q6WAY5	2.5	7.394	1	24	328	351	UUGCGGUCUCUCGGGAUUAGGCCU	AGGCCCAAUCCCGAGAGACAGCAA	Cleavage	locus=CA_chr7:115987895:115989946:-	N/A	N/A
55	gar-novel	Cotton_A_30420	Q99315	2.5	13.317	1	24	298	321	UUGCGGUCUCUCGGGAUUAGGCCU	AGGCCCAAUCCCGAGAGACAGCAA	Cleavage	locus=CA_chr1:41810676:41816663:-	IPR000477=Reverse transcriptase domain	N/A
55	gar-novel	Cotton_A_00088	Q9EPI1	3	22.093	1	24	1258	1281	UUGCGGUCUCUCGGGAUUAGGCCU	GGCCCUGGUGCUGAGAGACUGCAA	Cleavage	locus=CA_chr7:38024886:38027727:	IPR003406=Glycosyl transferase, family 14	N/A
55	gar-novel	Cotton_A_14408	Q9M160	3	20.507	1	20	368	387	UUGCGGUCUCUCGGGAUUAG	CUAGUCCUGAGACGCUGCAA	Cleavage	locus=CA_chr4:7907070:7908147:-	IPR007789=Protein of unknown function DUF688	N/A
56	gar-novel	Cotton_A_14379	Q9SYX2	3	20.74	1	24	2158	2181	AACACCAUGAUAAACAAUUGUAGU	GCUUCAACUGAUUAUGAUGGUGUU	Translation	locus=CA_chr4:8280200:8285138:	IPR001680=WD40 repeat	K16240=protein suppressor of PHYA-105 1
56	gar-novel	Cotton_A_19891	Q39786	3	19.929	1	20	227	246	AACACCAUGAUAAACAAUUG	CAAUUGAUGAUGAUGGUGUU	Translation	locus=CA_chr9:36478661:36480401:-	IPR000743=Glycoside hydrolase, family 28	N/A
57	gar-novel	Cotton_A_31016	Q7PC85	3	16.273	1	20	2338	2357	GUCCAGUUGGGCAUGUUUUC	GAAAAUAUGCCCAACUGGUU	Cleavage	locus=CA_chr1:86552658:86566744:	IPR003439=ABC transporter-like	N/A
57	gar-novel	Cotton_A_29866	Q9LUW5	3	17.994	1	20	844	863	GUCCAGUUGGGCAUGUUUUC	GCAACCAUGCCUAACUGGAU	Cleavage	locus=CA_chr12:80428341:80432914:-	IPR001650=Helicase, C-terminal	N/A
58	gar-novel	Cotton_A_21790	O23463	2.5	17.374	1	19	288	307	GUAAGUCCAAU-CGUUAACA	UGUUAACGUAUUGGACUUGC	Cleavage	locus=CA_chr5:41655137:41661738:	IPR000048=IQ motif, EF-hand binding site	N/A
59	gar-novel	Cotton_A_19972	B9IGU4	3	16.285	1	20	470	489	AUUGGACGAGCACUGAUUAA	AUGAUCAGUUCUCGUCCGAU	Translation	locus=CA_chr9:67329375:67330742:-	IPR000515=MetI-like domain	N/A
59	gar-novel	Cotton_A_26900	O48651	3	17.636	1	19	1238	1257	AUUGGACGA-GCACUGAUUA	UAUUCAGUGCCUCGUCCAAU	Translation	locus=CA_chr12:30866760:30871050:-	IPR003042=Aromatic-ring hydroxylase-like	N/A
60	gar-novel	Cotton_A_02365	Q84K00	3	17.589	1	22	312	332	AUGCCAAUCGAGCUAAGACUCA	UGGGUCUU-GCUUGAUUGGCAU	Cleavage	locus=CA_chr11:21973017:21973797:-	IPR003441=NAC domain	N/A
60	gar-novel	Cotton_A_04591	E0CQR8	2.5	13.692	1	20	44	63	AUGCCAAUCGAGCUAAGACU	GGUCUGAGCUUGAUUGGCGU	Cleavage	locus=CA_chr10:19561062:19562756:-	N/A	N/A
61	gar-novel	Cotton_A_16351	Q9CXF4	2.5	18.512	1	22	661	682	AGGGACAGGGAUCACAUGAAAU	GUUCCAUGUGGUCCUUGUUCCU	Cleavage	locus=CA_chr9:53074740:53081627:	IPR000195=Rab-GTPase-TBC domain	N/A
62	gar-novel	Cotton_A_28811	Q33600	2	17.212	1	24	116	139	AGACUGUCAAGAUAUCAGUAGCCU	AAGAUACUGAUAUCUUGGCAGCCU	Cleavage	locus=CA_chr2:84100444:84100713:-	IPR017443=Ribulose bisphosphate carboxylase, large subunit, ferrodoxin-like N-terminal	N/A
62	gar-novel	Cotton_A_39335	O62964	2	14.448	1	24	116	139	AGACUGUCAAGAUAUCAGUAGCCU	AAGAUACUGAUAUCUUGGCAGCCU	Cleavage	locus=CA_chr10:41514927:41515334:-	IPR017443=Ribulose bisphosphate carboxylase, large subunit, ferrodoxin-like N-terminal	N/A
62	gar-novel	Cotton_A_36255	A0ZZ43	2	15.904	1	24	116	139	AGACUGUCAAGAUAUCAGUAGCCU	AAGAUACUGAUAUCUUGGCAGCCU	Cleavage	locus=CA_chr13:81188274:81189737:-	IPR000685=Ribulose bisphosphate carboxylase, large subunit, C-terminal	K01601=ribulose-bisphosphate carboxylase large chain [EC:4.1.1.39]
62	gar-novel	Cotton_A_36640	P14958	2	15.904	1	24	116	139	AGACUGUCAAGAUAUCAGUAGCCU	AAGAUACUGAUAUCUUGGCAGCCU	Cleavage	locus=CA_chr3:88454996:88458462:-	IPR000022=Carboxyl transferase	K01601=ribulose-bisphosphate carboxylase large chain [EC:4.1.1.39]
62	gar-novel	Cotton_A_32934	A5AGW4	3	21.275	1	21	26	46	AGACUGUCAAGAUAUCAGUAG	CUACUCAUAUCUUGGCAGUUG	Cleavage	locus=CA_chr2:63371815:63371970:-	N/A	N/A
62	gar-novel	Cotton_A_04507	Q9M9G7	3	13.743	1	24	281	304	AGACUGUCAAGAUAUCAGUAGCCU	AAGCUAACGAUAUCUUUACAGUCU	Cleavage	locus=CA_chr6:105231028:105236010:-	IPR001698=F-actin-capping protein subunit beta	K10365=capping protein (actin filament) muscle Z-line, beta
62	gar-novel	Cotton_A_15517	Q6P6Q6	2.5	16.244	1	20	1224	1243	AGACUGUCAAGAUAUCAGUA	UUCUGAUAUCUUGAAAGUCU	Cleavage	locus=CA_chr13:89578861:89581169:-	IPR003690=Mitochodrial transcription termination factor-related	K15032=mTERF domain-containing protein, mitochondrial
62	gar-novel	Cotton_A_10745	Q71DJ5	2.5	9.55	1	21	946	966	AGACUGUCAAGAUAUCAGUAG	UUACUGAUAUAUGGACAGUUU	Translation	locus=CA_chr6:65438896:65442515:	IPR000073=Alpha/beta hydrolase fold-1	N/A
62	gar-novel	Cotton_A_08597	A4IG72	3	15.219	1	23	2303	2325	AGACUGUCAAGAUAUCAGUAGCC	GAUUGCAGAUAUUUUUACAGUCU	Cleavage	locus=CA_chr9:64025797:64032152:-	IPR000547=Clathrin, heavy chain/VPS, 7-fold repeat	N/A
63	gar-novel	Cotton_A_09669	O15736	3	21.411	1	20	1426	1445	AGGGCUCGGGAGUCAGUUAC	GUAGCUGAAUCUCGAGCUUU	Cleavage	locus=CA_chr11:33029073:33037599:	IPR001680=WD40 repeat	K17890=autophagy-related protein 16, animal type
64	gar-novel	Cotton_A_25079	Q3T0K2	3	21.045	1	21	108	128	UUAACCGUAGAGUGAUGAUUU	AAAUUAUCAUCCUACGGUUAU	Translation	locus=CA_chr1:38679607:38683968:	IPR002194=Chaperonin TCP-1, conserved site	K09495=T-complex protein 1 subunit gamma
64	gar-novel	Cotton_A_24712	Q93ZH2	3	24.196	1	20	1323	1342	UUAACCGUAGAGUGAUGAUU	AACCGUCACUCGACGGUUGA	Translation	locus=CA_chr9:436356:439544:	IPR001289=CCAAT-binding transcription factor, subunit B	N/A
65	gar-novel	Cotton_A_36190	Q9SW11	3	19.472	1	21	832	852	ACACACGAAUGAUAUGUCAGA	UCUGACAUAUCAUUCGUAAGU	Cleavage	locus=CA_chr12:40702608:40705967:-	IPR000719=Protein kinase domain	N/A
66	gar-novel	Cotton_A_04756	Q9M5A9	3	16.716	1	24	829	852	UGCAAGUGACGAUAAAGAUAGACA	UGUCUAUCUUUGUUGUCUCUUGUA	Cleavage	locus=CA_chr7:44122707:44125340:-	IPR000620=Drug/metabolite transporter	N/A
66	gar-novel	Cotton_A_16163	Q9SHJ3	2.5	13.297	1	21	2479	2499	UGCAAGUGACGAUAAAGAUAG	UUAUUUUUAUCGUCAUCUGCA	Cleavage	locus=CA_chr9:17013490:17034849:	IPR003440=Glycosyl transferase, family 48	N/A
66	gar-novel	Cotton_A_16203	P25076	3	14.772	1	24	814	837	UGCAAGUGACGAUAAAGAUAGACA	UGGAUAUUUUUAUUGUCAUUGGCA	Cleavage	locus=CA_chr9:16239173:16241659:	IPR002326=Cytochrome c1	K00413=ubiquinol-cytochrome c reductase cytochrome c1 subunit
66	gar-novel	Cotton_A_32513	Q5QA94	2.5	9.723	1	20	680	699	UGCAAGUGACGAUAAAGAUA	UAUUUUCAUUGUCAUUUGCA	Cleavage	locus=CA_chr12:6843471:6850414:	IPR001680=WD40 repeat	K17908=autophagy-related protein 18
66	gar-novel	Cotton_A_35685	Q0V7T5	3	10.958	1	21	46	66	UGCAAGUGACGAUAAAGAUAG	UUGUCUUUGUUAUCACUUGUA	Translation	locus=CA_chr8:106984938:106987452:	IPR000719=Protein kinase domain	N/A
66	gar-novel	Cotton_A_36287	D7SMV8	3	10.417	1	20	65	84	UGCAAGUGACGAUAAAGAUA	AAUCUUUGUCCUCACUUGUA	Translation	locus=CA_chr12:102329692:102333445:-	N/A	N/A
67	gar-novel	Cotton_A_23132	Q9LQL2	3	15.093	1	21	259	279	AAAGACAGAGAUGACAUGAAA	UUUCAAGUCAUCUUUGUCAUU	Cleavage	locus=CA_chr7:110665873:110669010:	IPR000109=Proton-dependent oligopeptide transporter family	N/A
67	gar-novel	Cotton_A_00778	P53681	3	13.233	1	20	641	660	AAAGACAGAGAUGACAUGAA	UUCGUAUUAUCUUUGUUUUU	Cleavage	locus=CA_chr5:7460120:7464482:	IPR000719=Protein kinase domain	N/A
67	gar-novel	Cotton_A_07493	B9MWL6	3	17.945	1	24	613	636	AAAGACAGAGAUGACAUGAAAUCA	UCAGUUCAUGUCCACUUUGUUUUU	Translation	locus=CA_chr9:49258172:49263042:	IPR010658=Nodulin-like	N/A
68	gar-novel	Cotton_A_20602	Q9LFP7	3	16.372	1	24	545	568	AACCGACCGAAUUAACUGAAAAAG	CUAAUUUGGUUAAAUUGGUUGGUU	Translation	locus=CA_chr4:56126595:56129729:	IPR000719=Protein kinase domain	N/A
68	gar-novel	Cotton_A_27356	P53392	3	19.305	1	22	514	535	AACCGACCGAAUUAACUGAAAA	UCUUCUGCUAAUCCGGUCGGUU	Translation	locus=CA_chr5:18732876:18736395:-	IPR001902=Sulphate anion transporter	N/A
69	gar-novel	Cotton_A_01269	P55862	3	15.388	1	23	889	911	AUGGUGACAUGUGACAACUUCAU	AUGAAAUUGUCACAUGUUGCCAC	Cleavage	locus=CA_chr4:32685263:32689137:	IPR001208=Mini-chromosome maintenance, DNA-dependent ATPase	N/A
70	gar-novel	Cotton_A_24605	P93039	2.5	17.75	1	22	1408	1429	AGGCUAUGAAUUCCACUGUUGU	GCAACAGUGGGAUUCAUAGUUG	Cleavage	locus=CA_chr6:31772532:31776791:	IPR006043=Xanthine/uracil/vitamin C permease	N/A
70	gar-novel	Cotton_A_07409	Q9LK48	3	20.333	1	22	36	57	AGGCUAUGAAUUCCACUGUUGU	ACAAAAGUGGAAUUCGUAUCCU	Cleavage	locus=CA_chr11:8040018:8042355:-	IPR011598=Myc-type, basic helix-loop-helix (bHLH) domain	N/A
70	gar-novel	Cotton_A_21403	Q9LY50	3	19.314	1	24	2141	2164	AGGCUAUGAAUUCCACUGUUGUGA	UCGAGGCAGUGGAAUUAAUGGCUU	Cleavage	locus=CA_chr3:42202771:42205080:-	IPR000719=Protein kinase domain	N/A
70	gar-novel	Cotton_A_17467	Q8LGU1	3	20.818	1	24	3188	3211	AGGCUAUGAAUUCCACUGUUGUGA	UAACAACAGUCGGAAUCAUGGCCU	Translation	locus=CA_chr9:11519710:11525314:	IPR001140=ABC transporter, transmembrane domain	N/A
70	gar-novel	Cotton_A_03720	Q9SSE5	2	21.184	1	22	725	746	AGGCUAUGAAUUCCACUGUUGU	AGAACGGUGGAAUUGAUAGCUU	Cleavage	locus=CA_chr4:52568546:52572120:	IPR000315=Zinc finger, B-box	N/A
70	gar-novel	Cotton_A_29912	Q9T072	2.5	17.43	1	22	718	739	AGGCUAUGAAUUCCACUGUUGU	AGAACAGUGGAAUCCGUAGUUU	Translation	locus=CA_chr2:86150012:86151868:	IPR011598=Myc-type, basic helix-loop-helix (bHLH) domain	N/A
70	gar-novel	Cotton_A_07737	B9RDD6	3	14.527	1	22	427	448	AGGCUAUGAAUUCCACUGUUGU	AGAGUAGAGGAAUUCAUAGCCA	Cleavage	locus=CA_chr12:114501206:114501718:	N/A	N/A
70	gar-novel	Cotton_A_14231	C0LGG8	3	20.638	1	24	1884	1907	AGGCUAUGAAUUCCACUGUUGUGA	UGAAAACAGUGAACUUCAUGGUCU	Translation	locus=CA_chr7:18033097:18040726:	IPR000225=Armadillo	N/A
70	gar-novel	Cotton_A_11621	Q6GMF8	3	12.014	1	22	105	126	AGGCUAUGAAUUCCACUGUUGU	AAAACAAUGGACUUCAUGGCUU	Translation	locus=CA_chr7:50328353:50330609:	IPR002610=Peptidase S54, rhomboid	N/A
73	gar-novel	Cotton_A_36998	Q9SCZ4	3	22.445	1	24	130	153	GUUCCGAUUAUCGUUGUCUGAGGU	GCCACCGAUAAUGAUAAUCGGAAA	Cleavage	locus=CA_chr8:16894373:16897042:	IPR000719=Protein kinase domain	N/A
73	gar-novel	Cotton_A_20170	Q03387	3	18.877	1	20	1571	1590	GUUCCGAUUAUCGUUGUCUG	UAGACAAUGAUAAUUGGGAA	Cleavage	locus=CA_chr3:24383606:24388393:	IPR003890=MIF4G-like, type 3	K03260=translation initiation factor 4G
73	gar-novel	Cotton_A_12764	Q9CAL8	3	11.639	1	23	1318	1340	GUUCCGAUUAUCGUUGUCUGAGG	CUACAGACAACAGUACUUGGAAC	Cleavage	locus=CA_chr7:40771420:40775561:	IPR000719=Protein kinase domain	N/A
74	gar-novel	Cotton_A_36073	Q8GYA4	3	15.767	1	22	2	23	AAGGAAUUCAUGGAUUUAGGUA	UGUCUAAAGCCAAGAAUUUCUU	Translation	locus=CA_chr10:11522222:11525655:-	IPR000719=Protein kinase domain	N/A
74	gar-novel	Cotton_A_05872	Q9FKB6	2.5	15.752	1	20	1654	1673	AAGGAAUUCAUGGAUUUAGG	CAUAAAUUUAUGAGUUCCUU	Cleavage	locus=CA_chr1:141424933:141427904:	IPR000210=BTB/POZ-like	N/A
74	gar-novel	Cotton_A_26325	Q9C9H7	3	16.5	1	24	333	356	AAGGAAUUCAUGGAUUUAGGUACG	CCUUCCUAGCUCCAUGGGUUCUUU	Cleavage	locus=CA_chr13:33532391:33533737:	IPR001611=Leucine-rich repeat	N/A
74	gar-novel	Cotton_A_34736	Q9M0X5	3	14.503	1	20	961	980	AAGGAAUUCAUGGAUUUAGG	GCUAGAACCAUGAAUUCUUU	Cleavage	locus=CA_chr8:117452090:117454647:	IPR000719=Protein kinase domain	N/A
74	gar-novel	Cotton_A_31319	Q38914	3	18.517	1	22	1939	1960	AAGGAAUUCAUGGAUUUAGGUA	UCUCUGAAUUCUUGGAUUCCUU	Translation	locus=CA_chr4:61554321:61557445:-	IPR001471=AP2/ERF domain	K09285=AP2-like factor, ANT lineage
74	gar-novel	Cotton_A_02905	Q5PP26	3	13.031	1	20	879	898	AAGGAAUUCAUGGAUUUAGG	CAUAAAUUCAUUGAUUCCUU	Translation	locus=CA_chr9:73557324:73558727:	IPR001611=Leucine-rich repeat	N/A
75	gar-novel	Cotton_A_24615	Q93VG8	3	17.868	1	20	141	160	GAAAGAUACCAAGACCUAGA	GGCAGGUCUUGGUAUCUUUC	Cleavage	locus=CA_chr6:31919672:31921344:-	IPR008580=PPPDE putative peptidase domain	N/A
75	gar-novel	Cotton_A_07350	Q86YJ7	3	19.201	1	20	1637	1656	GAAAGAUACCAAGACCUAGA	UCAGGGUCUUGGUUUCUUUC	Cleavage	locus=CA_chr11:7495932:7499442:	IPR002110=Ankyrin repeat	N/A
75	gar-novel	Cotton_A_30423	Q6P4K1	3	24.068	1	20	4218	4237	GAAAGAUACCAAGACCUAGA	UUCAGGUCAUGGUAUUUUUC	Cleavage	locus=CA_chr1:41496327:41504438:-	IPR000313=PWWP domain	N/A
76	gar-novel	Cotton_A_06970	Q6GMF8	2.5	17.801	1	24	467	490	ACCAUGUAGAAGAGGUCAAAAGCC	GGCGUUUGAUUUCUUGUAUAUGGU	Translation	locus=CA_chr10:88772456:88775537:-	IPR002610=Peptidase S54, rhomboid	N/A
76	gar-novel	Cotton_A_00148	Q9LYT3	2.5	14.223	1	23	1016	1038	ACCAUGUAGAAGAGGUCAAAAGC	GCAUUUUACCUGUUCUGCAUGGU	Cleavage	locus=CA_chr7:38580252:38585855:	IPR002528=Multi antimicrobial extrusion protein	N/A
76	gar-novel	Cotton_A_04850	A1L1P9	3	22.289	1	21	1248	1268	ACCAUGUAGAAGAGGUCAAAA	UUUUUACUCCUUUUACAUGGU	Cleavage	locus=CA_chr7:42742962:42744571:-	IPR002528=Multi antimicrobial extrusion protein	N/A
76	gar-novel	Cotton_A_20422	Q38998	3	16.079	1	20	835	854	ACCAUGUAGAAGAGGUCAAA	UUUGACAUUUUCUACAUGCU	Cleavage	locus=CA_chr8:79417497:79422878:-	IPR000595=Cyclic nucleotide-binding domain	N/A
77	gar-novel	Cotton_A_15926	Q6J163	2	7.128	1	23	773	795	AGAGAAUGAAUGUAAAUAUGAUA	UUUUACAUUUACAUUCAUUUUCU	Cleavage	locus=CA_chr12:9239518:9242904:	IPR000620=Drug/metabolite transporter	N/A
77	gar-novel	Cotton_A_35272	Q8S8S7	2.5	10.663	1	20	446	465	AGAGAAUGAAUGUAAAUAUG	CAUAUUUACAUGCAUUUUCA	Translation	locus=CA_chr8:12789707:12792750:	IPR000719=Protein kinase domain	N/A
77	gar-novel	Cotton_A_30905	Q9LKR4	2.5	18.488	1	20	1448	1467	AGAGAAUGAAUGUAAAUAUG	CAUGUUUACAAUUAUUCUUU	Translation	locus=CA_chr8:37785031:37786690:	IPR004330=FAR1 DNA binding domain	N/A
77	gar-novel	Cotton_A_00513	Q9LZR3	3	12.837	1	20	1101	1120	AGAGAAUGAAUGUAAAUAUG	CAUUGUUACAUUCAUUUUUU	Cleavage	locus=CA_chr2:68351915:68356673:-	IPR029044=Nucleotide-diphospho-sugar transferases	K13680=beta-mannan synthase [EC:2.4.1.32]
78	gar-novel	Cotton_A_14325	Q8K2Z4	3	19.977	1	24	4076	4099	AUUCGACUUCUAGUAUAAGAGCCU	AGGUCCUUAUAUUAGGAGUUGGAU	Cleavage	locus=CA_chr4:116212998:116221549:	IPR011989=Armadillo-like helical	K06677=condensin complex subunit 1
78	gar-novel	Cotton_A_39314	Q9C9H7	3	19.112	1	24	152	174	AUUCGACUUCUAGUAUAAGAGCCU	AUGUUCUUAUAUU-GAGGUCGAAU	Translation	locus=CA_chr6:79318770:79319759:-	IPR001611=Leucine-rich repeat	N/A
79	gar-novel	Cotton_A_20184	Q0WPT7	2	16.76	1	24	821	844	UGAAUUUCAAGUUGAGCUCGAACU	AGCUCGAGCUCAACUCGAAAUUUG	Translation	locus=CA_chr3:24455452:24457506:	IPR013216=Methyltransferase type 11	N/A
79	gar-novel	Cotton_A_03809	Q10168	2.5	10.409	1	22	570	591	UGAAUUUCAAGUUGAGCUCGAA	UUCGAGCUCAGCUUCAAAUUCU	Cleavage	locus=CA_chr4:51187001:51192247:-	IPR007758=Nucleoporin, NSP1-like, C-terminal	K14306=nuclear pore complex protein Nup62
79	gar-novel	Cotton_A_03414	Q9LV16	3	21.381	1	24	1982	2005	UGAAUUUCAAGUUGAGCUCGAACU	AGUACGAGCACAGCUUGAAAUUUU	Cleavage	locus=CA_chr12:26123849:26126961:	IPR001079=Galectin, carbohydrate recognition domain	N/A
79	gar-novel	Cotton_A_19981	B9SRS8	2.5	13.88	1	24	316	339	UGAAUUUCAAGUUGAGCUCGAACU	AAUUCCAGUUCAACUUCAAAUUCA	Cleavage	locus=CA_chr9:67575505:67578983:-	N/A	N/A
79	gar-novel	Cotton_A_02298	Q8GW29	3	12.917	1	21	465	485	UGAAUUUCAAGUUGAGCUCGA	UUGGGCUCAACUUGGAAUCCA	Cleavage	locus=CA_chr13:131359824:131362531:	IPR005269=Cytokinin riboside 5'-monophosphate phosphoribohydrolase LOG	N/A
79	gar-novel	Cotton_A_23646	Q94AH6	3	17.075	1	24	1898	1921	UGAAUUUCAAGUUGAGCUCGAACU	ACUUCGAGUUCAACUCUAAGUUCA	Translation	locus=CA_chr6:32376478:32381387:-	IPR001373=Cullin, N-terminal	K03347=cullin 1
79	gar-novel	Cotton_A_24242	B9S578	3	15.327	1	21	239	259	UGAAUUUCAAGUUGAGCUCGA	UUGAGUUUAGCUGGAAAUUCA	Translation	locus=CA_chr13:34311322:34311798:-	IPR010264=Plant self-incompatibility S1	N/A
79	gar-novel	Cotton_A_00462	Q8L8B8	3	14.13	1	21	390	410	UGAAUUUCAAGUUGAGCUCGA	UUGGGCUCAGCUCGGAAUUCA	Translation	locus=CA_chr2:68948501:68952212:	IPR005269=Cytokinin riboside 5'-monophosphate phosphoribohydrolase LOG	N/A
79	gar-novel	Cotton_A_39447	A2Y3Q5	3	14.005	1	20	20	39	UGAAUUUCAAGUUGAGCUCG	AGAGCUCAACUUGGUAUUCA	Cleavage	locus=CA_chr4:90932797:90941855:-	IPR001015=Ferrochelatase	K01772=ferrochelatase [EC:4.99.1.1]
79	gar-novel	Cotton_A_00383	Q9SR34	3	14.357	1	23	223	245	UGAAUUUCAAGUUGAGCUCGAAC	GAUCGAGUUCAAGUUCAAGUUCA	Translation	locus=CA_chr2:69561363:69561803:	IPR007087=Zinc finger, C2H2	N/A
79	gar-novel	Cotton_A_23834	Q6S4P4	3	21.653	1	20	115	134	UGAAUUUCAAGUUGAGCUCG	CGAGCCCAAUCUGAAGUUCA	Translation	locus=CA_chr9:83006249:83009554:-	IPR004827=Basic-leucine zipper domain	N/A
79	gar-novel	Cotton_A_32040	B9S065	3	12.988	1	22	529	551	UGAAUUUCAAGUUG-AGCUCGAA	UGUGAGCUUCAGUUUGAAAUUCA	Cleavage	locus=CA_chr10:108884067:108885835:	IPR011257=DNA glycosylase	N/A
80	gar-novel	Cotton_A_39172	Q2L911	3	17.447	1	20	103	122	AAAUAGAUAUACAGGCGAAA	AUUCCUCUGUAUGUCUAUUU	Cleavage	locus=CA_chr7:21860704:21861842:-	IPR001469=ATPase, F1 complex, delta/epsilon subunit	N/A
80	gar-novel	Cotton_A_29216	O50401	3	21.257	1	20	117	136	AAAUAGAUAUACAGGCGAAA	UUUUGCCUUUAUGUCUAUUG	Cleavage	locus=CA_chr9:76519325:76521121:	IPR003337=Trehalose-phosphatase	N/A
80	gar-novel	Cotton_A_10330	D7TBI4	3	14.598	1	20	530	549	AAAUAGAUAUACAGGCGAAA	AUUCAUUUGUAUAUCUAUUU	Cleavage	locus=CA_chr1:1023083:1026473:	IPR003386=Lecithin:cholesterol/phospholipid:diacylglycerol acyltransferase	N/A
81	gar-novel	Cotton_A_19920	Q8LFN2	3	17.691	1	20	874	893	AAACUGAUUGAACCACUUAA	UUAGGUGUUUCAAUCAGUCU	Cleavage	locus=CA_chr1:90485574:90490557:	IPR000719=Protein kinase domain	N/A
81	gar-novel	Cotton_A_28921	C0LGP4	3	16.419	1	20	1819	1838	AAACUGAUUGAACCACUUAA	UUUGGUGGUUUGAUUAGUUU	Cleavage	locus=CA_chr10:92435997:92446259:	IPR000719=Protein kinase domain	N/A
81	gar-novel	Cotton_A_19980	Q9LRT1	3	21.659	1	21	789	809	AAACUGAUUGAACCACUUAAA	UUCAUGUAGUUCAAUCAGUUU	Cleavage	locus=CA_chr9:67528321:67531617:	IPR000719=Protein kinase domain	N/A
83	gar-novel	Cotton_A_15493	Q9SZL8	2.5	14.454	1	24	805	828	AUAAGUAGUUCUAGAUUUUGUAUC	GACACAAGAUCAAGAAUUGCUUAU	Cleavage	locus=CA_chr4:57440381:57442495:-	IPR004330=FAR1 DNA binding domain	N/A
83	gar-novel	Cotton_A_05785	P93422	1.5	17.463	1	21	1423	1443	AUAAGUAGUUCUAGAUUUUGU	GCAAAAUUUAGAACUAUUUGU	Cleavage	locus=CA_chr3:40509003:40512975:-	IPR004154=Anticodon-binding	K01892=histidyl-tRNA synthetase [EC:6.1.1.21]
83	gar-novel	Cotton_A_10472	Q9M5X6	2	19.554	1	22	300	321	AUAAGUAGUUCUAGAUUUUGUA	UGCAAAAUGUGGAACUACUUGU	Cleavage	locus=CA_chr8:103085195:103087264:	IPR000528=Plant lipid transfer protein/Par allergen	N/A
83	gar-novel	Cotton_A_07691	Q8RXD6	3	16.498	1	21	1719	1739	AUAAGUAGUUCUAGAUUUUGU	GCAAAAUCUGGAAUUACGUGU	Cleavage	locus=CA_chr12:114873512:114880359:	IPR001841=Zinc finger, RING-type	K10696=E3 ubiquitin-protein ligase BRE1 [EC:6.3.2.19]
83	gar-novel	Cotton_A_33265	Q5S1W2	3	17.271	1	22	294	315	AUAAGUAGUUCUAGAUUUUGUA	UGCAAAGUAUACAAUUACUUAU	Translation	locus=CA_chr8:76553797:76559051:	IPR000008=C2 domain	N/A
84	gar-novel	Cotton_A_24047	Q653H7	3	20.928	1	24	1172	1195	GCCUUGGUGGUGAAAUGGUAGACA	UAUCUCCCUUUUCACCACCAAGGA	Cleavage	locus=CA_chr10:109631933:109634411:	IPR003311=AUX/IAA protein	N/A
84	gar-novel	Cotton_A_11652	Q5PQL3	3	22.986	1	21	342	362	GCCUUGGUGGUGAAAUGGUAG	CUGCAAAUUCACUACCAAGGC	Cleavage	locus=CA_chr7:50012579:50017158:-	IPR003137=Protease-associated domain, PA	N/A
84	gar-novel	Cotton_A_03753	Q9ASS4	3	18.773	1	20	883	902	GCCUUGGUGGUGAAAUGGUA	UACAAUUUUACCACCGAGGA	Cleavage	locus=CA_chr4:52052339:52053325:	IPR000719=Protein kinase domain	N/A
85	gar-novel	Cotton_A_29062	Q00257	2.5	16.631	1	23	170	192	AUCAAAUGUGAUCGUGUUCUUCC	GAGGGAACAAGGUUACAUUUGAU	Cleavage	locus=CA_chr7:60921015:60923649:	IPR004838=Aminotransferases, class-I, pyridoxal-phosphate-binding site	N/A
86	gar-novel	Cotton_A_06669	Q94JY4	3	19.333	1	22	143	164	AAGAAUGCCAGUUUGCUCUUUG	CAAAGAGCAAAUUAGCAUCCUU	Translation	locus=CA_chr4:81426124:81426458:	IPR019466=Matrilin, coiled-coil trimerisation domain	K05752=chromosome 3 open reading frame 10
86	gar-novel	Cotton_A_25794	Q8VDR9	2.5	18.589	1	23	2542	2564	AAGAAUGCCAGUUUGCUCUUUGA	UUGAACAGCAGUCUGGCAUUCUU	Cleavage	locus=CA_chr6:100458633:100478759:-	IPR010703=Dedicator of cytokinesis C-terminal	N/A
86	gar-novel	Cotton_A_09577	Q93ZB9	3	18.043	1	22	872	893	AAGAAUGCCAGUUUGCUCUUUG	CAAAAGGCAAAUUGACAUUCUU	Cleavage	locus=CA_chr1:105448895:105453867:-	IPR013120=Male sterility, NAD-binding	K13356=fatty acyl-CoA reductase [EC:1.2.1.-]
86	gar-novel	Cotton_A_33132	B9S8S3	3	11.356	1	22	1233	1253	AAGAAUGCCAGUUUGCUCUUUG	CGAAGAG-AAACUGGCAUUCUG	Cleavage	locus=CA_chr7:10865566:10869558:	IPR006869=Domain of unknown function DUF547	N/A
86	gar-novel	Cotton_A_19956	Q9C9Y8	3	16.967	1	21	957	977	AAGAAUGCCAGUUUGCUCUUU	GAAGAACAAACUGGUUUUCUU	Cleavage	locus=CA_chr9:66756288:66758263:-	IPR000719=Protein kinase domain	N/A
86	gar-novel	Cotton_A_09345	Q6TGC6	3	19.372	1	20	916	935	AAGAAUGCCAGUUUGCUCUU	AGGAGGAAAUUGGCAUUCUC	Cleavage	locus=CA_chr8:59224270:59230372:-	IPR000719=Protein kinase domain	K08790=serine/threonine kinase 38 [EC:2.7.11.1]
87	gar-novel	Cotton_A_35238	P49793	3	18.021	1	24	808	831	AGGAGCUGGGCUGGGCUCGAGCCU	AGCUUUGGGUCUAGCCCAGCUUUU	Cleavage	locus=CA_chr13:11458319:11467136:-	IPR007230=Peptidase S59, nucleoporin	K14297=nuclear pore complex protein Nup98-Nup96
87	gar-novel	Cotton_A_03084	O95372	3	22.864	1	23	139	161	AGGAGCUGGGCUGGGCUCGAGCC	GGUUCGAGCUGGUCCCAGCUCCU	Translation	locus=CA_chr13:82387352:82391195:-	IPR003140=Phospholipase/carboxylesterase/thioesterase	K06130=lysophospholipase II [EC:3.1.1.5]
87	gar-novel	Cotton_A_25894	O49687	3	23.579	1	21	660	680	AGGAGCUGGGCUGGGCUCGAG	CUCGGGUUCAACCCAGUUCCU	Translation	locus=CA_chr6:46105563:46107023:	IPR011598=Myc-type, basic helix-loop-helix (bHLH) domain	N/A
88	gar-novel	Cotton_A_05797	Q9H1K1	2	24.483	1	24	163	186	AGUAGGAGUUCUGACUAAACAGGU	ACCGGUUUGGUCGGAGCUCCUGCU	Cleavage	locus=CA_chr3:40400870:40403345:-	IPR002871=NIF system FeS cluster assembly, NifU, N-terminal	N/A
88	gar-novel	Cotton_A_34823	Q9D7P6	2	18.176	1	24	163	186	AGUAGGAGUUCUGACUAAACAGGU	ACUAGUUUGGUCGGAGCUCCUGCU	Cleavage	locus=CA_chr5:17297263:17297800:	IPR002871=NIF system FeS cluster assembly, NifU, N-terminal	N/A
89	gar-novel	Cotton_A_34269	Q5ZHV2	2	16.576	1	21	1532	1552	AUUCAAGUCCCAAUGUGAGAA	UUCUCAUAUUGGGUUUUGAAU	Cleavage	locus=CA_chr3:72416671:72426449:	IPR007244=NatC N(alpha)-terminal acetyltransferase, Mak10 subunit	N/A
89	gar-novel	Cotton_A_26256	Q6J163	3	12.315	1	24	263	286	AUUCAAGUCCCAAUGUGAGAACAU	AUUUUUUCCUUUUGGGACUUGAAU	Cleavage	locus=CA_chr12:88039229:88040695:	IPR000620=Drug/metabolite transporter	N/A
89	gar-novel	Cotton_A_27591	B9RJV0	3	17.435	1	20	2040	2059	AUUCAAGUCCCAAUGUGAGA	UCUCACAUUGGUGCAUGAAU	Translation	locus=CA_chr10:18060655:18068033:-	N/A	N/A
89	gar-novel	Cotton_A_25236	O50401	3	20.335	1	24	488	511	AUUCAAGUCCCAAUGUGAGAACAU	AAGCUCUCACAUUUCUACUUGAAU	Translation	locus=CA_chr12:18404860:18406848:	IPR003337=Trehalose-phosphatase	N/A
89	gar-novel	Cotton_A_19584	O49287	3	10.975	1	21	1368	1387	AUUCAAGUCCCAAUGUGAGAA	UACUCACAUUGG-ACUUGAAU	Translation	locus=CA_chr5:15715520:15717547:	IPR002885=Pentatricopeptide repeat	N/A
89	gar-novel	Cotton_A_17742	P26683	3	15.83	1	20	1068	1087	AUUCAAGUCCCAAUGUGAGA	UGUCUCAUUUGGACUUGAAU	Translation	locus=CA_chr6:21632025:21634616:	IPR000943=RNA polymerase sigma-70	K03093=RNA polymerase sigma factor
90	gar-novel	Cotton_A_03377	O65351	3	21.284	1	21	31	51	AACCGGUUUGAUCGUUGAUUC	GAAUCAGUGAUCGAAUCGGUC	Cleavage	locus=CA_chr12:24747011:24749191:	IPR000209=Peptidase S8/S53 domain	N/A
90	gar-novel	Cotton_A_03963	B9I1N2	3	15.879	1	23	920	942	AACCGGUUUGAUCGUUGAUUCAA	UGGGGUCGAUGAACAAACCGGUU	Translation	locus=CA_chr9:62165418:62167561:-	IPR025846=PMR5 N-terminal domain	N/A
90	gar-novel	Cotton_A_07844	Q1PFD1	2.5	9.984	1	21	1215	1235	AACCGGUUUGAUCGUUGAUUC	GAAUCAAAUAUCAAACUGGUU	Cleavage	locus=CA_chr11:73031333:73032998:	IPR001356=Homeobox domain	N/A
90	gar-novel	Cotton_A_28411	Q9SYM5	2.5	21.632	1	20	48	67	AACCGGUUUGAUCGUUGAUU	GAUCUACGGUCGAACCGGUU	Cleavage	locus=CA_chr7:39833994:39835524:-	IPR005913=dTDP-4-dehydrorhamnose reductase	K12451=3,5-epimerase/4-reductase [EC:5.1.3.- 1.1.1.-]
90	gar-novel	Cotton_A_07894	Q84K00	3	16.895	1	20	1083	1102	AACCGGUUUGAUCGUUGAUU	AGGCAAUGAUCAGACUGGUU	Cleavage	locus=CA_chr6:50563859:50565484:-	IPR003441=NAC domain	N/A
90	gar-novel	Cotton_A_19482	Q91784	3	23.256	1	20	3578	3597	AACCGGUUUGAUCGUUGAUU	AAUCAAUGAUUCAGCUGGUU	Translation	locus=CA_chr10:22565224:22573253:-	IPR001752=Kinesin, motor domain	N/A
90	gar-novel	Cotton_A_01240	O23917	3	20.255	1	20	96	115	AACCGGUUUGAUCGUUGAUU	AAUCGACGAUCUUGCCGGUU	Translation	locus=CA_chr4:32920432:32920644:	IPR003480=Transferase	N/A
91	gar-novel	Cotton_A_39111	Q9P2Y5	2.5	11.438	1	23	90	112	UUGAAUAUGAACCAAUUAGUUAA	UUCACUAAUUGCUUCAUAUUUAC	Cleavage	locus=CA_chr6:64191731:64192375:-	N/A	N/A
91	gar-novel	Cotton_A_23685	B9NA49	3	18.953	1	21	1061	1081	UUGAAUAUGAACCAAUUAGUU	AACUAAUGGGUUCUUAUUCAU	Cleavage	locus=CA_chr11:70920328:70922040:	IPR003690=Mitochodrial transcription termination factor-related	N/A
91	gar-novel	Cotton_A_18308	Q9STE1	3	16.219	1	23	519	541	UUGAAUAUGAACCAAUUAGUUAA	UUCACUUAUAGGUUUGUAUUCAA	Cleavage	locus=CA_chr12:117998069:118000450:	IPR002885=Pentatricopeptide repeat	N/A
92	gar-novel	Cotton_A_22622	O80725	3	18.765	1	22	1328	1348	GAUUAGUAUCCAUCGAUGAGUA	UACUUAUCGAUGG-UAUUAAUC	Translation	locus=CA_chr6:52085397:52089972:	IPR001140=ABC transporter, transmembrane domain	K05658=ATP-binding cassette, subfamily B (MDR/TAP), member 1 [EC:3.6.3.44]
92	gar-novel	Cotton_A_30264	B9N651	3	22.356	1	22	247	268	GAUUAGUAUCCAUCGAUGAGUA	UUCUUAUCGAAGGAUGCUGGUC	Cleavage	locus=CA_chr11:42382422:42383409:-	N/A	N/A
92	gar-novel	Cotton_A_01208	Q3E7Q9	3	17.119	1	20	838	857	GAUUAGUAUCCAUCGAUGAG	CUCAUCGGUGGCUACUUAUC	Translation	locus=CA_chr4:33186539:33189449:-	IPR004263=Exostosin-like	N/A
92	gar-novel	Cotton_A_04088	B9N2T6	3	15.824	1	24	1139	1162	GAUUAGUAUCCAUCGAUGAGUAGA	UGUUCGCAUCGAUGGAAAUUGAUC	Cleavage	locus=CA_chr10:81799051:81801843:	N/A	N/A
93	gar-novel	Cotton_A_34177	Q9LMX8	2	17.182	1	24	331	354	AACUGGGUGAUUGAUAGAAUAACC	GUUCAUUCUAUCAAUGAUUCAGUU	Translation	locus=CA_chr5:12200597:12202996:-	IPR005900=6-phosphogluconolactonase, DevB-type	K01057=6-phosphogluconolactonase [EC:3.1.1.31]
93	gar-novel	Cotton_A_20483	Q9LYD3	3	15.638	1	20	188	207	AACUGGGUGAUUGAUAGAAU	AUUCAAGCAAGCACCCAGUU	Translation	locus=CA_chr1:59037422:59038216:	IPR001471=AP2/ERF domain	K09286=EREBP-like factor
94	gar-novel	Cotton_A_23141	O04251	2.5	13.558	1	20	1104	1123	AUAAUCUGGAAGUAGCAUAA	AGAUGUUACUUCCAGAUUAU	Cleavage	locus=CA_chr13:94653305:94657825:	IPR001357=BRCT domain	N/A
94	gar-novel	Cotton_A_02402	Q94F27	3	16.915	1	21	98	118	AUAAUCUGGAAGUAGCAUAAG	UUUAUGUUGCUGGCAGAUUAU	Translation	locus=CA_chr11:21735124:21738121:	IPR002659=Glycosyl transferase, family 31	N/A
94	gar-novel	Cotton_A_06956	Q9ZUW3	3	13.634	1	22	316	337	AUAAUCUGGAAGUAGCAUAAGC	GGUUAUGCUAAUUGUGGAUUAU	Translation	locus=CA_chr10:88863536:88865744:-	IPR002885=Pentatricopeptide repeat	N/A
95	gar-novel	Cotton_A_12961	Q9LRR4	3	24.065	1	24	2498	2521	AGAAUUCGGAAUCUGUUAGAUUUA	UAAGUCUGGUGGAUUCUGAAUUUU	Cleavage	locus=CA_chr3:83765191:83769345:	IPR000767=Disease resistance protein	N/A
95	gar-novel	Cotton_A_09402	Q8VD65	3	15.949	1	24	1853	1876	AGAAUUCGGAAUCUGUUAGAUUUA	UGGCUCUAACAGCUUAUGGAUUCU	Translation	locus=CA_chr8:59733543:59746101:	IPR000357=HEAT	K08333=phosphoinositide-3-kinase, regulatory subunit 4 [EC:2.7.11.1]
95	gar-novel	Cotton_A_22909	Q39134	3	16.685	1	20	921	940	AGAAUUCGGAAUCUGUUAGA	UCUAACCGGUUUUGGAUUCU	Cleavage	locus=CA_chr2:65506910:65508724:-	IPR013057=Amino acid transporter, transmembrane	N/A
96	gar-novel	Cotton_A_20359	Q03460	2.5	16.981	1	20	1051	1070	AUUCCAAGUCUCCCACGUGU	GCAAGUGGGAGAUUUGGAGU	Cleavage	locus=CA_chr12:137315612:137321977:	IPR001327=Pyridine nucleotide-disulphide oxidoreductase, NAD-binding domain	N/A
96	gar-novel	Cotton_A_06043	Q1SF86	3	15.91	1	21	1086	1106	AUUCCAAGUCUCCCACGUGUU	GGUAUGUGAGAGGCUUGGAAU	Cleavage	locus=CA_chr12:93999733:94017079:-	IPR007242=Ubiquitin-like protein Atg12	K15199=general transcription factor 3C polypeptide 1
97	gar-novel	Cotton_A_31586	Q9SVM8	2.5	19.132	1	23	291	313	AAAUAAUCGGUCCAUGUAAACAC	GUUUUUGCAUGGAUGGGUUAUUU	Translation	locus=CA_chr12:109211007:109212976:	IPR000504=RNA recognition motif domain	N/A
97	gar-novel	Cotton_A_03140	Q9LTS3	3	14.369	1	20	490	509	AAAUAAUCGGUCCAUGUAAA	GUUUCUUGGACCGAUUAUUU	Cleavage	locus=CA_chr13:83029576:83032941:	IPR006093=Oxygen oxidoreductase covalent FAD-binding site	K00279=cytokinin dehydrogenase [EC:1.5.99.12]
98	gar-novel	Cotton_A_30621	Q2L922	0	13.898	1	24	406	429	AUAUAGGAAUUCUUGAACCCAAGA	UCUUGGGUUCAAGAAUUCCUAUAU	Cleavage	locus=CA_chr13:45196549:45197235:	IPR004282=Chloroplast envelope membrane protein, CemA	N/A
98	gar-novel	Cotton_A_02971	Q8GZM7	3	19.224	1	23	1425	1447	AUAUAGGAAUUCUUGAACCCAAG	UUUGGGUCCAAGGAUUCCUAUGC	Cleavage	locus=CA_chr9:72913513:72916616:	IPR011598=Myc-type, basic helix-loop-helix (bHLH) domain	N/A
98	gar-novel	Cotton_A_25832	O64510	3	8.023	1	23	567	589	AUAUAGGAAUUCUUGAACCCAAG	UUUGGGUUCAAGAUCCCCUAUAU	Translation	locus=CA_chr1:94694579:94695438:	IPR007524=Pectate lyase, N-terminal	N/A
98	gar-novel	Cotton_A_27540	Q8GTR4	3	12.389	1	20	1716	1735	AUAUAGGAAUUCUUGAACCC	UGGUUCAAGAAUUUAUAUAU	Cleavage	locus=CA_chr10:63704545:63721603:	IPR000719=Protein kinase domain	N/A
99	gar-novel	Cotton_A_00211	B9IDT1	3	14.631	1	24	81	104	GGAAAGGGAUACAGAUGACGUGGC	GACCCGUAUUUUGUAUCUCUUUCC	Cleavage	locus=CA_chr7:38954334:38954735:-	IPR003340=B3 DNA binding domain	N/A
100	gar-novel	Cotton_A_23660	Q56XP4	2	24.519	1	24	1147	1170	AAAAGAUACAGGGGACACACGACC	GGAGGUGUGUCCUCUGGGUCUUUU	Cleavage	locus=CA_chr6:32199783:32205851:-	IPR004709=Na+/H+ exchanger	N/A
100	gar-novel	Cotton_A_30424	Q8W486	3	17.801	1	21	1483	1503	AAAAGAUACAGGGGACACACG	CGGGUGUCACCUGAAUCUUUU	Cleavage	locus=CA_chr1:41459698:41468982:	IPR019378=GDP-fucose protein O-fucosyltransferase	N/A
101	gar-novel	Cotton_A_20274	D7L919	3	20.226	1	23	260	283	AUUCCAG-GCUUGUAGUGUCGCAG	CUCAGACACCACAAGCGCUGGAAU	Cleavage	locus=CA_chr12:67507281:67515679:	N/A	N/A
102	gar-novel	Cotton_A_35039	B9RCU1	3	7.147	1	24	91	114	AACGGUGAGAUGAAAAUUGAAAAU	GUUCUCAUUGUUUAUUUCACCGUU	Cleavage	locus=CA_chr7:3078783:3079439:	IPR004864=Late embryogenesis abundant protein, LEA-14	N/A
102	gar-novel	Cotton_A_07063	Q922D4	2.5	17.697	1	24	774	797	AACGGUGAGAUGAAAAUUGAAAAU	ACUCUCAGUUUGCAUCUCAUUGUU	Cleavage	locus=CA_chr10:88009742:88015732:-	IPR007587=SIT4 phosphatase-associated protein family	K15501=serine/threonine-protein phosphatase 6 regulatory subunit 3
103	gar-novel	Cotton_A_26633	O14053	3	14.52	1	21	2509	2529	GUUAAAAUUGUUGUUGUAUGG	UCGUACAAGAACAAUUUUGAG	Cleavage	locus=CA_chr3:752623:760027:	IPR001680=WD40 repeat	K14554=U3 small nucleolar RNA-associated protein 21
103	gar-novel	Cotton_A_19187	Q8IRW8	3	12.269	1	20	5867	5886	GUUAAAAUUGUUGUUGUAUG	CAUAUGACUACCAUUUUAAC	Translation	locus=CA_chr1:49627689:49639003:-	IPR001214=SET domain	N/A
104	gar-novel	Cotton_A_19682	Q09143	3	21.819	1	20	637	656	AGGAUACAGAUGACAUAGAA	GUAUGUGUCAUCUGUGUCCU	Cleavage	locus=CA_chr5:42210934:42213287:	IPR002293=Amino acid/polyamine transporter I	N/A
105	gar-novel	Cotton_A_31441	Q9C9H7	3	11.748	1	21	25	45	AAUCAAGGAUUAUACGAGGAG	CUCCUCGUGUCUUUCUUGAUU	Translation	locus=CA_chr11:101355457:101358412:-	IPR001611=Leucine-rich repeat	N/A
105	gar-novel	Cotton_A_10546	D7SKJ2	3	19.793	1	21	110	130	AAUCAAGGAUUAUACGAGGAG	UUUGUCGUAUUAUUCUUGAUU	Translation	locus=CA_chr8:103570342:103574860:-	IPR002912=ACT domain	N/A
106	gar-novel	Cotton_A_36364	Q9FVX2	3	24.196	1	20	805	824	ACCAGGAUGAUAUAAAUGAA	UUUAUUUAUAGCGUUUUGGU	Translation	locus=CA_chr2:62450751:62452187:	IPR002885=Pentatricopeptide repeat	N/A
106	gar-novel	Cotton_A_08149	Q0WVN5	3	16.74	1	21	1455	1475	ACCAGGAUGAUAUAAAUGAAG	UUUUCUUGAUAUCAUCUUGGU	Cleavage	locus=CA_chr11:63500361:63506018:-	IPR005150=Cellulose synthase	N/A
106	gar-novel	Cotton_A_36251	P04323	3	22.29	1	22	254	275	ACCAGGAUGAUAUAAAUGAAGA	UGUUCAUUGAUGACAUCUUGGU	Translation	locus=CA_chr13:41880873:41882265:	IPR000477=Reverse transcriptase domain	N/A
106	gar-novel	Cotton_A_09219	Q9SN74	3	15.794	1	21	427	447	ACCAGGAUGAUAUAAAUGAAG	UUUCAUGGAGAUCAUCCUGGU	Cleavage	locus=CA_chr13:44776869:44778149:-	IPR011598=Myc-type, basic helix-loop-helix (bHLH) domain	N/A
106	gar-novel	Cotton_A_33779	Q8GXF6	3	17.357	1	19	650	669	ACCAGGAUGA-UAUAAAUGA	UCAUUUAUAAUUAUUCUGGU	Translation	locus=CA_chr8:53625039:53625767:-	IPR006652=Kelch repeat type 1	N/A
107	gar-novel	Cotton_A_30970	Q41001	2	16.592	1	21	181	201	UUUCGUAUUGUGAAUUGUUGG	CCUACAAUUCACAAUGUGAAA	Cleavage	locus=CA_chr4:18375966:18376537:	IPR003245=Plastocyanin-like	N/A
107	gar-novel	Cotton_A_12457	B9SRR6	3	17.541	1	22	377	397	UUUCGUAUUGUGAAUUGUUGGA	UCCAACAAUU-GCAAUAUGAAA	Cleavage	locus=CA_chr11:8458889:8462625:	N/A	N/A
107	gar-novel	Cotton_A_05697	Q6PD62	3	14.401	1	22	1989	2010	UUUCGUAUUGUGAAUUGUUGGA	UGCAGCAAUUCGCAAUGAGAAA	Cleavage	locus=CA_chr1:2111368:2121142:	IPR001440=Tetratricopeptide TPR1	K15176=RNA polymerase-associated protein CTR9
107	gar-novel	Cotton_A_05930	P81392	3	13.406	1	23	756	778	UUUCGUAUUGUGAAUUGUUGGAC	GGCAAGCCAUUCACAAUAUGAAA	Cleavage	locus=CA_chr1:140699894:140701027:-	IPR001005=SANT/Myb domain	N/A
107	gar-novel	Cotton_A_12872	P92812	3	18.955	1	21	118	138	UUUCGUAUUGUGAAUUGUUGG	UCAACGAUUGAGAAUAUGAAA	Translation	locus=CA_chr13:100978286:100979192:	IPR002171=Ribosomal protein L2	N/A
108	gar-novel	Cotton_A_08872	Q8N7N5	3	18.322	1	24	864	887	AAAUGGGCCGAGCAAAAAUGAGCU	AGAUUAUUUUUGCCCCGCUCAUUU	Translation	locus=CA_chr12:90424456:90428457:-	IPR001680=WD40 repeat	K11804=WD repeat-containing protein 42A
108	gar-novel	Cotton_A_06351	O22161	3	14.697	1	24	841	864	AAAUGGGCCGAGCAAAAAUGAGCU	GGCAAAUUGUUGCUUGGCCUAUUU	Cleavage	locus=CA_chr7:90234536:90237905:	IPR000225=Armadillo	N/A
108	gar-novel	Cotton_A_25260	Q9JM15	3	13.628	1	22	535	556	AAAUGGGCCGAGCAAAAAUGAG	UUCGUUUUUGCUCCUCUCAUUU	Translation	locus=CA_chr8:94769611:94773211:	IPR001991=Sodium:dicarboxylate symporter	K14207=solute carrier family 38 (sodium-coupled neutral amino acid transporter), member 2
108	gar-novel	Cotton_A_27828	Q9DAI6	3	14.437	1	20	2439	2458	AAAUGGGCCGAGCAAAAAUG	CAUUUUUGCUCGCUUCAUUA	Cleavage	locus=CA_chr10:17699972:17704355:-	IPR007751=Domain of unknown function DUF676, lipase-like	N/A
108	gar-novel	Cotton_A_11192	P0CE10	3	20.637	1	20	5167	5186	AAAUGGGCCGAGCAAAAAUG	CAUGUUUGCUGGGCCUGUUU	Translation	locus=CA_chr2:7251825:7258882:-	IPR000504=RNA recognition motif domain	K12818=ATP-dependent RNA helicase DHX8/PRP22 [EC:3.6.4.13]
108	gar-novel	Cotton_A_36132	P82869	3	8.98	1	20	61	80	AAAUGGGCCGAGCAAAAAUG	CAUUUUUUAUCGACCCAUUU	Cleavage	locus=CA_chr4:112126164:112130456:-	IPR002130=Cyclophilin-type peptidyl-prolyl cis-trans isomerase domain	N/A
109	gar-novel	Cotton_A_05272	Q9SK55	3	10.907	1	24	538	561	AUGGGUAGUUCUAGGCAUUAUGUC	GACACAAUACCUAGAACUAUUCAU	Cleavage	locus=CA_chr12:48470419:48473940:-	IPR003441=NAC domain	N/A
109	gar-novel	Cotton_A_17966	O88618	3	14.895	1	24	571	594	AUGGGUAGUUCUAGGCAUUAUGUC	GUUAUAAUAAUUGGAACUACCCAU	Cleavage	locus=CA_chr5:17542246:17543800:	IPR012886=Formiminotransferase, N-terminal subdomain	N/A
109	gar-novel	Cotton_A_04710	B9HYU9	3	18.728	1	22	1309	1330	AUGGGUAGUUCUAGGCAUUAUG	CUUGAUGUUUGGGACUACUCAU	Cleavage	locus=CA_chr10:20422067:20424382:	IPR002781=Transmembrane protein TauE like	N/A
109	gar-novel	Cotton_A_04372	Q8BZZ3	3	12.724	1	21	3739	3759	AUGGGUAGUUCUAGGCAUUAU	AUAAAGCCUCGAAUUACUCAU	Cleavage	locus=CA_chr5:25735490:25743444:-	IPR001202=WW domain	N/A
109	gar-novel	Cotton_A_20104	Q9ZRA2	3	20.39	1	20	1262	1282	AUGGGUA-GUUCUAGGCAUUA	UAAUGCCUAGAACCUGUCCAU	Cleavage	locus=CA_chr7:116182460:116185472:-	IPR005708=Homogentisate 1,2-dioxygenase	K00451=homogentisate 1,2-dioxygenase [EC:1.13.11.5]
111	gar-novel	Cotton_A_13911	Q8CI71	3	15.506	1	24	1080	1103	AAGAGGAUAAUACGUUUCAACGCA	UGUCUUGAAGAGUAUUAUUCUCUA	Cleavage	locus=CA_chr10:70297181:70310328:-	IPR019514=Protein of unknown function DUF2451, C-terminal	N/A
111	gar-novel	Cotton_A_13722	Q9LN69	2.5	16.05	1	21	1729	1749	AAGAGGAUAAUACGUUUCAAC	GUUGGAAUGUAUAAUUCUCUU	Translation	locus=CA_chr8:15303962:15306607:	IPR002885=Pentatricopeptide repeat	K17964=leucine-rich PPR motif-containing protein, mitochondrial
111	gar-novel	Cotton_A_35127	B9S6D0	3	19.122	1	20	786	805	AAGAGGAUAAUACGUUUCAA	UUGGGACGAAUUAUCCUCUG	Cleavage	locus=CA_chr8:40019712:40021715:	N/A	N/A
111	gar-novel	Cotton_A_22601	Q7XA42	3	21.598	1	20	1598	1617	AAGAGGAUAAUACGUUUCAA	UUGAACCUUAUUUUCCUCUU	Cleavage	locus=CA_chr7:68609345:68611657:-	IPR000767=Disease resistance protein	N/A
112	gar-novel	Cotton_A_40791	A5AZ88	3	16.832	1	20	74	93	GAGAGUAGGUCUAACUGGAC	GUAUAGUUAGACCUACUAUC	Cleavage	locus=CA_chr4:35827822:35828340:	N/A	N/A
113	gar-novel	Cotton_A_35836	Q40392	3	19.55	1	24	136	159	AAGAGACGAUUCGAUGAUUUGAAU	AUUAAAGUUAUCGGAUCCUCUCUU	Cleavage	locus=CA_chr10:14216688:14217838:-	IPR002182=NB-ARC	N/A
113	gar-novel	Cotton_A_18959	P83948	2.5	18.804	1	20	293	312	AAGAGACGAUUCGAUGAUUU	AUGUUAUCGAAUUGUCUCUU	Cleavage	locus=CA_chr10:15446411:15459809:	IPR000070=Pectinesterase, catalytic	K01051=pectinesterase [EC:3.1.1.11]
113	gar-novel	Cotton_A_01528	Q8GT75	3	17.774	1	24	262	285	AAGAGACGAUUCGAUGAUUUGAAU	AUCGAAGUCUUCGAAUCAUCUCUU	Cleavage	locus=CA_chr1:134929431:134930706:	IPR001841=Zinc finger, RING-type	N/A
113	gar-novel	Cotton_A_11854	O04719	2.5	9.561	1	20	628	648	AAGAGACGAUUC-GAUGAUUU	AAAUCAUCAGAAUCGUUUCUU	Cleavage	locus=CA_chr3:22429219:22435444:-	IPR000222=Protein phosphatase 2C, manganese/magnesium aspartate binding site	K14497=protein phosphatase 2C [EC:3.1.3.16]
113	gar-novel	Cotton_A_04758	B9SAI1	3	16.738	1	22	699	720	AAGAGACGAUUCGAUGAUUUGA	UGAGACUAUCGAGUCGUUUCUU	Cleavage	locus=CA_chr7:44098784:44101831:-	IPR027951=Domain of unknown function DUF4477	N/A
113	gar-novel	Cotton_A_35114	D7SN79	3	11.78	1	20	115	134	AAGAGACGAUUCGAUGAUUU	AAAUCAUCCAUUUGUUUCUU	Translation	locus=CA_chr9:29450529:29451289:-	IPR007849=ATPase assembly factor ATP10, mitochondria	N/A
114	gar-novel	Cotton_A_31172	Q9T048	3	17.254	1	24	1275	1298	CCCAAAUUUCAGUGAUAUCGGAAC	GUGCCUAGAUCACUGCAAUUUGGG	Translation	locus=CA_chr6:118540558:118545817:	IPR000767=Disease resistance protein	N/A
114	gar-novel	Cotton_A_20513	Q6J163	3	24.5	1	20	59	78	CCCAAAUUUCAGUGAUAUCG	UGAUUUCAUUGCAAUUUGGG	Translation	locus=CA_chr13:71078674:71081717:-	IPR000620=Drug/metabolite transporter	N/A
115	gar-novel	Cotton_A_24613	Q9FR53	3	19.285	1	24	3996	4019	AAUGUUAUCUCUAAGGUUUGAACU	AGUUCGAAGUUUAGAGAUGGCAUU	Cleavage	locus=CA_chr6:31890894:31912469:-	IPR000403=Phosphatidylinositol 3-/4-kinase, catalytic domain	K07203=FKBP12-rapamycin complex-associated protein
115	gar-novel	Cotton_A_31298	Q9XER8	3	20.795	1	24	207	230	AAUGUUAUCUCUAAGGUUUGAACU	AUUUCAAAGUUUAGGGGUAGCAUU	Cleavage	locus=CA_chr11:61493018:61495439:-	IPR001806=Small GTPase superfamily	K07897=Ras-related protein Rab-7A
115	gar-novel	Cotton_A_12171	Q9LRR4	2.5	16.119	1	21	2104	2124	AAUGUUAUCUCUAAGGUUUGA	UCAAACCUUAGAGGUAAUUUU	Cleavage	locus=CA_chr10:26114137:26118378:-	IPR000767=Disease resistance protein	N/A
115	gar-novel	Cotton_A_07344	Q9LVP0	3	18.351	1	21	1324	1344	AAUGUUAUCUCUAAGGUUUGA	UUAAACCUUGGAGGUAAUAUG	Cleavage	locus=CA_chr11:7421474:7425031:	IPR000719=Protein kinase domain	N/A
115	gar-novel	Cotton_A_37469	Q9LJK2	3	15.032	1	23	565	587	AAUGUUAUCUCUAAGGUUUGAAC	GAUGAAGCUUUAAAGAUAACAUU	Translation	locus=CA_chr12:112717963:112722996:	IPR001128=Cytochrome P450	N/A
115	gar-novel	Cotton_A_00531	Q08047	3	10.024	1	20	1013	1032	AAUGUUAUCUCUAAGGUUUG	CCAACUUUAGAGAUGAUGUU	Cleavage	locus=CA_chr2:67985333:67995485:	IPR004193=Glycoside hydrolase, family 13, N-terminal	K00700=1,4-alpha-glucan branching enzyme [EC:2.4.1.18]
116	gar-novel	Cotton_A_41202	Q94CD8	3	5.935	1	22	79	101	AGAGAAUCGAAA-GUGGUAAAGA	UCUUUGCCACCUUUUGAUUCUCU	Cleavage	locus=CA_chr9:13749290:13750159:	IPR012946=X8	N/A
116	gar-novel	Cotton_A_33116	Q9FNQ2	3	8.282	1	22	178	200	AGAGAAUCGAAA-GUGGUAAAGA	UCUUUGCCACCUUUUGAUUCUCU	Cleavage	locus=CA_chr5:56363371:56364482:-	IPR012946=X8	N/A
116	gar-novel	Cotton_A_37697	Q9LP77	3	19.858	1	21	734	754	AGAGAAUCGAAAGUGGUAAAG	UUUUAUUGGUUUUGAUUCUCU	Cleavage	locus=CA_chr1:115929979:115932083:-	IPR000719=Protein kinase domain	N/A
116	gar-novel	Cotton_A_31870	Q42484	3	9.999	1	20	1728	1747	AGAGAAUCGAAAGUGGUAAA	UUUACAAUCUUUGAUUCUCU	Cleavage	locus=CA_chr7:20750583:20755571:	N/A	N/A
117	gar-novel	Cotton_A_24226	Q680Z7	3	21.21	1	20	233	252	AGGCGAAUUCAUGUCUGGAG	UUCGAGUCAUGAAUUCGCUU	Cleavage	locus=CA_chr13:34070270:34071139:	IPR002885=Pentatricopeptide repeat	N/A
117	gar-novel	Cotton_A_29085	Q9SUQ3	3	14.49	1	20	455	474	AGGCGAAUUCAUGUCUGGAG	UUCCUGACCUGAAUUUGCCU	Cleavage	locus=CA_chr6:71832075:71834005:-	IPR000719=Protein kinase domain	N/A
118	gar-novel	Cotton_A_08064	P37454	3	17.33	1	24	432	455	AGAGAAACUACUAGUGGUCGAUGG	UCUUCGACCAUUAAAAGUUUCUUU	Translation	locus=CA_chr6:114632031:114637437:	IPR004808=AP endonuclease 1	N/A
118	gar-novel	Cotton_A_38670	Q92621	3	17.696	1	24	4384	4407	AGAGAAACUACUAGUGGUCGAUGG	UUAAUGAGUAUUAGUAGUUUUUCU	Cleavage	locus=CA_chr9:37545308:37569180:	IPR021827=Nucleoporin Nup186/Nup192/Nup205	K14310=nuclear pore complex protein Nup205
118	gar-novel	Cotton_A_34744	Q9ZT07	3	13.817	1	20	785	804	AGAGAAACUACUAGUGGUCG	CUACCACUAAUAAUUUCUCU	Translation	locus=CA_chr8:18317401:18320109:	IPR000719=Protein kinase domain	N/A
119	gar-novel	Cotton_A_11910	Q3SZX8	3	17.16	1	20	119	138	AGAAGACACUUUGCUAACAU	AUGUUGAUAAAAUGUCUUCU	Translation	locus=CA_chr3:22064322:22066114:	IPR008532=Domain of unknown function DUF814	N/A
120	gar-novel	Cotton_A_33918	C0LGP4	3	16.871	1	21	72	92	AUACCAAUCAAGUUAAGACUC	GGGUCUUAACUUGCUUGGUUU	Cleavage	locus=CA_chr1:11006641:11008831:-	IPR000719=Protein kinase domain	N/A
120	gar-novel	Cotton_A_16024	P38456	3	19.521	1	20	1204	1223	AUACCAAUCAAGUUAAGACU	GGUCAUAUUUUGAUUGGUAU	Cleavage	locus=CA_chr7:67639061:67641238:-	IPR000477=Reverse transcriptase domain	N/A
120	gar-novel	Cotton_A_03901	Q8VY10	3	21.576	1	20	693	712	AUACCAAUCAAGUUAAGACU	AGACUUAACUUUGUUGGUGU	Translation	locus=CA_chr9:61658926:61662414:-	IPR000608=Ubiquitin-conjugating enzyme, E2	K10581=ubiquitin-conjugating enzyme E2 O [EC:6.3.2.19]
120	gar-novel	Cotton_A_07156	Q9LV11	3	24.55	1	20	732	752	AUACCAAUC-AAGUUAAGACU	GGUCUUAACUUCGAUUGGUAA	Translation	locus=CA_chr6:74060440:74065147:	IPR001757=Cation-transporting P-type ATPase	K01535=H+-transporting ATPase [EC:3.6.3.6]
121	gar-novel	Cotton_A_01289	Q9FLW0	2	12.881	1	20	1077	1096	GAGAAGAGAUUGCAUGAAAC	GUUUCAUGUACUUUCUUCUC	Translation	locus=CA_chr6:121229613:121232153:	IPR000719=Protein kinase domain	N/A
121	gar-novel	Cotton_A_06543	Q9LK61	3	6.333	1	23	4	25	GAGAAGAGAUUGCAUGAAACUGU	GCGGUUUCAU-CAAUCUCUUCUA	Cleavage	locus=CA_chr7:28643349:28644988:-	IPR001848=Ribosomal protein S10	K02946=small subunit ribosomal protein S10
121	gar-novel	Cotton_A_12728	Q39117	2.5	8.714	1	20	562	581	GAGAAGAGAUUGCAUGAAAC	AUUUCAUCCAAUCUUUUCUC	Cleavage	locus=CA_chr7:41327801:41330160:-	IPR001005=SANT/Myb domain	N/A
121	gar-novel	Cotton_A_07426	Q9ZWC8	2.5	8.851	1	20	724	743	GAGAAGAGAUUGCAUGAAAC	CUCUCAUGCAAUCUCUUUUC	Cleavage	locus=CA_chr9:48217109:48220744:	IPR000719=Protein kinase domain	N/A
121	gar-novel	Cotton_A_03121	Q9LHF1	3	17.126	1	23	997	1019	GAGAAGAGAUUGCAUGAAACUGU	ACUGUUGCAUAUAAUUUCUUCUC	Cleavage	locus=CA_chr13:82893074:82894321:	IPR001611=Leucine-rich repeat	N/A
121	gar-novel	Cotton_A_22527	O75506	3	12.962	1	24	49	72	GAGAAGAGAUUGCAUGAAACUGUA	UCUGUUUUCGUGCAAACUCUUCUU	Translation	locus=CA_chr3:74927766:74928760:	IPR009643=Heat shock factor binding 1	N/A
121	gar-novel	Cotton_A_38333	Q9FKN4	3	18.848	1	20	3	22	GAGAAGAGAUUGCAUGAAAC	GUUGCAUGCAAUCUCUGUUC	Cleavage	locus=CA_chr1:50478236:50481152:-	IPR001328=Peptidyl-tRNA hydrolase	K01056=peptidyl-tRNA hydrolase, PTH1 family [EC:3.1.1.29]
122	gar-novel	Cotton_A_04963	Q9M0X5	3	21.245	1	22	562	583	AGAGAUUAUACGAUGUUUUGAG	UUUCAAACAUUGUAUAGUCUUU	Cleavage	locus=CA_chr7:14160728:14161990:	IPR002902=Gnk2-homologous domain	N/A
123	gar-novel	Cotton_A_28061	Q9LJH5	3	20.127	1	24	300	323	GUUAAAAUCGUUAUUGUAUGGCCU	AUGUGAUACAAUAAUGAUUUUAUC	Cleavage	locus=CA_chr4:114390163:114392418:	IPR000262=FMN-dependent dehydrogenase	N/A
123	gar-novel	Cotton_A_01524	P35084	2.5	17.393	1	21	1483	1503	GUUAAAAUCGUUAUUGUAUGG	CCAUACAAUGCUGAUUUUGAC	Translation	locus=CA_chr1:134903067:134910428:-	IPR000684=RNA polymerase II, heptapeptide repeat, eukaryotic	K03006=DNA-directed RNA polymerase II subunit RPB1 [EC:2.7.7.6]
123	gar-novel	Cotton_A_03266	P48809	3	15.215	1	23	599	621	GUUAAAAUCGUUAUUGUAUGGCC	GCUCAUACAAUGAUGGUUUUGGU	Cleavage	locus=CA_chr3:27599804:27601949:	IPR000504=RNA recognition motif domain	K12741=heterogeneous nuclear ribonucleoprotein A1/A3
123	gar-novel	Cotton_A_04316	Q9LY00	3	14.699	1	20	212	231	GUUAAAAUCGUUAUUGUAUG	AUUACAAUGAUGAUUUUAAC	Cleavage	locus=CA_chr5:26198069:26200214:-	IPR003657=DNA-binding WRKY	N/A
123	gar-novel	Cotton_A_39645	P15398	2.5	16.07	1	24	1822	1845	GUUAAAAUCGUUAUUGUAUGGCCU	AGUACAUACAAUGCUGAUUUUGAC	Translation	locus=CA_chr2:46795297:46811426:	IPR000722=RNA polymerase, alpha subunit	K02999=DNA-directed RNA polymerase I subunit RPA1 [EC:2.7.7.6]
123	gar-novel	Cotton_A_09033	B9RRX1	3	12.221	1	21	4468	4488	GUUAAAAUCGUUAUUGUAUGG	UUGUAUAGUAAUGAUUUUGAC	Cleavage	locus=CA_chr13:48281363:48292225:	N/A	N/A
123	gar-novel	Cotton_A_22158	P18616	3	18.593	1	21	1426	1446	GUUAAAAUCGUUAUUGUAUGG	CCAUACAAUGCUGAUUUUGAU	Translation	locus=CA_chr4:99860367:99868086:	IPR000684=RNA polymerase II, heptapeptide repeat, eukaryotic	K03006=DNA-directed RNA polymerase II subunit RPB1 [EC:2.7.7.6]
123	gar-novel	Cotton_A_35701	A5C3Y0	3	14.754	1	20	521	540	GUUAAAAUCGUUAUUGUAUG	CAUACAAGAACGAUUCUAGC	Cleavage	locus=CA_chr12:40593220:40594374:	IPR003690=Mitochodrial transcription termination factor-related	K15032=mTERF domain-containing protein, mitochondrial
123	gar-novel	Cotton_A_16032	P40228	3	15.837	1	20	357	375	GUUAAAAUCGUUAUUGUAUG	CAUACAA-GAUGAUUUUAAC	Cleavage	locus=CA_chr7:67498082:67500334:	IPR000704=Casein kinase II, regulatory subunit	K03115=casein kinase II subunit beta
124	gar-novel	Cotton_A_00579	Q86AS0	3	13.821	1	21	2053	2072	ACACAAGAAUACUAUUACAAC	GUUGUAAUA-UUUUCUUGUGU	Translation	locus=CA_chr5:8975767:8983773:	IPR026852=Helicase Sen1-like	K10706=senataxin [EC:3.6.4.-]
125	gar-novel	Cotton_A_06348	Q8L9K1	2.5	15.771	1	21	757	777	AGUCCGAGAUUGGUCUCUAAA	UUUGGAGACCAGUUUUGGAUU	Cleavage	locus=CA_chr7:90329494:90330276:	IPR001471=AP2/ERF domain	N/A
125	gar-novel	Cotton_A_04258	D7KHY2	2.5	16.99	1	21	687	707	AGUCCGAGAUUGGUCUCUAAA	UUUGGAGCCCAAUGUCGGACU	Cleavage	locus=CA_chr7:79382993:79386555:	IPR007877=Protein of unknown function DUF707	N/A
126	gar-novel	Cotton_A_27898	Q9SAJ3	3	19.151	1	23	2441	2463	AUCAGACACAAGACGUUCAACUC	GUGCUGAACGUGUUGUGUUUGGU	Cleavage	locus=CA_chr13:29845340:29873421:-	IPR000642=Peptidase M41	K03798=cell division protease FtsH [EC:3.4.24.-]
126	gar-novel	Cotton_A_12047	P73177	3	21.95	1	21	1114	1134	AUCAGACACAAGACGUUCAAC	GCUGAAAGUCUUCUGUCUGAU	Translation	locus=CA_chr11:77455733:77460802:	IPR011991=Winged helix-turn-helix DNA-binding domain	N/A
126	gar-novel	Cotton_A_12535	C0LGP4	3	16.75	1	20	2197	2216	AUCAGACACAAGACGUUCAA	UUGAUCAUCUUGUGUCUGAA	Cleavage	locus=CA_chr4:67065514:67070409:-	IPR000719=Protein kinase domain	N/A
127	gar-novel	Cotton_A_03469	B9SQN4	2.5	20.204	1	24	98	121	AAGAAUCUCAAUUGUAGAUAGGCU	GGUUUAUCUACAAUGGAGAUUUUA	Translation	locus=CA_chr12:27292201:27295115:	IPR025846=PMR5 N-terminal domain	N/A
127	gar-novel	Cotton_A_00388	Q3E8X3	2.5	12.72	1	21	880	900	AAGAAUCUCAAUUGUAGAUAG	CAAACUACAAUUGGGAUUCUU	Cleavage	locus=CA_chr2:69486468:69488348:-	IPR000109=Proton-dependent oligopeptide transporter family	N/A
127	gar-novel	Cotton_A_24160	Q8THJ1	3	20.452	1	24	600	624	AAGAAUCUCAAUUGUAGAUA-GGCU	AGCUGUAUCUACGAUUGGAGUUCUU	Cleavage	locus=CA_chr5:48824153:48828687:	IPR000120=Amidase	N/A
127	gar-novel	Cotton_A_07925	P93654	3	21.439	1	20	767	786	AAGAAUCUCAAUUGUAGAUA	UAUUUGCAAUUGUGAUUCUG	Cleavage	locus=CA_chr6:50315100:50317752:	IPR000727=Target SNARE coiled-coil domain	K08488=syntaxin 7
127	gar-novel	Cotton_A_32834	Q6ZCX3	3	19.284	1	20	983	1002	AAGAAUCUCAAUUGUAGAUA	AAUUUACAGCUGAGAUUCUU	Translation	locus=CA_chr8:78235985:78243988:-	IPR000008=C2 domain	N/A
127	gar-novel	Cotton_A_39401	O81906	3	17.827	1	21	153	173	AAGAAUCUCAAUUGUAGAUAG	UUAUUUUCAACUGGGAUUCUU	Translation	locus=CA_chr8:93563341:93566753:	IPR000719=Protein kinase domain	N/A
127	gar-novel	Cotton_A_14215	Q9T048	3	17.974	1	21	1426	1446	AAGAAUCUCAAUUGUAGAUAG	CUAACGACACUUGAGAUUCUU	Cleavage	locus=CA_chr7:17712587:17726211:-	IPR000767=Disease resistance protein	N/A
128	gar-novel	Cotton_A_25913	Q54MZ3	3	13.994	1	23	561	583	ACGAGAUUGUUAUACCUUUGUGG	CAGUGGAGGUAUGAUAAUCUUGU	Cleavage	locus=CA_chr11:31068244:31070816:-	IPR001680=WD40 repeat	N/A
128	gar-novel	Cotton_A_30598	O81316	3	20.556	1	20	316	335	ACGAGAUUGUUAUACCUUUG	CAAAGAUGUAACAAUCUUGG	Cleavage	locus=CA_chr7:116563793:116565676:-	IPR005202=Transcription factor GRAS	N/A
130	gar-novel	Cotton_A_03787	Q9SA25	3	22.43	1	20	840	859	AAUCGAGACCAAGACCCAAA	UUUAGGUCUUGGUCUAGGUU	Cleavage	locus=CA_chr4:51597836:51605197:-	IPR000719=Protein kinase domain	N/A
130	gar-novel	Cotton_A_28857	Q5BIS9	3	20.347	1	20	198	217	AAUCGAGACCAAGACCCAAA	UUUGGGUAUUCGUUUCGGUU	Translation	locus=CA_chr1:51103938:51108268:	IPR000340=Dual specificity phosphatase, catalytic domain	N/A
131	gar-novel	Cotton_A_29470	Q5E930	3	16.9	1	21	303	323	AAUUGGAGAAUAUAGACUAAA	UUUGGUUUAUGUUCUCCGAUG	Cleavage	locus=CA_chr8:66670137:66671413:	IPR004695=Voltage-dependent anion channel	N/A
131	gar-novel	Cotton_A_30147	Q9FE83	3	20.443	1	22	152	173	AAUUGGAGAAUAUAGACUAAAU	GUUUAGCUUAUGUUUUUCAAUU	Cleavage	locus=CA_chr9:84298275:84299912:-	IPR001810=F-box domain	N/A
131	gar-novel	Cotton_A_02448	Q8BUV8	3	15.011	1	23	721	743	AAUUGGAGAAUAUAGACUAAAUC	GUUUUAUUCUACAUUUUUCAAUU	Cleavage	locus=CA_chr11:21319902:21321218:-	IPR009637=Transmembrane receptor, eukaryota	N/A
131	gar-novel	Cotton_A_14728	O94336	3	16.328	1	23	493	516	AAUUGGA-GAAUAUAGACUAAAUC	GAUAUAGUCUAUAAUCCUCCAAUU	Translation	locus=CA_chr11:102960557:102963356:-	IPR004274=NLI interacting factor	N/A
131	gar-novel	Cotton_A_29120	D7U1Q0	3	14.904	1	20	402	421	AAUUGGAGAAUAUAGACUAA	UGAGUGCAUAUUCUCCAAUU	Cleavage	locus=CA_chr11:101775083:101776825:-	IPR003772=Protein of unknown function DUF177	N/A
132	gar-novel	Cotton_A_28591	Q7GB25	3	18.875	1	24	447	470	AUCGAUACCAAUCAAGCUAAAACU	AGGUUUAGCUUGGUUUGUAUUGAG	Translation	locus=CA_chr1:116663591:116671472:-	IPR001140=ABC transporter, transmembrane domain	N/A
132	gar-novel	Cotton_A_25332	O81825	3	18.491	1	20	1186	1205	AUCGAUACCAAUCAAGCUAA	CUACCUUGGUUGGUAUUGAU	Cleavage	locus=CA_chr7:93540166:93542077:-	N/A	N/A
132	gar-novel	Cotton_A_07568	P08770	3	15.788	1	22	2010	2031	AUCGAUACCAAUCAAGCUAAAA	UAUUAGCUUGGCUGGUAUGGAU	Translation	locus=CA_chr11:53891649:53895214:-	IPR003656=Zinc finger, BED-type predicted	N/A
133	gar-novel	Cotton_A_05086	Q8CHI8	2.5	16.141	1	24	5031	5054	AUGGGUUGAGAAGAAACUAUGAGU	GCCUGUAGUUUCUUCUCAACCUUU	Cleavage	locus=CA_chr3:89605703:89616757:	IPR001005=SANT/Myb domain	N/A
133	gar-novel	Cotton_A_17267	Q9FZ87	2	10.151	1	24	1651	1674	AUGGGUUGAGAAGAAACUAUGAGU	ACCAAUAGUCUCUUUUUAACCCAU	Cleavage	locus=CA_chr4:134308656:134310769:	IPR004993=GH3 auxin-responsive promoter	N/A
133	gar-novel	Cotton_A_17451	Q05047	2.5	19.223	1	24	189	212	AUGGGUUGAGAAGAAACUAUGAGU	GUUAAAGGCUUCUUCUCAACCCAU	Cleavage	locus=CA_chr8:27347220:27349788:	IPR001128=Cytochrome P450	K15639=PHYB activation tagged suppressor 1 [EC:1.14.-.-]
133	gar-novel	Cotton_A_05870	Q96L91	3	8.598	1	20	5056	5075	AUGGGUUGAGAAGAAACUAU	CCAGUUUCUUCUCAGUCCAU	Cleavage	locus=CA_chr1:141477903:141489105:	IPR001005=SANT/Myb domain	N/A
133	gar-novel	Cotton_A_27813	Q5T3F8	2.5	12.993	1	20	620	639	AUGGGUUGAGAAGAAACUAU	AGAGUUUCUUUUCAACUUAU	Cleavage	locus=CA_chr10:17908776:17913883:-	IPR003864=Domain of unknown function DUF221	N/A
133	gar-novel	Cotton_A_23714	Q14624	3	17.025	1	20	524	543	AUGGGUUGAGAAGAAACUAU	AUGGUUUCUUCUUGACCCCU	Cleavage	locus=CA_chr11:71430120:71438663:-	IPR002035=von Willebrand factor, type A	N/A
133	gar-novel	Cotton_A_07478	Q8VYE2	3	13.047	1	20	121	140	AUGGGUUGAGAAGAAACUAU	AUAAUUUCUUCACAAUCUAU	Translation	locus=CA_chr9:48812208:48815257:	IPR004274=NLI interacting factor	K17496=mitochondrial import inner membrane translocase subunit TIM50
133	gar-novel	Cotton_A_13983	O22349	3	13.057	1	20	557	576	AUGGGUUGAGAAGAAACUAU	AUAGUGUUCUCUCAACUCAU	Cleavage	locus=CA_chr12:97140766:97144434:	IPR000217=Tubulin	K07374=tubulin alpha
133	gar-novel	Cotton_A_38233	P33629	3	16.74	1	20	557	576	AUGGGUUGAGAAGAAACUAU	AUAGUGUUUUGUCAACUCAU	Translation	locus=CA_chr1:99541443:99543050:	IPR000217=Tubulin	K07374=tubulin alpha
134	gar-novel	Cotton_A_16830	Q9SN23	2.5	16.967	1	22	185	206	AACAACAGUGACUUAAAUAAAG	CUUUAUUCCAGUCGCUGUUGUU	Cleavage	locus=CA_chr3:10363098:10363894:	IPR004883=Lateral organ boundaries, LOB	N/A
134	gar-novel	Cotton_A_11123	Q9C866	3	15.211	1	20	1055	1074	AACAACAGUGACUUAAAUAA	UUAUUCUAGACACUGUUGUU	Translation	locus=CA_chr11:56803082:56804812:	IPR002885=Pentatricopeptide repeat	N/A
134	gar-novel	Cotton_A_40903	Q9C7R6	3	22.963	1	20	1948	1967	AACAACAGUGACUUAAAUAA	UUACUUCAGACACUGUUGUU	Translation	locus=CA_chr12:72155376:72157538:-	IPR000225=Armadillo	N/A
135	gar-novel	Cotton_A_25650	Q8K1N1	2.5	16.38	1	21	737	757	UACCAAAAUAUCUAAGGAUUU	AAAUUCUUAGAUUGUUUGGUA	Translation	locus=CA_chr9:74788891:74794972:	IPR000225=Armadillo	N/A
135	gar-novel	Cotton_A_28941	Q5W274	2.5	18.371	1	21	2021	2041	UACCAAAAUAUCUAAGGAUUU	AAUUCCUUAUAUAUUUUGGUG	Cleavage	locus=CA_chr8:118603184:118620449:-	IPR003439=ABC transporter-like	N/A
135	gar-novel	Cotton_A_21757	Q2MHE4	3	13.074	1	20	656	675	UACCAAAAUAUCUAAGGAUU	ACUCCUUAGAUGUUUUUGUA	Cleavage	locus=CA_chr2:33684828:33692028:	IPR000719=Protein kinase domain	N/A
135	gar-novel	Cotton_A_37880	Q6Z8L2	3	19.684	1	20	803	822	UACCAAAAUAUCUAAGGAUU	AAACCAUGGAUGUUUUGGUA	Cleavage	locus=CA_chr12:73129546:73131714:-	IPR001117=Multicopper oxidase, type 1	N/A
135	gar-novel	Cotton_A_30564	Q9FIT9	3	14.626	1	21	537	556	UACCAAAAUAUCUAAGGAUUU	AAAUCCUUUG-UAUUUUGGUA	Translation	locus=CA_chr11:24064267:24064960:	IPR002068=Alpha crystallin/Hsp20 domain	K13993=HSP20 family protein
136	gar-novel	Cotton_A_27192	O23680	3	18.738	1	21	388	408	AUCCAAGUUGUCUAUGUUGUA	UAUAGAGUGGACAACUUGGAU	Cleavage	locus=CA_chr3:3277298:3280016:-	IPR005688=Chloroplast protein import component Toc34	N/A
136	gar-novel	Cotton_A_08229	O49696	2.5	13.162	1	20	1257	1276	AUCCAAGUUGUCUAUGUUGU	ACAACUUGGACAACUUGGAG	Cleavage	locus=CA_chr4:25944231:25946469:-	IPR020966=Aluminum-activated malate transporter	N/A
136	gar-novel	Cotton_A_14225	E0CS17	3	14.755	1	20	730	749	AUCCAAGUUGUCUAUGUUGU	ACAACAUGGGCAAAUUGGGU	Cleavage	locus=CA_chr7:17857735:17860480:-	IPR025846=PMR5 N-terminal domain	N/A
136	gar-novel	Cotton_A_03848	Q9NYA1	3	17.691	1	23	1020	1042	AUCCAAGUUGUCUAUGUUGUAGG	UCAACAGCAUGGAUACCUUGGGU	Cleavage	locus=CA_chr9:61237039:61240405:-	IPR001206=Diacylglycerol kinase, catalytic domain	K04718=sphingosine kinase [EC:2.7.1.91]
136	gar-novel	Cotton_A_29171	Q9SU40	3	17.174	1	20	1157	1176	AUCCAAGUUGUCUAUGUUGU	ACAACAUGGAUGACAUGGAU	Cleavage	locus=CA_chr10:47067405:47070913:	IPR001117=Multicopper oxidase, type 1	N/A
136	gar-novel	Cotton_A_10793	O81765	3	17.544	1	24	517	540	AUCCAAGUUGUCUAUGUUGUAGGU	AUUGGCAAAAUGGAGAACUUGGAU	Translation	locus=CA_chr6:66119728:66121224:-	IPR001611=Leucine-rich repeat	N/A
136	gar-novel	Cotton_A_25464	B9H4A0	3	19.106	1	22	132	153	AUCCAAGUUGUCUAUGUUGUAG	UUACAACAGCAACAACUUGGAU	Cleavage	locus=CA_chr12:138837178:138837939:	N/A	N/A
136	gar-novel	Cotton_A_34252	Q54NP8	3	15.842	1	20	2049	2068	AUCCAAGUUGUCUAUGUUGU	ACGACAUGACCAACUUGGAU	Translation	locus=CA_chr12:65045132:65062493:	IPR001752=Kinesin, motor domain	K11498=centromeric protein E
136	gar-novel	Cotton_A_07468	Q8N3X1	3	10.815	1	20	2299	2318	AUCCAAGUUGUCUAUGUUGU	ACGUCGGAGACAACUUGGAU	Cleavage	locus=CA_chr9:48696681:48701730:-	IPR001202=WW domain	N/A
137	gar-novel	Cotton_A_06623	Q5ZKD5	2	14.928	1	22	2798	2819	AAGGAUGAAAUAGAUGAAAUGA	UUGUUUCUUCUAUUUUAUCCUU	Cleavage	locus=CA_chr4:80593704:80603629:-	IPR011989=Armadillo-like helical	N/A
137	gar-novel	Cotton_A_01301	Q9CUS9	2.5	7.246	1	24	261	284	AAGGAUGAAAUAGAUGAAAUGACU	AGCUAUUGCCUCUGUUUCAUCCUU	Cleavage	locus=CA_chr6:121145241:121147294:	IPR006639=Presenilin/signal peptide peptidase	K09598=signal peptide peptidase-like 3 [EC:3.4.23.-]
137	gar-novel	Cotton_A_12829	Q06190	2.5	15.345	1	20	1136	1155	AAGGAUGAAAUAGAUGAAAU	AUUUUGUUUACUUCAUCCUU	Translation	locus=CA_chr13:101505131:101515369:	IPR002048=EF-hand domain	K11583=serine/threonine-protein phosphatase 2A regulatory subunit B''
137	gar-novel	Cotton_A_40683	A5B5G7	3	14.67	1	21	361	381	AAGGAUGAAAUAGAUGAAAUG	UAUUUCAUCCGUUUCAGCCUU	Cleavage	locus=CA_chr7:103778209:103778646:	N/A	N/A
137	gar-novel	Cotton_A_23489	O22193	3	11.5	1	22	323	344	AAGGAUGAAAUAGAUGAAAUGA	UGAUUUCGUUAAUUUCAUCCUC	Cleavage	locus=CA_chr10:20747285:20748741:-	IPR000225=Armadillo	N/A
137	gar-novel	Cotton_A_19164	Q9SZD5	3	8.646	1	21	165	185	AAGGAUGAAAUAGAUGAAAUG	UAUUUCAGCUACUUCAUCCUC	Translation	locus=CA_chr4:78171152:78172093:	IPR000719=Protein kinase domain	N/A
137	gar-novel	Cotton_A_31961	Q1WIR9	3	17.686	1	21	542	562	AAGGAUGAAAUAGAUGAAAUG	UAUUACAUCAUUUUCAUCCUU	Translation	locus=CA_chr10:89807274:89807837:	N/A	N/A
138	gar-novel	Cotton_A_04178	Q56YT0	3	21.636	1	21	416	436	AAACUGUGGUUCAAGGUUAUC	GAUGGCUUAGAGCCACAGUUU	Cleavage	locus=CA_chr7:78051563:78053707:	IPR001117=Multicopper oxidase, type 1	N/A
138	gar-novel	Cotton_A_20167	A5AGS4	2.5	17.74	1	22	369	390	AAACUGUGGUUCAAGGUUAUCC	GAAUGAUCUCGAAUCACAGUUU	Cleavage	locus=CA_chr3:24344805:24346867:-	IPR007656=Zein-binding domain	N/A
138	gar-novel	Cotton_A_31660	B9H834	2.5	11.6	1	20	576	595	AAACUGUGGUUCAAGGUUAU	AAAGCCUUGGACCAUAGUUU	Cleavage	locus=CA_chr1:15602503:15603727:-	IPR004877=Cytochrome b561, eukaryote	N/A
138	gar-novel	Cotton_A_09347	Q9LTA3	3	9.13	1	21	295	315	AAACUGUGGUUCAAGGUUAUC	GAUAAACUUGAAACACAGUUG	Translation	locus=CA_chr8:59250217:59251608:-	IPR002213=UDP-glucuronosyl/UDP-glucosyltransferase	N/A
138	gar-novel	Cotton_A_10365	Q9FDW0	3	16.224	1	20	1094	1113	AAACUGUGGUUCAAGGUUAU	AUAAGCUUGAAUCAGAGUUU	Cleavage	locus=CA_chr1:614222:617548:-	IPR012474=Frigida-like	N/A
138	gar-novel	Cotton_A_12288	Q339N5	3	22.482	1	20	242	261	AAACUGUGGUUCAAGGUUAU	AGAACCUUGAACCAAGGUUU	Cleavage	locus=CA_chr4:22362750:22368328:-	IPR005150=Cellulose synthase	N/A
139	gar-novel	Cotton_A_04079	Q9SE45	2.5	18.631	1	23	981	1003	AGAAAUUCCUGUAGUAUUUAGAG	UUCUGGAGAUUACAGGAAUUUCU	Cleavage	locus=CA_chr10:81687281:81689892:-	IPR001464=Annexin	N/A
140	gar-novel	Cotton_A_14755	Q38967	3	15.811	1	24	346	369	AGGAUUGAUAUUCUGAGUAGGCCU	GGGUUUAUUCAGUAUGUCAAUCUU	Cleavage	locus=CA_chr11:103638793:103641675:-	IPR013057=Amino acid transporter, transmembrane	N/A
140	gar-novel	Cotton_A_04915	Q94B74	2.5	17.633	1	22	372	393	AGGAUUGAUAUUCUGAGUAGGC	GCCUAUUCAGCAUGUCAAUCUU	Cleavage	locus=CA_chr7:13918331:13921578:	IPR000086=NUDIX hydrolase domain	N/A
140	gar-novel	Cotton_A_27826	B9GNA6	2.5	16.474	1	20	1421	1440	AGGAUUGAUAUUCUGAGUAG	CUAUUCAGGAUAUCAAUGCU	Cleavage	locus=CA_chr10:17722395:17724893:	IPR004170=WWE domain	N/A
140	gar-novel	Cotton_A_35328	Q9CAG5	2.5	16.233	1	20	14	33	AGGAUUGAUAUUCUGAGUAG	CUACUCACAGUGUCGAUCCU	Cleavage	locus=CA_chr7:85315396:85318645:-	IPR003613=U box domain	N/A
140	gar-novel	Cotton_A_15300	Q75IW1	3	17.425	1	20	344	363	AGGAUUGAUAUUCUGAGUAG	CUGCUUGGGCUAUCAAUCCU	Translation	locus=CA_chr6:93025963:93027801:-	IPR006918=COBRA, plant	N/A
140	gar-novel	Cotton_A_37094	P31756	3	13.233	1	21	787	807	AGGAUUGAUAUUCUGAGUAGG	UCUCUUCAGAAAAUUAAUCCU	Translation	locus=CA_chr7:118420323:118421637:-	IPR006947=EGF-like, alliinase	N/A
140	gar-novel	Cotton_A_19587	Q9CAL8	3	8.594	1	21	592	612	AGGAUUGAUAUUCUGAGUAGG	UUUACUGAAAAUAUCGAUCCU	Cleavage	locus=CA_chr5:15754670:15758395:	IPR000719=Protein kinase domain	N/A
140	gar-novel	Cotton_A_14688	D7SP47	3	18.763	1	22	878	899	AGGAUUGAUAUUCUGAGUAGGC	GGCAAUUCAGAGAAUCAAUCCU	Translation	locus=CA_chr4:85860444:85864988:-	N/A	N/A
141	gar-novel	Cotton_A_00139	Q84WF5	3	17.676	1	23	310	332	AUACCAAUCGAACUAAGACUCAA	UCGGGUAUGAGUUCGAUUGGUGU	Cleavage	locus=CA_chr7:38530091:38530921:-	IPR010908=Longin domain	N/A
141	gar-novel	Cotton_A_34533	Q94AR8	3	18.115	1	20	310	329	AUACCAAUCGAACUAAGACU	GGUCCUGGUUCCAUUGGUAU	Translation	locus=CA_chr11:34516517:34523842:	IPR001030=Aconitase/3-isopropylmalate dehydratase large subunit, alpha/beta/alpha	K01703=3-isopropylmalate/(R)-2-methylmalate dehydratase large subunit [EC:4.2.1.33 4.2.1.35]
141	gar-novel	Cotton_A_16024	P38456	3	19.521	1	20	1204	1223	AUACCAAUCGAACUAAGACU	GGUCAUAUUUUGAUUGGUAU	Cleavage	locus=CA_chr7:67639061:67641238:-	IPR000477=Reverse transcriptase domain	N/A
142	gar-novel	Cotton_A_24485	O75643	3	21.596	1	24	65	88	CAGUGGUAACAAUUCAACUUGAAU	AUUCGAGUUUAGUUCUUACCACUG	Translation	locus=CA_chr9:38289958:38297165:-	IPR000008=C2 domain	K12854=pre-mRNA-splicing helicase BRR2 [EC:3.6.4.13]
142	gar-novel	Cotton_A_20814	Q7XBQ9	2	15.776	1	20	903	922	CAGUGGUAACAAUUCAACUU	AAGUUGGAUUGUUAUCACUA	Cleavage	locus=CA_chr10:64730736:64731893:-	IPR000767=Disease resistance protein	N/A
142	gar-novel	Cotton_A_25383	Q84P24	2.5	17.743	1	23	800	822	CAGUGGUAACAAUUCAACUUGAA	UUGUGGUUGGAUUGUUAUCACUG	Cleavage	locus=CA_chr10:112362944:112365113:	IPR000873=AMP-dependent synthetase/ligase	N/A
142	gar-novel	Cotton_A_03214	Q9SA60	2.5	14.374	1	21	1288	1309	CAGUGGUAA-CAAUUCAACUUG	CAAGUUGAAUUGAUUACUACUG	Translation	locus=CA_chr3:26759312:26761648:	IPR002885=Pentatricopeptide repeat	N/A
142	gar-novel	Cotton_A_20043	O81081	3	18.934	1	24	1228	1251	CAGUGGUAACAAUUCAACUUGAAU	ACUAAAGUUGAAGUGUUACCGUUC	Cleavage	locus=CA_chr8:81279651:81282485:-	IPR001117=Multicopper oxidase, type 1	N/A
142	gar-novel	Cotton_A_30901	B9RWD9	3	16.43	1	21	5686	5706	CAGUGGUAACAAUUCAACUUG	CUAGUUCAGUUGUUAUCACUG	Cleavage	locus=CA_chr8:37896562:37913291:-	IPR003594=Histidine kinase-like ATPase, ATP-binding domain	N/A
142	gar-novel	Cotton_A_15053	O65351	3	16.461	1	22	338	359	CAGUGGUAACAAUUCAACUUGA	UGAAGUUGUAUAGUUACCACUA	Translation	locus=CA_chr10:87785388:87791684:	IPR000209=Peptidase S8/S53 domain	N/A
142	gar-novel	Cotton_A_23703	D7TJZ4	3	18.617	1	20	612	631	CAGUGGUAACAAUUCAACUU	AGGUUCAAUUAUUGCCACUG	Translation	locus=CA_chr11:71253817:71256038:-	IPR008892=Cold acclimation WCOR413	N/A
143	gar-novel	Cotton_A_11588	Q9FKS8	1.5	12.945	1	23	1692	1714	AAGCGAGAAUUAUGAUGAGAUGC	GUAUUUCAUCAUGAUUUUCGCUU	Cleavage	locus=CA_chr1:110552312:110557324:-	IPR013057=Amino acid transporter, transmembrane	N/A
143	gar-novel	Cotton_A_07726	B9RD95	3	15.771	1	23	295	317	AAGCGAGAAUUAUGAUGAGAUGC	GUUUCUCCUCAAGAUUCUCGUUU	Cleavage	locus=CA_chr12:114572405:114573673:	IPR006943=Domain of unknown function DUF641, plant	N/A
143	gar-novel	Cotton_A_09995	P29675	3	17.957	1	20	85	104	AAGCGAGAAUUAUGAUGAGA	UCUUAUCAUAAGACUUGCUU	Translation	locus=CA_chr3:13951271:13952075:	IPR001781=Zinc finger, LIM-type	K09377=cysteine and glycine-rich protein
144	gar-novel	Cotton_A_13301	Q8LEE9	3	7.819	1	21	41	61	AAGAAAACAAGGGAAAUGAGA	UCUCAUUUCUCUUGUUUUCCC	Cleavage	locus=CA_chr1:71130817:71131536:-	IPR000782=FAS1 domain	N/A
144	gar-novel	Cotton_A_19759	Q93YQ7	2.5	8.341	1	21	63	83	AAGAAAACAAGGGAAAUGAGA	UUUCGUUUCCCUUGUUUUUUC	Cleavage	locus=CA_chr13:62982411:62984585:-	IPR001701=Glycoside hydrolase, family 9	K01179=endoglucanase [EC:3.2.1.4]
144	gar-novel	Cotton_A_19522	Q80X82	3	24.419	1	24	669	692	AAGAAAACAAGGGAAAUGAGACUU	AAGACUCAUUUCUCUGGUUUUUUC	Translation	locus=CA_chr10:22100770:22107182:-	IPR021850=Symplekin/Pta1	N/A
144	gar-novel	Cotton_A_30028	Q9LYX1	1.5	5.895	1	20	37	56	AAGAAAACAAGGGAAAUGAG	CUCAUUUGUCUUGUUUUCUU	Cleavage	locus=CA_chr12:111685343:111686422:	IPR001220=Legume lectin domain	N/A
144	gar-novel	Cotton_A_16025	Q8GT41	2	9.296	1	20	16	35	AAGAAAACAAGGGAAAUGAG	CUUUUUUCUCUUGUUUUCUU	Cleavage	locus=CA_chr7:67637673:67638209:	IPR006501=Pectinesterase inhibitor domain	N/A
144	gar-novel	Cotton_A_17383	B9IDE1	2.5	9.018	1	21	600	620	AAGAAAACAAGGGAAAUGAGA	UUGCAUUGCCCUUGUUUUCUU	Cleavage	locus=CA_chr9:30586676:30587508:-	IPR006747=Protein of unknown function DUF599	N/A
144	gar-novel	Cotton_A_39260	D2DW74	3	18.739	1	24	956	979	AAGAAAACAAGGGAAAUGAGACUU	GAAUCUGGUUUUCCUGGUUUUCUU	Translation	locus=CA_chr7:61091059:61092256:	N/A	N/A
144	gar-novel	Cotton_A_26850	B9S7H8	2.5	20.431	1	20	331	351	AAGAAAA-CAAGGGAAAUGAG	CUUAUUUCCCUUGAUUUUCUU	Cleavage	locus=CA_chr11:9857226:9857699:	N/A	N/A
144	gar-novel	Cotton_A_20546	Q9FF61	2.5	22.402	1	24	1364	1387	AAGAAAACAAGGGAAAUGAGACUU	AUGGCUCAUUUGAUUUGUUUUCUU	Cleavage	locus=CA_chr13:70827420:70828931:-	IPR000330=SNF2-related	K15711=SWI/SNF-related matrix-associated actin-dependent regulator of chromatin subfamily A3 [EC:3.6.4.- 6.3.2.19]
144	gar-novel	Cotton_A_30553	B9N9U6	2.5	16.252	1	20	1027	1047	AAGAAAA-CAAGGGAAAUGAG	CUUAUUUCCCUUGAUUUUCUU	Cleavage	locus=CA_chr4:97486259:97488582:	IPR007656=Zein-binding domain	N/A
144	gar-novel	Cotton_A_24706	Q8BKN5	3	23.048	1	21	173	193	AAGAAAACAAGGGAAAUGAGA	UCUCGAGUUCCUUGUUUUCUU	Cleavage	locus=CA_chr9:360743:367680:	IPR007259=Gamma-tubulin complex component protein	N/A
144	gar-novel	Cotton_A_19412	Q9LJ64	3	11.728	1	20	41	60	AAGAAAACAAGGGAAAUGAG	CUUUUUUCUCUUGUUUUCUA	Cleavage	locus=CA_chr13:62416358:62422585:-	IPR001611=Leucine-rich repeat	N/A
144	gar-novel	Cotton_A_10207	Q9SGH2	3	23.779	1	24	5368	5391	AAGAAAACAAGGGAAAUGAGACUU	AAAGCUUCUUUUCCUAGUUUUCUU	Translation	locus=CA_chr9:63199505:63212639:	IPR001487=Bromodomain	N/A
144	gar-novel	Cotton_A_22143	C0LGP4	3	18.968	1	21	37	56	AAGAAAACAAGGGAAAUGAGA	UCUU-UUUUCCUUGUUUUCUU	Cleavage	locus=CA_chr9:10873873:10877120:-	IPR000719=Protein kinase domain	N/A
144	gar-novel	Cotton_A_22255	B9IKG7	3	14.433	1	24	819	842	AAGAAAACAAGGGAAAUGAGACUU	AAUGCUGAUCUUUCUUGUUUUCUU	Cleavage	locus=CA_chr8:26803392:26806786:	N/A	N/A
144	gar-novel	Cotton_A_08874	P37034	3	14.431	1	20	100	119	AAGAAAACAAGGGAAAUGAG	GUCAUACCCCUUGUUUUCUU	Cleavage	locus=CA_chr12:90413685:90415097:-	IPR002293=Amino acid/polyamine transporter I	N/A
144	gar-novel	Cotton_A_26717	Q8W486	3	12.722	1	20	74	93	AAGAAAACAAGGGAAAUGAG	UUCUUUUGCCUUGUUUUUUU	Cleavage	locus=CA_chr2:85365160:85368180:	IPR019378=GDP-fucose protein O-fucosyltransferase	N/A
144	gar-novel	Cotton_A_20147	Q9SD53	3	7.838	1	24	631	654	AAGAAAACAAGGGAAAUGAGACUU	AAUCCACAUUACCCUUCUUUUCUU	Cleavage	locus=CA_chr3:24188155:24189626:	IPR004158=Protein of unknown function DUF247, plant	N/A
145	gar-novel	Cotton_A_10519	Q922D4	2	17.087	1	20	525	543	AAAAUUAGGAUACACGAUGA	UCAU-GUGUAUCCUAAUUUU	Cleavage	locus=CA_chr8:103393756:103400239:-	IPR007587=SIT4 phosphatase-associated protein family	K15501=serine/threonine-protein phosphatase 6 regulatory subunit 3
145	gar-novel	Cotton_A_05104	Q9ZVC9	3	15.655	1	22	1129	1149	AAAAUUAGGAUACACGAUGAGA	UUUCAU-GUGCAUCCUAAUUUU	Cleavage	locus=CA_chr3:89458310:89461662:-	IPR004330=FAR1 DNA binding domain	N/A
145	gar-novel	Cotton_A_31866	P0CC49	3	11.658	1	22	98	119	AAAAUUAGGAUACACGAUGGGA	UCCCAGAAUGUAUCCUAAUUUU	Cleavage	locus=CA_chr7:20693744:20695956:-	IPR001750=NADH:ubiquinone/plastoquinone oxidoreductase	K05573=NAD(P)H-quinone oxidoreductase subunit 2 [EC:1.6.5.3]
146	gar-novel	Cotton_A_03983	Q9LJM4	3	21.078	1	24	1434	1456	AGGAGGAUAAUGUGCUUCAACGCA	UGCUUUGAAGCA-GUUAUCUUCCU	Cleavage	locus=CA_chr10:79680550:79683581:	IPR000719=Protein kinase domain	N/A
146	gar-novel	Cotton_A_31169	P58223	2.5	14.066	1	22	978	999	AGGAGGAUAAUGUGCUUCAACG	CCUUGAAUCACAAUAUUCUCCU	Translation	locus=CA_chr6:118419806:118423497:-	IPR004087=K Homology domain	K13162=poly(rC)-binding protein 2/3/4
146	gar-novel	Cotton_A_27879	Q641I1	2.5	12.89	1	20	2158	2177	AGGAGGAUAAUGUGCUUCAA	UUCAAGCAUAUAAUCCUCCU	Translation	locus=CA_chr11:37179388:37185397:-	IPR007751=Domain of unknown function DUF676, lipase-like	N/A
146	gar-novel	Cotton_A_38586	B9SC37	3	18.125	1	20	728	747	AGGAGGAUAAUGUGCUUCAA	UUGAGGAACGUGAUCCUCCU	Translation	locus=CA_chr10:34839652:34844030:	IPR006595=CTLH, C-terminal LisH motif	N/A
146	gar-novel	Cotton_A_33598	Q2L907	3	11.534	1	20	1544	1563	AGGAGGAUAAUGUGCUUCAA	UAGAAGCACAUAUUCCUCCU	Translation	locus=CA_chr2:50611502:50614722:-	IPR001280=Photosystem I PsaA/PsaB	N/A
146	gar-novel	Cotton_A_13911	Q8CI71	3	15.506	1	24	1080	1103	AAGAGGAUAAUAUGCUUCAACGCA	UGUCUUGAAGAGUAUUAUUCUCUA	Cleavage	locus=CA_chr10:70297181:70310328:-	IPR019514=Protein of unknown function DUF2451, C-terminal	N/A
146	gar-novel	Cotton_A_23545	Q91784	2.5	16.921	1	20	683	702	AAGAGGAUAAUAUGCUUCAA	UUGAAGCAUUUUGUUCUUUU	Translation	locus=CA_chr2:48224087:48232673:-	IPR001752=Kinesin, motor domain	N/A
146	gar-novel	Cotton_A_23413	Q55680	3	18.578	1	20	1793	1812	AAGAGGAUAAUAUGCUUCAA	UUGAGGCAGCUUAUCCUUUU	Translation	locus=CA_chr9:91418610:91426752:	IPR000719=Protein kinase domain	K08869=aarF domain-containing kinase
146	gar-novel	Cotton_A_18501	Q84JM4	3	19.73	1	20	1662	1681	AAGAGGAUAAUAUGCUUCAA	UGGAAGCAGAUUGUUCUCUU	Cleavage	locus=CA_chr3:61359663:61367132:-	IPR001680=WD40 repeat	N/A
146	gar-novel	Cotton_A_22367	O49621	3	17.871	1	20	1108	1127	AAGAGGAUAAUAUGCUUCAA	UUGAUCCAUUUUAUCCUCUU	Translation	locus=CA_chr13:117932734:117937539:	IPR004326=Mlo-related protein	K08472=mlo protein
146	gar-novel	Cotton_A_22601	Q7XA42	3	21.598	1	20	1598	1617	AAGAGGAUAAUAUGCUUCAA	UUGAACCUUAUUUUCCUCUU	Cleavage	locus=CA_chr7:68609345:68611657:-	IPR000767=Disease resistance protein	N/A
146	gar-novel	Cotton_A_19401	Q9LK88	2.5	15.21	1	24	297	320	AGGAGGAUAAUGUGCUUCAGUGCA	UGCGCUGAAGUGCAUUUUCCUCUU	Cleavage	locus=CA_chr13:62537225:62538412:	IPR029039=Flavoprotein-like	N/A
146	gar-novel	Cotton_A_04150	Q8W4L5	2.5	17.413	1	24	1060	1083	AGGAGGAUAAUGUGCUUCAGUGCA	UGUGCUGAAGCAUAUUUUCCUCCA	Cleavage	locus=CA_chr7:77676724:77682917:	IPR003340=B3 DNA binding domain	N/A
146	gar-novel	Cotton_A_28231	Q42656	2.5	17.192	1	21	1582	1602	AGGAGGAUAAUGUGCUUCAGU	ACUGCAGCACAUGAUCCUUCU	Translation	locus=CA_chr13:108738957:108756247:-	IPR000111=Glycoside hydrolase, clan GH-D	K07407=alpha-galactosidase [EC:3.2.1.22]
146	gar-novel	Cotton_A_27258	B9HVJ7	3	10.479	1	24	697	720	AGGAGGAUAAUGUGCUUCAGUGCA	UACCCUGAAGAACAUUAUUUUCCG	Cleavage	locus=CA_chr8:54796483:54797442:-	IPR003406=Glycosyl transferase, family 14	N/A
146	gar-novel	Cotton_A_32901	E0CRX0	2.5	15.206	1	21	1435	1455	AGGAGGAUAAUGUGCUUCAGU	GCUGAAGCACACUCUUCUCCU	Translation	locus=CA_chr7:117599033:117603549:	IPR001005=SANT/Myb domain	N/A
146	gar-novel	Cotton_A_29705	Q55GU0	3	17.292	1	20	275	294	AGGAGGAUAAUGUGCUUCAG	CUAAGGCACAUGAUCCUUCU	Translation	locus=CA_chr10:16360189:16366411:	IPR000719=Protein kinase domain	N/A
147	gar-novel	Cotton_A_06187	Q9SD84	3	15.128	1	23	12	34	CUGGGAAAAUAACAAUAUGAAUG	CAUUUAUGUUGUUCUUUUCUUAG	Translation	locus=CA_chr6:68714727:68715949:	IPR012946=X8	N/A
147	gar-novel	Cotton_A_37818	Q8S8M2	2.5	12.441	1	20	170	189	CUGGGAAAAUAACAAUAUGA	UUAUCUUGUUCUUUUCCCAG	Translation	locus=CA_chr13:18681820:18682245:	N/A	N/A
147	gar-novel	Cotton_A_19287	Q9XF43	3	24.271	1	20	486	505	CUGGGAAAAUAACAAUAUGA	UGAGGUUGUUAUUUUCUCAG	Cleavage	locus=CA_chr5:30328011:30329501:	IPR013601=FAE1/Type III polyketide synthase-like protein	K15397=3-ketoacyl-CoA synthase [EC:2.3.1.199]
148	gar-novel	Cotton_A_41311	Q5PNZ1	2.5	8.511	1	24	42	65	AUCGAUGGACAUCCAAUGAGGAAU	GUUUCUAAUUGGAUGUCCUUCGAU	Cleavage	locus=CA_chr2:45462808:45464109:-	IPR001594=Zinc finger, DHHC-type, palmitoyltransferase	N/A
148	gar-novel	Cotton_A_05279	Q71N54	3	20.896	1	24	738	761	AUCGAUGGACAUCCAAUGAGGAAU	AUUGCUUAUUGAGUGCCCAUCGAU	Translation	locus=CA_chr12:48524105:48528875:-	IPR003386=Lecithin:cholesterol/phospholipid:diacylglycerol acyltransferase	N/A
148	gar-novel	Cotton_A_16589	Q9SLG9	3	10.793	1	21	98	118	AUCGAUGGACAUCCAAUGAGG	CUUCCUUGGAUGAUCAUCGAU	Translation	locus=CA_chr11:63913695:63915615:-	IPR003409=MORN motif	N/A
149	gar-novel	Cotton_A_15852	Q54GB2	3	17.6	1	23	593	615	AAGUCCAUGACUGAGUUGAUGUU	AAAAUCGAUUUAGUCAUCGACUU	Cleavage	locus=CA_chr13:66446310:66448912:	IPR004274=NLI interacting factor	K15731=carboxy-terminal domain RNA polymerase II polypeptide A small phosphatase [EC:3.1.3.16]
149	gar-novel	Cotton_A_38582	Q9FZ45	2.5	19.314	1	21	22	42	AAGUCCAUGACUGAGUUGAUG	CAUCAACUCAGCAAUGGGCUU	Translation	locus=CA_chr1:80582807:80586449:	N/A	N/A
149	gar-novel	Cotton_A_31319	Q38914	3	17.394	1	22	189	210	AAGUCCAUGACUGAGUUGAUGU	AUCUCAUCUUAGUUAUGGACUU	Cleavage	locus=CA_chr4:61554321:61557445:-	IPR001471=AP2/ERF domain	K09285=AP2-like factor, ANT lineage
150	gar-novel	Cotton_A_02757	Q9C9D0	3	21.464	1	21	545	565	AAAGUGACCAAUUCGUAACAA	UUGUUUCGAAAUGGUUAUUUU	Translation	locus=CA_chr8:97775688:97776734:	IPR000863=Sulfotransferase domain	N/A
151	gar-novel	Cotton_A_27465	Q9BSD7	3	17.715	1	24	2755	2778	AGGAGGAUGUAAGUUUGAAUGGAC	GUCCAUUUCAAUUUACAUCCUCCA	Cleavage	locus=CA_chr2:56655689:56667023:-	IPR003593=AAA+ ATPase domain	K06928=nucleoside-triphosphatase [EC:3.6.1.15]
151	gar-novel	Cotton_A_10415	Q84WU2	3	10.348	1	23	272	294	AGGAGGAUGUAAGUUUGAAUGGA	UCAAUUCAUUCUUACAUUUUCCU	Cleavage	locus=CA_chr9:69457801:69458940:-	IPR002083=MATH	N/A
151	gar-novel	Cotton_A_10711	Q9M9W8	3	15.473	1	20	1282	1301	AGGAGGAUGUAAGUUUGAAU	GUUCAGAUUUACGUUCUUCU	Cleavage	locus=CA_chr4:72779783:72785341:	IPR001736=Phospholipase D/Transphosphatidylase	K01115=phospholipase D1/2 [EC:3.1.4.4]
151	gar-novel	Cotton_A_15688	O80725	3	17.376	1	20	2865	2884	AGGAGGAUGUAAGUUUGAAU	AUUCGGACUUGCGUUCUUCU	Cleavage	locus=CA_chr4:136521579:136526794:-	IPR001140=ABC transporter, transmembrane domain	K05658=ATP-binding cassette, subfamily B (MDR/TAP), member 1 [EC:3.6.3.44]
151	gar-novel	Cotton_A_08597	A4IG72	3	16.273	1	21	1399	1419	AGGAGGAUGUAAGUUUGAAUG	UAUUGGGGUUUACAUCCUCCU	Cleavage	locus=CA_chr9:64025797:64032152:-	IPR000547=Clathrin, heavy chain/VPS, 7-fold repeat	N/A
151	gar-novel	Cotton_A_33725	Q00624	3	20.278	1	20	548	567	AGGAGGAUGUAAGUUUGAAU	AUUCAGGCUUGGAUCUUCCU	Translation	locus=CA_chr12:136376119:136378449:	IPR001117=Multicopper oxidase, type 1	N/A
151	gar-novel	Cotton_A_06738	Q94B77	3	14.454	1	20	188	207	AGGAGGAUGUAAGUUUGAAU	AUCCGAACUUAUAUCUUCUU	Cleavage	locus=CA_chr3:52087172:52091201:-	IPR015425=Formin, FH2 domain	N/A
151	gar-novel	Cotton_A_04839	Q9LRZ5	3	19.746	1	20	1264	1283	AGGAGGAUGUAAGUUUGAAU	GUUCAGAUAUACAUCCUUCU	Cleavage	locus=CA_chr7:42934890:42943049:	IPR001736=Phospholipase D/Transphosphatidylase	N/A
151	gar-novel	Cotton_A_11972	Q15751	3	11.276	1	20	476	495	AGGAGGAUGUAAGUUUGAAU	GUUCACCCUUACAUUCUCCU	Cleavage	locus=CA_chr3:54660392:54667406:-	IPR000306=FYVE zinc finger	N/A
152	gar-novel	Cotton_A_30107	A5BEM3	1.5	13.333	1	24	3227	3250	AUGAGAUUACACGAUGUGGAUUCG	CUAUUCCAGAUCGUGUAAUUUCAU	Cleavage	locus=CA_chr2:39371604:39378870:	N/A	N/A
152	gar-novel	Cotton_A_14702	Q84J46	3	19.828	1	20	1363	1382	AUGAGAUUACACGAUGUGGA	ACCACAUCGUAUAAUCUUGU	Translation	locus=CA_chr11:102546008:102548170:	IPR002885=Pentatricopeptide repeat	N/A
153	gar-novel	Cotton_A_06860	B9R7S5	2.5	15.31	1	23	94	116	AAGCCAGUUAUAGUAGAAGAGGA	UCGUCUUCUUCUGUAGCUGGUUU	Cleavage	locus=CA_chr7:115514606:115517085:	IPR010608=Protein of unknown function DUF1195	N/A
153	gar-novel	Cotton_A_08189	Q84KJ6	3	22.874	1	23	550	572	AAGCCAGUUAUAGUAGAAGAGGA	UUGUCUUCUGGUGUAGCUGGUUU	Cleavage	locus=CA_chr4:26807015:26808655:	IPR001905=Ammonium transporter	N/A
153	gar-novel	Cotton_A_13468	B9IIN0	3	15.027	1	21	62	82	AAGCCAGUUAUAGUAGAAGAG	CUCUUUUCCUAGAACUGGUUU	Translation	locus=CA_chr11:76590041:76590712:	N/A	N/A
153	gar-novel	Cotton_A_17763	Q40546	3	17.931	1	24	1438	1460	AAGCCAGUUAUAGUAGAAGAGGAC	GUUGUCUUC-ACUAGAACUGGCUU	Translation	locus=CA_chr6:21430635:21436507:-	IPR001697=Pyruvate kinase	K00873=pyruvate kinase [EC:2.7.1.40]
154	gar-novel	Cotton_A_34292	Q8VYB5	3	16.969	1	22	1451	1473	CACACUCGAAUUCAUAUA-ACAU	AUGUGUAUAUGAAUCCGAGUGUG	Translation	locus=CA_chr10:33208941:33215425:	IPR000555=JAB1/MPN/MOV34 metalloenzyme domain	K11866=STAM-binding protein [EC:3.1.2.15]
154	gar-novel	Cotton_A_38601	Q3UXZ9	2.5	12.168	1	22	894	915	CACACUCGAAUUCAUAUAACAU	AAGUUAUAAGAAUUCUAGUGUG	Cleavage	locus=CA_chr1:127267375:127271231:-	IPR003347=JmjC domain	K11446=histone demethylase JARID1 [EC:1.14.11.-]
154	gar-novel	Cotton_A_23842	Q9LRT1	3	14.323	1	20	812	831	CACACUCGAAUUCAUAUAAC	GUUAUCUGAAUUUGAGUAUG	Cleavage	locus=CA_chr9:83337097:83340455:-	IPR000719=Protein kinase domain	N/A
154	gar-novel	Cotton_A_00688	Q6S4P4	3	19.031	1	20	605	624	CACACUCGAAUUCAUAUAAC	GUUUUGAGAAUUCGGGUGUG	Cleavage	locus=CA_chr5:8153233:8155263:	IPR004827=Basic-leucine zipper domain	N/A
155	gar-novel	Cotton_A_08378	B9SC27	3	24.627	1	20	21	40	GAAUACAUCGGAAUAUAAUU	GAUGAUGUUCCGGUGUGUUC	Cleavage	locus=CA_chr5:57353502:57353798:-	N/A	N/A
158	gar-novel	Cotton_A_29790	Q9CXF4	3	21.852	1	21	1277	1297	CGGGAGAUAGCUGAUCACUUG	UGAGUGAUCUGCUAUCUCCUU	Cleavage	locus=CA_chr13:92524876:92529746:	IPR000195=Rab-GTPase-TBC domain	N/A
158	gar-novel	Cotton_A_01071	O22342	3	16.718	1	20	488	507	CGGGAGAUAGCUGAUCACUU	AUGUGAUCCGUUAUUUCCCG	Cleavage	locus=CA_chr4:34180164:34181539:	IPR002067=Mitochondrial carrier protein	K05863=solute carrier family 25 (mitochondrial adenine nucleotide translocator), member 4/5/6/31
158	gar-novel	Cotton_A_12004	Q9SFU6	3	21.397	1	20	2136	2155	CGGGAGAUAGCUGAUCACUU	AGGUUAUGAGUUAUCUCCCG	Cleavage	locus=CA_chr3:54958885:54986405:-	IPR003440=Glycosyl transferase, family 48	K11000=callose synthase [EC:2.4.1.-]
159	gar-novel	Cotton_A_22044	O22267	3	24.329	1	20	1536	1555	CCCAAGCUAGAACAUAUGAA	UGUAUGUGUUCGAGCUUGGG	Translation	locus=CA_chr6:88421297:88432372:	IPR001789=Signal transduction response regulator, receiver domain	N/A
161	gar-novel	Cotton_A_35695	Q9H1I8	3	19.52	1	20	902	921	AUUCCAAUGAUUUCCAGAAA	CUUCUGGAAAUCAUGGGGAU	Cleavage	locus=CA_chr12:40149516:40154494:-	IPR003892=Ubiquitin system component Cue	N/A
161	gar-novel	Cotton_A_08452	P51110	2.5	18.621	1	20	992	1012	AUUCCAAUG-AUUUCCAGAAA	UUUCUGGGAAUUCAUUGGAAU	Translation	locus=CA_chr12:1358697:1361011:-	IPR002225=3-beta hydroxysteroid dehydrogenase/isomerase	N/A
161	gar-novel	Cotton_A_24312	Q7Z6M1	3	11.378	1	20	983	1002	AUUCCAAUGAUUUCCAGAAA	UUUUUGGAAGCCAUUGGAAC	Translation	locus=CA_chr13:88959340:88963092:-	IPR006652=Kelch repeat type 1	N/A
161	gar-novel	Cotton_A_38720	Q9LSL9	3	21.741	1	20	2220	2239	AUUCCAAUGAUUUCCAGAAA	UGUCUGGAAGUCAAUGGAAU	Cleavage	locus=CA_chr6:118927197:118929956:-	IPR002885=Pentatricopeptide repeat	N/A
161	gar-novel	Cotton_A_03218	Q9LY77	3	21.987	1	20	2884	2903	AUUCCAAUGAUUUCCAGAAA	UUUCUCGGGAUUAUUGGAGU	Cleavage	locus=CA_chr3:26852814:26855939:-	IPR001757=Cation-transporting P-type ATPase	K01537=Ca2+-transporting ATPase [EC:3.6.3.8]
161	gar-novel	Cotton_A_04977	Q8H0T9	3	19.927	1	20	2180	2199	AUUCCAAUGAUUUCCAGAAA	AUUCUGGUAAUGAUUGGAAU	Translation	locus=CA_chr7:14250146:14255599:-	IPR001680=WD40 repeat	N/A
161	gar-novel	Cotton_A_32391	Q9URZ0	3	20.859	1	20	818	837	AUUCCAAUGAUUUCCAGAAA	UUACUGGAGAUGAUUGGGAU	Translation	locus=CA_chr8:13963982:13968237:-	IPR000111=Glycoside hydrolase, clan GH-D	N/A
161	gar-novel	Cotton_A_34818	Q9T048	3	17.514	1	20	2781	2800	AUUCCAAUGAUUUCCAGAAA	UUGGUGGGAAUCGUUGGAAU	Cleavage	locus=CA_chr1:40541585:40544437:	IPR000767=Disease resistance protein	N/A
162	gar-novel	Cotton_A_08066	Q6PGP7	3	19.115	1	21	1936	1956	UGGGGAUAAAACUGUGCAUAG	UUAUGUGCAGGUUUGUCCUCA	Translation	locus=CA_chr6:114620059:114624932:	IPR001440=Tetratricopeptide TPR1	N/A
162	gar-novel	Cotton_A_29025	B9S381	3	20.769	1	20	2853	2872	UGGGGAUAAAACUGUGCAUA	UAUGGAUGGUUUUAUCUCUA	Cleavage	locus=CA_chr7:34090614:34095488:-	IPR001841=Zinc finger, RING-type	N/A
162	gar-novel	Cotton_A_29874	B9GT31	3	18.142	1	20	1939	1958	UGGGGAUAAAACUGUGCAUA	UAUGCAUAUUCUUAUCCUCA	Translation	locus=CA_chr12:80691641:80698038:	IPR009060=UBA-like	N/A
163	gar-novel	Cotton_A_27878	Q9SGP2	2.5	16.581	1	20	967	986	UCGAGAAUGACUAUAGGUGA	UCACCUAUGGUUAUUCUAGA	Cleavage	locus=CA_chr11:37163108:37166011:	IPR000719=Protein kinase domain	N/A
163	gar-novel	Cotton_A_02575	Q9SIU2	3	12.946	1	20	364	383	UCGAGAAUGACUAUAGGUGA	UCACUUGUAGUUGUUUUUGA	Cleavage	locus=CA_chr10:50708328:50717633:	IPR003890=MIF4G-like, type 3	K12882=nuclear cap-binding protein subunit 1
163	gar-novel	Cotton_A_38465	Q9SVG4	3	14.617	1	21	367	386	UCGAGAAUGACUAUAGGUGAC	GUCACCU-UCGUCAUUCUCGA	Cleavage	locus=CA_chr7:100963135:100963860:-	IPR006094=FAD linked oxidase, N-terminal	N/A
164	gar-novel	Cotton_A_02966	Q9M8Z8	3	15.473	1	20	426	445	AGUUCACCUGGUUAUCAUCG	CGAUGAUAACCCUGUGAACC	Translation	locus=CA_chr9:72948901:72952087:-	IPR002022=Pectate lyase/Amb allergen	K01728=pectate lyase [EC:4.2.2.2]
164	gar-novel	Cotton_A_38216	Q9ASQ6	3	10.692	1	20	888	907	AGUUCACCUGGUUAUCAUCG	CGAUGAUGAUGAAGUGAACU	Translation	locus=CA_chr8:10783566:10788862:	IPR000719=Protein kinase domain	N/A
166	gar-novel	Cotton_A_24946	Q9LYU3	3	13.367	1	20	427	446	AUCGAAGGAAACGUCGGAGA	UCUCCACAGUUUCCUUCGAU	Cleavage	locus=CA_chr12:128877589:128878152:-	IPR001471=AP2/ERF domain	N/A
167	gar-novel	Cotton_A_33562	O81117	2	14.264	1	21	40	60	CAAAGAGAACAAUACUGGUAU	AUAUCAGUGUUUUUCUCUUUG	Translation	locus=CA_chr12:135096964:135098478:	IPR001128=Cytochrome P450	N/A
167	gar-novel	Cotton_A_00381	Q9M2S4	2.5	11.311	1	21	2000	2021	CAAAGAG-AACAAUACUGGUAU	GUACUAGUAUUGUUUCUCUUUG	Cleavage	locus=CA_chr2:69571416:69573437:	IPR000719=Protein kinase domain	N/A
167	gar-novel	Cotton_A_25891	Q9C6I8	2.5	12.002	1	20	614	633	CAAAGAGAACAAUACUGGUA	UAUCAAUGUUGUUCUUUUUG	Cleavage	locus=CA_chr6:45958201:45960191:	IPR010674=Nucleolar GTP-binding protein 1, Rossman-fold domain	K06943=nucleolar GTP-binding protein
167	gar-novel	Cotton_A_25253	Q91YK2	3	15.674	1	21	1664	1684	CAAAGAGAACAAUACUGGUAU	AUCUUAGUAUUGUCCUCUUUG	Cleavage	locus=CA_chr8:94932502:94935175:-	IPR010301=Nucleolar, Nop52	K14849=ribosomal RNA-processing protein 1
167	gar-novel	Cotton_A_31580	P28186	3	22.479	1	20	87	106	CAAAGAGAACAAUACUGGUA	UACUAGUAGUGUUCACUUUG	Cleavage	locus=CA_chr12:109283298:109285382:	IPR001806=Small GTPase superfamily	N/A
167	gar-novel	Cotton_A_37797	P36616	3	24.736	1	20	1035	1054	CAAAGAGAACAAUACUGGUA	UACUGGUGAUGUUCUUUUUG	Cleavage	locus=CA_chr11:82209649:82213384:-	IPR000719=Protein kinase domain	N/A
167	gar-novel	Cotton_A_14435	Q93ZQ5	2.5	18.938	1	20	1005	1024	CAAAGAGAACAAUACUGGUA	UAGCAGUAUUGUCCUUUUUG	Cleavage	locus=CA_chr7:47552115:47557287:-	IPR004331=SPX, N-terminal	N/A
167	gar-novel	Cotton_A_07471	B9GFM1	3	18.776	1	20	21	40	CAAAGAGAACAAUACUGGUA	UUCCAUUUUUGUUCUCUUUG	Cleavage	locus=CA_chr9:48764305:48764943:-	N/A	N/A
168	gar-novel	Cotton_A_02410	Q2KMM2	3	15.76	1	20	330	349	CCAAAAUGGACUUAGUUGCU	GGGGAUUAAGUUCAUUUUGG	Cleavage	locus=CA_chr11:21662133:21664357:	IPR007233=Sybindin-like protein	N/A
169	gar-novel	Cotton_A_32556	Q9LS88	2.5	12.692	1	20	1991	2010	CUUAAUUCAUGAGUUGUAGG	UUUACAACUCAUUGAUUAAG	Cleavage	locus=CA_chr4:42567232:42569811:	IPR002885=Pentatricopeptide repeat	N/A
169	gar-novel	Cotton_A_36568	Q07123	3	16.904	1	20	1144	1163	CUUAAUUCAUGAGUUGUAGG	CCUGUAGCUCAUCGAUUAAG	Cleavage	locus=CA_chr10:24965268:24970150:-	IPR000269=Copper amine oxidase	K00276=primary-amine oxidase [EC:1.4.3.21]
169	gar-novel	Cotton_A_20650	Q9FNC7	2.5	18.251	1	20	1378	1397	CUUAAUUCAUGAGUUGUAGG	CUUACAUCUAAUGAAUUAAG	Translation	locus=CA_chr3:1508612:1516384:	IPR001214=SET domain	N/A
170	gar-novel	Cotton_A_25944	P54697	3	22.721	1	20	135	154	GCGGGGAUAGCUCAGUUGGG	CCAAACUGAGCUAUUCCUGG	Cleavage	locus=CA_chr11:11853056:11855539:-	IPR000048=IQ motif, EF-hand binding site	N/A
170	gar-novel	Cotton_A_24617	A5C3Y0	3	14.327	1	20	171	190	GCGGGGAUAGCUCAGUUGGG	CACAAUUGGGCUGUCUCCGC	Cleavage	locus=CA_chr6:31948897:31950051:-	IPR003690=Mitochodrial transcription termination factor-related	K15032=mTERF domain-containing protein, mitochondrial
171	gar-novel	Cotton_A_04993	Q9FUY2	3	15.689	1	24	279	301	AAUCCGUGUUGUUGCUGUAGAAUA	UAUGCUACAGCAACAGCA-GGAUU	Cleavage	locus=CA_chr7:14392217:14394872:	IPR001680=WD40 repeat	N/A
171	gar-novel	Cotton_A_08986	Q9FIZ7	3	15.565	1	22	1853	1874	AAUCCGUGUUGUUGCUGUAGAA	UUUUCCAGCAAGAAUACGGAUU	Translation	locus=CA_chr5:10413180:10416998:-	IPR002821=Hydantoinase/oxoprolinase	K01469=5-oxoprolinase (ATP-hydrolysing) [EC:3.5.2.9]
171	gar-novel	Cotton_A_28652	P27450	2.5	8.825	1	20	99	118	AAUCCGUGUUGUUGCUGUAG	CUGCAGCAACAACAUGGAAU	Cleavage	locus=CA_chr1:137367158:137369449:-	IPR000719=Protein kinase domain	N/A
171	gar-novel	Cotton_A_14877	Q2VIQ3	3	19.937	1	21	164	184	AAUCCGUGUUGUUGCUGUAGA	UCUACGGUAGCACCACGGGUU	Translation	locus=CA_chr8:31430033:31434238:-	IPR001752=Kinesin, motor domain	N/A
[truncated: 192 more rows]

## Sheet: S3
Supplementary Table S3: Functional Classification of miRNA Target Genes using KEGG
[truncated: 1,443 more rows]

[truncated: 3 more sheets: S4, S5, S6]
