# Supplementary material for: Identification and Characterization of miRNA Transcriptome in Asiatic Cotton (Gossypium arboreum) Using High Throughput Sequencing
Source: Front Plant Sci. 2017 Jun 15;8:969. doi: 10.3389/fpls.2017.00969 (PMC5471329; doi:10.3389/fpls.2017.00969)
Supplement: Supplementary file 2 [file Data_Sheet_2.ZIP]

Archive with 1 entries (1 files):
- G.arboreum_miRNAs.bed
