# Supplementary material for: Identification and Characterization of miRNA Transcriptome in Asiatic Cotton (Gossypium arboreum) Using High Throughput Sequencing
Source: Front Plant Sci. 2017 Jun 15;8:969. doi: 10.3389/fpls.2017.00969 (PMC5471329; doi:10.3389/fpls.2017.00969)
Supplement: Supplementary file 2 [file Data_Sheet_2.ZIP › G.arboreum_miRNAs.bed]

chrom	chromStart	chromEnd	name	score	strand
chr11	268704	268842	ID="1.1";miRNA_family="gar-miR156"	.	+
chr13	48610446	48610558	ID="1.2";miRNA_family="gar-miR156"	.	+
chr13	49021299	49021437	ID="1.3";miRNA_family="gar-miR156"	.	+
chr1	49371481	49371573	ID="1.4";miRNA_family="gar-miR156"	.	-
chr1	123712455	123712550	ID="1.5";miRNA_family="gar-miR156"	.	-
chr4	33390919	33391011	ID="1.6";miRNA_family="gar-miR156"	.	+
chr6	34045947	34046041	ID="1.7";miRNA_family="gar-miR156"	.	+
chr1	48483002	48483089	ID="1.8";miRNA_family="gar-miR156-3p"	.	-
chr11	68334946	68335045	ID="2.1";miRNA_family="gar-miR157"	.	+
chr1	84473807	84473895	ID="2.2";miRNA_family="gar-miR157"	.	-
chr6	120167836	120167925	ID="2.3";miRNA_family="gar-miR157"	.	+
chr8	97611342	97611431	ID="2.4";miRNA_family="gar-miR157"	.	-
chr11	62320429	62320599	ID="3.1";miRNA_family="gar-miR159"	.	-
chr6	120132839	120133025	ID="3.2";miRNA_family="gar-miR159"	.	-
chr10	107081643	107081726	ID="4.1";miRNA_family="gar-miR160-5p"	.	+
chr10	109731277	109731367	ID="4.2";miRNA_family="gar-miR160-5p"	.	+
chr12	94793421	94793512	ID="4.3";miRNA_family="gar-miR160-5p"	.	-
chr9	91334458	91334549	ID="4.4";miRNA_family="gar-miR160-5p"	.	-
chr5	40339163	40339256	ID="5";miRNA_family="gar-miR162"	.	-
chr10	112979655	112979820	ID="6.1";miRNA_family="gar-miR164"	.	+
chr12	97237143	97237230	ID="6.2";miRNA_family="gar-miR164"	.	+
chr2	45891992	45892063	ID="6.3";miRNA_family="gar-miR164"	.	+
chr4	27182797	27182927	ID="6.4";miRNA_family="gar-miR164"	.	-
chr4	112341369	112341501	ID="6.5";miRNA_family="gar-miR164"	.	+
chr6	48000309	48000444	ID="6.6";miRNA_family="gar-miR164"	.	-
chr11	34683980	34684069	ID="7.1";miRNA_family="gar-miR166"	.	-
chr12	121860670	121860763	ID="7.2";miRNA_family="gar-miR166"	.	-
chr13	107557878	107557993	ID="7.3";miRNA_family="gar-miR166"	.	+
chr1	18940560	18940691	ID="7.4";miRNA_family="gar-miR166"	.	-
chr2	60951383	60951497	ID="7.5";miRNA_family="gar-miR166"	.	-
chr3	2061326	2061412	ID="7.6";miRNA_family="gar-miR166"	.	+
chr3	64019524	64019606	ID="7.7";miRNA_family="gar-miR166"	.	-
chr3	68632971	68633117	ID="7.8";miRNA_family="gar-miR166"	.	+
chr4	23316649	23316745	ID="7.9";miRNA_family="gar-miR166"	.	+
chr4	63439147	63439264	ID="7.10";miRNA_family="gar-miR166"	.	-
chr4	100845124	100845257	ID="7.11";miRNA_family="gar-miR166"	.	-
chr5	9073070	9073222	ID="7.12";miRNA_family="gar-miR166"	.	+
chr6	45938794	45938972	ID="7.13";miRNA_family="gar-miR166"	.	+
chr7	11272054	11272149	ID="7.14";miRNA_family="gar-miR166"	.	-
chr10	5363200	5363280	ID="8.1";miRNA_family="gar-miR167"	.	-
chr13	105457327	105457407	ID="8.2";miRNA_family="gar-miR167"	.	-
chr1	140189255	140189348	ID="8.3";miRNA_family="gar-miR167"	.	-
chr4	127424715	127424828	ID="8.4";miRNA_family="gar-miR167"	.	-
chr6	25134452	25134545	ID="8.5";miRNA_family="gar-miR167"	.	+
chr3	85742713	85742878	ID="9";miRNA_family="gar-miR168-5p"	.	-
chr10	16355307	16355417	ID="10.1";miRNA_family="gar-miR171"	.	-
chr12	141957785	141957872	ID="10.2";miRNA_family="gar-miR171"	.	+
chr1	134873766	134873860	ID="10.3";miRNA_family="gar-miR171"	.	-
chr6	77543182	77543288	ID="10.4";miRNA_family="gar-miR171"	.	+
chr6	114980718	114980809	ID="10.5";miRNA_family="gar-miR171"	.	+
chr8	123548731	123548811	ID="10.6";miRNA_family="gar-miR171"	.	+
chr10	69415821	69415920	ID="10.7";miRNA_family="gar-miR171"	.	+
chr1	66051918	66052005	ID="10.8";miRNA_family="gar-miR171"	.	+
chr1	66053219	66053306	ID="10.9";miRNA_family="gar-miR171"	.	+
chr12	33330144	33330247	ID="11.1";miRNA_family="gar-miR172"	.	-
chr1	49914550	49914649	ID="11.2";miRNA_family="gar-miR172"	.	-
chr3	88907650	88907797	ID="11.3";miRNA_family="gar-miR172"	.	+
chr7	79079783	79079893	ID="11.4";miRNA_family="gar-miR172"	.	+
chr8	81862153	81862331	ID="11.5";miRNA_family="gar-miR172"	.	-
chr7	67096046	67096163	ID="12.1";miRNA_family="gar-miR2949"	.	+
chr7	67099990	67100107	ID="12.2";miRNA_family="gar-miR2949"	.	+
chr6	18262392	18262471	ID="13.1";miRNA_family="gar-miR2950-5p"	.	-
chr8	49779926	49779995	ID="13.2";miRNA_family="gar-miR2950-5p"	.	-
chr10	31085817	31085982	ID="14.1";miRNA_family="gar-miR319"	.	-
chr10	80855164	80855367	ID="14.2";miRNA_family="gar-miR319"	.	-
chr12	93820518	93820720	ID="14.3";miRNA_family="gar-miR319"	.	+
chr3	58999934	59000129	ID="14.4";miRNA_family="gar-miR319"	.	-
chr6	71966813	71967005	ID="14.5";miRNA_family="gar-miR319"	.	+
chr7	67000389	67000527	ID="15";miRNA_family="gar-miR3476-5p"	.	-
chr11	99491466	99491593	ID="16.1";miRNA_family="gar-miR3627-5p"	.	-
chr4	56158038	56158138	ID="16.2";miRNA_family="gar-miR3627-5p"	.	-
chr10	112849224	112849322	ID="17.1";miRNA_family="gar-miR390-5p"	.	+
chr2	70388999	70389123	ID="17.2";miRNA_family="gar-miR390-5p"	.	+
chr2	32274828	32274978	ID="18.1";miRNA_family="gar-miR394"	.	+
chr3	41979683	41979779	ID="18.2";miRNA_family="gar-miR394"	.	-
chr7	39268989	39269062	ID="18.3";miRNA_family="gar-miR394"	.	-
chr7	59511060	59511177	ID="18.4";miRNA_family="gar-miR394"	.	+
chr13	58403109	58403218	ID="19.1";miRNA_family="gar-miR395"	.	+
chr13	115496578	115496683	ID="19.2";miRNA_family="gar-miR395"	.	+
chr1	6566352	6566468	ID="19.3";miRNA_family="gar-miR395"	.	-
chr1	6567685	6567794	ID="19.4";miRNA_family="gar-miR395"	.	+
chr2	69350120	69350193	ID="19.5";miRNA_family="gar-miR395"	.	-
chr5	14690862	14690966	ID="19.6";miRNA_family="gar-miR395"	.	-
chr11	34695372	34695507	ID="20.1";miRNA_family="gar-miR3954"	.	-
chr5	57492022	57492145	ID="20.2";miRNA_family="gar-miR3954"	.	+
chr13	82146900	82147029	ID="21.1";miRNA_family="gar-miR396-5p"	.	+
chr1	48028766	48028921	ID="21.2";miRNA_family="gar-miR396-5p"	.	+
chr1	66149834	66149998	ID="21.3";miRNA_family="gar-miR396-5p"	.	+
chr3	23709910	23710036	ID="21.4";miRNA_family="gar-miR396-5p"	.	+
chr3	23713379	23713496	ID="21.5";miRNA_family="gar-miR396-5p"	.	-
chr6	108808130	108808286	ID="21.6";miRNA_family="gar-miR396-5p"	.	+
chr8	28419422	28419577	ID="21.7";miRNA_family="gar-miR396-5p"	.	-
chr9	61381246	61381333	ID="22";miRNA_family="gar-miR397"	.	-
chr5	59469341	59469459	ID="23";miRNA_family="gar-miR398"	.	+
chr6	88733124	88733212	ID="24.1";miRNA_family="gar-miR403-5p"	.	+
chr4	135485568	135485689	ID="24.2";miRNA_family="gar-miR403-3p"	.	+
chr4	136571476	136571623	ID="25";miRNA_family="gar-miR408-5p"	.	+
chr10	31317715	31317790	ID="26";miRNA_family="gar-miR477"	.	+
chr11	23078888	23079044	ID="27.1";miRNA_family="gar-miR482"	.	+
chr10	92099895	92099998	ID="27.2";miRNA_family="gar-miR482"	.	+
chr12	129381260	129381396	ID="27.3";miRNA_family="gar-miR482"	.	+
chr13	102752287	102752470	ID="27.4";miRNA_family="gar-miR482"	.	-
chr10	100943928	100944032	ID="27.5";miRNA_family="gar-miR482"	.	-
chr7	78876995	78877148	ID="28.1";miRNA_family="gar-miR530"	.	-
chr8	81930349	81930516	ID="28.2";miRNA_family="gar-miR530"	.	+
chr8	103252450	103252608	ID="28.3";miRNA_family="gar-miR530"	.	-
chr1	12799372	12799464	ID="29";miRNA_family="gar-miR535"	.	-
chr6	78537780	78537932	ID="30";miRNA_family="gar-miR6118-3p"	.	-
chr7	64480228	64480326	ID="31";miRNA_family="gar-miR6295"	.	+
chr13	48991851	48992047	ID="32.1";miRNA_family="gar-miR7484"	.	-
chr6	119724614	119724806	ID="32.2";miRNA_family="gar-miR7484"	.	-
chr12	102367069	102367270	ID="32.3";miRNA_family="gar-miR7484"	.	-
chr3	4199549	4199802	ID="32.4";miRNA_family="gar-miR7484"	.	+
chr3	36834372	36834586	ID="32.5";miRNA_family="gar-miR7484"	.	-
chr3	54474940	54475163	ID="32.6";miRNA_family="gar-miR7484"	.	-
chr4	73483798	73484015	ID="32.7";miRNA_family="gar-miR7484"	.	-
chr5	56236200	56236450	ID="32.8";miRNA_family="gar-miR7484"	.	-
chr7	14041375	14041609	ID="32.9";miRNA_family="gar-miR7484"	.	-
chr8	96690073	96690318	ID="32.10";miRNA_family="gar-miR7484"	.	+
chr8	123453444	123453510	ID="32.11";miRNA_family="gar-miR7484"	.	-
chr11	93659981	93660166	ID="33.1";miRNA_family="gar-miR7502"	.	-
chr12	1559371	1559532	ID="33.2";miRNA_family="gar-miR7502"	.	-
chr6	21790259	21790444	ID="33.3";miRNA_family="gar-miR7502"	.	+
chr10	102908092	102908253	ID="33.4";miRNA_family="gar-miR7502"	.	-
chr2	39441182	39441379	ID="33.5";miRNA_family="gar-miR7502"	.	-
chr5	53755924	53756086	ID="33.6";miRNA_family="gar-miR7502"	.	-
chr8	103340019	103340140	ID="33.7";miRNA_family="gar-miR7502"	.	+
chr12	114708553	114708741	ID="34.1";miRNA_family="gar-miR7504"	.	-
chr10	31109666	31109785	ID="34.2";miRNA_family="gar-miR7504"	.	-
chr8	98147358	98147525	ID="34.3";miRNA_family="gar-miR7504"	.	-
chr10	90168897	90169059	ID="34.4";miRNA_family="gar-miR7504"	.	-
chr12	105098366	105098518	ID="34.5";miRNA_family="gar-miR7504"	.	-
chr2	1377545	1377741	ID="34.6";miRNA_family="gar-miR7504"	.	-
chr6	79547456	79547603	ID="34.7";miRNA_family="gar-miR7504"	.	-
chr7	42386930	42387110	ID="34.8";miRNA_family="gar-miR7504"	.	-
chr7	59432019	59432151	ID="34.9";miRNA_family="gar-miR7504"	.	-
chr7	60922098	60922175	ID="34.10";miRNA_family="gar-miR7504"	.	-
chr7	114818236	114818364	ID="34.11";miRNA_family="gar-miR7504"	.	-
chr9	96537313	96537463	ID="34.12";miRNA_family="gar-miR7504"	.	-
chr6	109333649	109333774	ID="34.13";miRNA_family="gar-miR7504"	.	+
chr8	20334720	20334873	ID="34.14";miRNA_family="gar-miR7504"	.	-
chr8	97546989	97547160	ID="34.15";miRNA_family="gar-miR7504"	.	+
chr12	120501436	120501564	ID="34.16";miRNA_family="gar-miR7504"	.	+
chr2	69723804	69723892	ID="34.17";miRNA_family="gar-miR7504"	.	-
chr4	129968735	129968838	ID="35";miRNA_family="gar-miR7508"	.	-
chr11	98690672	98690877	ID="36";miRNA_family="gar-miR7803-5p"	.	+
chr9	14354280	14354405	ID="37";miRNA_family="gar-miR827"	.	+
chr11	78623029	78623180	ID="38.1";miRNA_family="gar-miR8634"	.	+
chr6	8081298	8081441	ID="38.2";miRNA_family="gar-miR8634"	.	+
chr8	40557053	40557184	ID="38.3";miRNA_family="gar-miR8634"	.	+
chr8	63661404	63661535	ID="38.4";miRNA_family="gar-miR8634"	.	+
chr7	65758143	65758387	ID="39";miRNA_family="gar-miR8667"	.	+
chr12	49715867	49716003	ID="40.1";miRNA_family="gar-miR8672"	.	+
chr8	78655867	78656108	ID="40.2";miRNA_family="gar-miR8672"	.	+
chr9	72291761	72292020	ID="40.3";miRNA_family="gar-miR8672"	.	-
chr13	4255130	4255356	ID="40.4";miRNA_family="gar-miR8672"	.	-
chr8	78010798	78011006	ID="40.5";miRNA_family="gar-miR8672"	.	+
chr9	17801996	17802241	ID="40.6";miRNA_family="gar-miR8672"	.	-
chr3	26634988	26635284	ID="41";miRNA_family="gar-miR8674"	.	+
chr8	73922413	73922515	ID="42.1";miRNA_family="gar-miR8677"	.	-
chr8	73929800	73929918	ID="42.2";miRNA_family="gar-miR8677"	.	-
chr8	73935771	73935874	ID="42.3";miRNA_family="gar-miR8677"	.	-
chr10	5539762	5539826	ID="43.1";miRNA_family="gar-miR8684"	.	-
chr1	119700801	119700995	ID="43.2";miRNA_family="gar-miR8684"	.	+
chr6	3598576	3598819	ID="43.3";miRNA_family="gar-miR8684"	.	+
chr12	58014942	58015011	ID="44.1";miRNA_family="gar-miR8693"	.	-
chr12	61267774	61267843	ID="44.2";miRNA_family="gar-miR8693"	.	+
chr11	77578445	77578545	ID="45.1";miRNA_family="gar-miR8771"	.	-
chr4	21980417	21980557	ID="45.2";miRNA_family="gar-miR8771"	.	+
chr7	428845	428993	ID="45.3";miRNA_family="gar-miR8771"	.	+
chr8	5791397	5791529	ID="45.4";miRNA_family="gar-miR8771"	.	+
chr10	58944852	58945109	ID="45.5";miRNA_family="gar-miR8771"	.	-
chr11	25655242	25655528	ID="45.6";miRNA_family="gar-miR8771"	.	-
chr13	29873684	29873895	ID="45.7";miRNA_family="gar-miR8771"	.	+
chr1	19281705	19281863	ID="45.8";miRNA_family="gar-miR8771"	.	+
chr1	109918798	109919085	ID="45.9";miRNA_family="gar-miR8771"	.	+
chr2	43000127	43000414	ID="45.10";miRNA_family="gar-miR8771"	.	-
chr3	98507989	98508219	ID="45.11";miRNA_family="gar-miR8771"	.	-
chr6	56699344	56699452	ID="45.12";miRNA_family="gar-miR8771"	.	-
chr9	62234226	62234361	ID="45.13";miRNA_family="gar-miR8771"	.	+
chr10	77419156	77419387	ID="45.14";miRNA_family="gar-miR8771"	.	-
chr10	50547166	50547405	ID="46.1";miRNA_family="gar-miR8779"	.	-
chr13	74844915	74845177	ID="46.2";miRNA_family="gar-miR8779"	.	+
chr3	52673749	52674012	ID="46.3";miRNA_family="gar-miR8779"	.	+
chr4	73544212	73544464	ID="46.4";miRNA_family="gar-miR8779"	.	+
chr7	106056325	106056401	ID="46.5";miRNA_family="gar-miR8779"	.	+
chr10	29827317	29827407	ID="47.1";miRNA_family="gar-novel"	.	-
chr10	29841278	29841368	ID="47.2";miRNA_family="gar-novel"	.	-
chr10	110113425	110113572	ID="47.3";miRNA_family="gar-novel"	.	+
chr10	110127765	110127912	ID="47.4";miRNA_family="gar-novel"	.	+
chr11	54505268	54505358	ID="47.5";miRNA_family="gar-novel"	.	-
chr3	24666263	24666353	ID="47.6";miRNA_family="gar-novel"	.	+
chr3	94438232	94438322	ID="47.7";miRNA_family="gar-novel"	.	+
chr6	35218853	35218999	ID="47.8";miRNA_family="gar-novel"	.	+
chr7	92796111	92796201	ID="47.9";miRNA_family="gar-novel"	.	+
chr8	92648414	92648504	ID="47.10";miRNA_family="gar-novel"	.	+
chr8	92662652	92662742	ID="47.11";miRNA_family="gar-novel"	.	+
chr8	122540364	122540454	ID="47.12";miRNA_family="gar-novel"	.	-
chr8	122543522	122543612	ID="47.13";miRNA_family="gar-novel"	.	-
chr12	1496628	1496761	ID="48";miRNA_family="gar-novel"	.	-
chr12	9897817	9897931	ID="49";miRNA_family="gar-novel"	.	-
chr12	14489945	14490050	ID="50";miRNA_family="gar-novel"	.	-
chr12	20943813	20944038	ID="51";miRNA_family="gar-novel"	.	+
chr12	63628746	63628807	ID="52";miRNA_family="gar-novel"	.	-
chr12	90710225	90710299	ID="53";miRNA_family="gar-novel"	.	+
chr12	93388495	93388656	ID="54";miRNA_family="gar-novel"	.	-
chr12	112776709	112776799	ID="55";miRNA_family="gar-novel"	.	+
chr12	119827342	119827507	ID="56";miRNA_family="gar-novel"	.	+
chr12	124000490	124000570	ID="57";miRNA_family="gar-novel"	.	-
chr12	137005620	137005824	ID="58";miRNA_family="gar-novel"	.	-
chr12	137381464	137381706	ID="59";miRNA_family="gar-novel"	.	+
chr13	33810194	33810347	ID="60";miRNA_family="gar-novel"	.	-
chr13	73288674	73288828	ID="61";miRNA_family="gar-novel"	.	-
chr13	73899759	73899930	ID="62";miRNA_family="gar-novel"	.	-
chr13	75115177	75115257	ID="63";miRNA_family="gar-novel"	.	-
chr13	82610339	82610494	ID="64";miRNA_family="gar-novel"	.	+
chr13	92506257	92506468	ID="65";miRNA_family="gar-novel"	.	+
chr13	95857116	95857195	ID="66";miRNA_family="gar-novel"	.	+
chr13	119174361	119174513	ID="67";miRNA_family="gar-novel"	.	-
chr13	125907626	125907812	ID="68";miRNA_family="gar-novel"	.	+
chr13	134700977	134701119	ID="69";miRNA_family="gar-novel"	.	+
chr1	6021315	6021420	ID="70";miRNA_family="gar-novel"	.	+
chr1	29972272	29972388	ID="71";miRNA_family="gar-novel"	.	+
chr1	48962769	48962893	ID="72";miRNA_family="gar-novel"	.	-
chr1	51527877	51527996	ID="73";miRNA_family="gar-novel"	.	-
chr1	51795714	51795779	ID="74";miRNA_family="gar-novel"	.	+
chr1	64676407	64676533	ID="75";miRNA_family="gar-novel"	.	-
chr1	92237096	92237195	ID="76";miRNA_family="gar-novel"	.	+
chr1	98782269	98782432	ID="77";miRNA_family="gar-novel"	.	+
chr1	109733100	109733263	ID="78";miRNA_family="gar-novel"	.	+
chr1	135354160	135354293	ID="79";miRNA_family="gar-novel"	.	+
chr1	140793908	140794011	ID="80";miRNA_family="gar-novel"	.	+
chr2	1114762	1114875	ID="81";miRNA_family="gar-novel"	.	+
chr2	2323914	2324019	ID="82";miRNA_family="gar-novel"	.	+
chr2	20659936	20660013	ID="83";miRNA_family="gar-novel"	.	-
chr2	33271257	33271405	ID="84";miRNA_family="gar-novel"	.	-
chr2	64423926	64423994	ID="85";miRNA_family="gar-novel"	.	-
chr2	66884842	66884956	ID="86";miRNA_family="gar-novel"	.	-
chr2	75602510	75602591	ID="87";miRNA_family="gar-novel"	.	+
chr3	9472727	9472843	ID="88";miRNA_family="gar-novel"	.	-
chr3	13287430	13287616	ID="89";miRNA_family="gar-novel"	.	-
chr3	23472664	23472805	ID="90";miRNA_family="gar-novel"	.	+
chr3	27106150	27106254	ID="91";miRNA_family="gar-novel"	.	-
chr3	45250332	45250415	ID="92";miRNA_family="gar-novel"	.	+
chr3	54827871	54827995	ID="93";miRNA_family="gar-novel"	.	+
chr3	76711776	76711899	ID="94";miRNA_family="gar-novel"	.	-
chr3	92134197	92134275	ID="95";miRNA_family="gar-novel"	.	-
chr4	635100	635287	ID="96";miRNA_family="gar-novel"	.	-
chr4	22287962	22288029	ID="97";miRNA_family="gar-novel"	.	-
chr4	32093299	32093407	ID="98";miRNA_family="gar-novel"	.	+
chr4	71918641	71918806	ID="99";miRNA_family="gar-novel"	.	-
chr4	73417610	73417757	ID="100";miRNA_family="gar-novel"	.	-
chr4	79776844	79776934	ID="101";miRNA_family="gar-novel"	.	+
chr4	80095577	80095866	ID="102";miRNA_family="gar-novel"	.	-
chr4	83053480	83053566	ID="103";miRNA_family="gar-novel"	.	+
chr4	85327189	85327357	ID="104";miRNA_family="gar-novel"	.	+
chr10	24099948	24100028	ID="105.1";miRNA_family="gar-novel"	.	-
chr1	105937619	105937699	ID="105.2";miRNA_family="gar-novel"	.	-
chr6	75701452	75701542	ID="105.3";miRNA_family="gar-novel"	.	-
chr6	87193612	87193692	ID="105.4";miRNA_family="gar-novel"	.	-
chr8	36576182	36576262	ID="105.5";miRNA_family="gar-novel"	.	-
chr4	97144853	97144944	ID="106";miRNA_family="gar-novel"	.	+
chr4	120920636	120920700	ID="107";miRNA_family="gar-novel"	.	+
chr5	2802778	2802861	ID="108";miRNA_family="gar-novel"	.	-
chr5	26037886	26037968	ID="109";miRNA_family="gar-novel"	.	-
chr5	58107971	58108070	ID="110";miRNA_family="gar-novel"	.	+
chr5	59599986	59600070	ID="111";miRNA_family="gar-novel"	.	-
chr6	29068167	29068344	ID="112";miRNA_family="gar-novel"	.	+
chr6	50163343	50163430	ID="113";miRNA_family="gar-novel"	.	+
chr6	68198689	68198749	ID="114";miRNA_family="gar-novel"	.	-
chr6	74190656	74190718	ID="115";miRNA_family="gar-novel"	.	-
chr12	142436778	142436853	ID="116.1";miRNA_family="gar-novel"	.	-
chr3	40468400	40468480	ID="116.2";miRNA_family="gar-novel"	.	-
chr3	40481594	40481674	ID="116.3";miRNA_family="gar-novel"	.	-
chr8	4659023	4659098	ID="116.4";miRNA_family="gar-novel"	.	-
chr9	17541330	17541410	ID="116.5";miRNA_family="gar-novel"	.	-
chr6	91321233	91321298	ID="117";miRNA_family="gar-novel"	.	+
chr7	12987477	12987558	ID="118";miRNA_family="gar-novel"	.	-
chr7	14287053	14287162	ID="119";miRNA_family="gar-novel"	.	-
chr7	34520455	34520537	ID="120";miRNA_family="gar-novel"	.	+
chr7	38584727	38584946	ID="121";miRNA_family="gar-novel"	.	+
chr7	40289501	40289606	ID="122";miRNA_family="gar-novel"	.	-
chr7	43400209	43400326	ID="123";miRNA_family="gar-novel"	.	+
chr7	62301110	62301204	ID="124";miRNA_family="gar-novel"	.	-
chr7	97322982	97323056	ID="125";miRNA_family="gar-novel"	.	-
chr7	98224610	98224737	ID="126";miRNA_family="gar-novel"	.	-
chr8	9518527	9518608	ID="127";miRNA_family="gar-novel"	.	+
chr8	18526975	18527168	ID="128";miRNA_family="gar-novel"	.	-
chr8	31019222	31019380	ID="129";miRNA_family="gar-novel"	.	+
chr8	42245325	42245443	ID="130";miRNA_family="gar-novel"	.	-
chr8	67164464	67164755	ID="131";miRNA_family="gar-novel"	.	-
chr8	68421790	68421874	ID="132";miRNA_family="gar-novel"	.	+
chr8	81275985	81276084	ID="133";miRNA_family="gar-novel"	.	-
chr8	81438409	81438499	ID="134";miRNA_family="gar-novel"	.	-
chr10	63699698	63699772	ID="135.1";miRNA_family="gar-novel"	.	+
chr11	61382377	61382471	ID="135.2";miRNA_family="gar-novel"	.	+
chr12	126917670	126917787	ID="135.3";miRNA_family="gar-novel"	.	+
chr4	39382235	39382335	ID="135.4";miRNA_family="gar-novel"	.	+
chr8	87210738	87210852	ID="136";miRNA_family="gar-novel"	.	+
chr8	92678397	92678470	ID="137";miRNA_family="gar-novel"	.	-
chr9	16490062	16490253	ID="138";miRNA_family="gar-novel"	.	+
chr9	48189691	48189788	ID="139";miRNA_family="gar-novel"	.	+
chr9	52715606	52715714	ID="140";miRNA_family="gar-novel"	.	+
chr9	60940933	60941154	ID="141";miRNA_family="gar-novel"	.	+
chr9	61268423	61268611	ID="142";miRNA_family="gar-novel"	.	+
chr9	63287421	63287561	ID="143";miRNA_family="gar-novel"	.	-
chr9	68391225	68391485	ID="144";miRNA_family="gar-novel"	.	-
chr10	58529613	58529718	ID="145.1";miRNA_family="gar-novel"	.	+
chr11	95073709	95073803	ID="145.2";miRNA_family="gar-novel"	.	-
chr12	20444262	20444333	ID="145.3";miRNA_family="gar-novel"	.	-
chr12	105591809	105591919	ID="145.4";miRNA_family="gar-novel"	.	+
chr13	85969809	85969893	ID="145.5";miRNA_family="gar-novel"	.	+
chr1	74942449	74942522	ID="145.6";miRNA_family="gar-novel"	.	-
chr2	55023334	55023495	ID="145.7";miRNA_family="gar-novel"	.	-
chr4	86242314	86242474	ID="145.8";miRNA_family="gar-novel"	.	-
chr7	28774226	28774402	ID="145.9";miRNA_family="gar-novel"	.	-
chr8	81111321	81111425	ID="145.10";miRNA_family="gar-novel"	.	+
chr9	93931265	93931328	ID="145.11";miRNA_family="gar-novel"	.	-
chr10	51461577	51461765	ID="146.1";miRNA_family="gar-novel"	.	-
chr12	6090457	6090608	ID="146.2";miRNA_family="gar-novel"	.	+
chr12	93564469	93564538	ID="146.3";miRNA_family="gar-novel"	.	-
chr9	69369017	69369076	ID="147";miRNA_family="gar-novel"	.	+
chr9	74297249	74297335	ID="148";miRNA_family="gar-novel"	.	-
chr9	75387454	75387728	ID="149";miRNA_family="gar-novel"	.	-
chr9	75485502	75485765	ID="150";miRNA_family="gar-novel"	.	-
chr9	82430121	82430234	ID="151";miRNA_family="gar-novel"	.	+
chr9	90089164	90089244	ID="152";miRNA_family="gar-novel"	.	-
chr9	96375613	96375747	ID="153";miRNA_family="gar-novel"	.	-
chr4	32973141	32973209	ID="154";miRNA_family="gar-novel"	.	+
chr11	17272622	17272797	ID="155.1";miRNA_family="gar-novel"	.	-
chr1	110017422	110017597	ID="155.2";miRNA_family="gar-novel"	.	-
chr4	126978368	126978539	ID="155.3";miRNA_family="gar-novel"	.	+
chr7	42918913	42919088	ID="155.4";miRNA_family="gar-novel"	.	+
chr12	48115168	48115369	ID="156";miRNA_family="gar-novel"	.	+
chr7	79042484	79042593	ID="157";miRNA_family="gar-novel"	.	-
chr9	55434775	55434844	ID="158";miRNA_family="gar-novel"	.	-
chr10	64201014	64201153	ID="159";miRNA_family="gar-novel"	.	-
chr10	103108347	103108421	ID="160";miRNA_family="gar-novel"	.	+
chr1	84479652	84479792	ID="161";miRNA_family="gar-novel"	.	-
chr1	98583342	98583619	ID="162";miRNA_family="gar-novel"	.	-
chr3	22348151	22348291	ID="163";miRNA_family="gar-novel"	.	-
chr4	129965074	129965234	ID="164";miRNA_family="gar-novel"	.	-
chr4	130020420	130020585	ID="165";miRNA_family="gar-novel"	.	-
chr11	102341085	102341169	ID="166.1";miRNA_family="gar-novel"	.	-
chr13	100828130	100828214	ID="166.2";miRNA_family="gar-novel"	.	-
chr13	100833929	100834013	ID="166.3";miRNA_family="gar-novel"	.	-
chr7	57639453	57639537	ID="166.4";miRNA_family="gar-novel"	.	-
chr7	27768847	27769051	ID="167";miRNA_family="gar-novel"	.	+
chr7	106306953	106307112	ID="168";miRNA_family="gar-novel"	.	-
chr1	59701983	59702045	ID="169";miRNA_family="gar-novel"	.	-
chr4	136741945	136742025	ID="170";miRNA_family="gar-novel"	.	-
chr11	65402422	65402540	ID="171.1";miRNA_family="gar-novel"	.	-
chr11	97284570	97284749	ID="172.1";miRNA_family="gar-novel"	.	-
chr3	15495782	15495913	ID="172.2";miRNA_family="gar-novel"	.	+
chr4	110605856	110606034	ID="172.3";miRNA_family="gar-novel"	.	-
chr12	86730232	86730353	ID="173.1";miRNA_family="gar-novel"	.	+
chr6	67995550	67995625	ID="173.2";miRNA_family="gar-novel"	.	-
chr9	70838837	70838948	ID="173.3";miRNA_family="gar-novel"	.	+
chr1	90592298	90592371	ID="174.1";miRNA_family="gar-novel"	.	-
chr4	17147312	17147385	ID="174.2";miRNA_family="gar-novel"	.	-
chr9	61756882	61756955	ID="174.3";miRNA_family="gar-novel"	.	-
chr5	17754304	17754407	ID="175.1";miRNA_family="gar-novel"	.	-
chr7	26107184	26107313	ID="175.2";miRNA_family="gar-novel"	.	+
chr9	96211648	96211743	ID="175.3";miRNA_family="gar-novel"	.	+
chr10	107775379	107775440	ID="176.1";miRNA_family="gar-novel"	.	+
chr12	670909	670970	ID="176.2";miRNA_family="gar-novel"	.	+
chr12	68852422	68852483	ID="176.3";miRNA_family="gar-novel"	.	-
chr12	136404845	136404924	ID="176.4";miRNA_family="gar-novel"	.	-
chr13	50754013	50754096	ID="176.5";miRNA_family="gar-novel"	.	-
chr1	22421161	22421312	ID="176.6";miRNA_family="gar-novel"	.	+
chr2	66372217	66372278	ID="176.7";miRNA_family="gar-novel"	.	-
chr4	2471284	2471372	ID="176.8";miRNA_family="gar-novel"	.	+
chr5	5081478	5081539	ID="176.9";miRNA_family="gar-novel"	.	+
chr6	36612093	36612154	ID="176.10";miRNA_family="gar-novel"	.	-
chr10	26543135	26543359	ID="177.1";miRNA_family="gar-novel"	.	+
chr5	12582019	12582184	ID="177.2";miRNA_family="gar-novel"	.	-
chr10	65309762	65309869	ID="178.1";miRNA_family="gar-novel"	.	+
chr9	27974210	27974318	ID="178.2";miRNA_family="gar-novel"	.	+
chr11	22270173	22270408	ID="179.1";miRNA_family="gar-novel"	.	-
chr1	140348630	140348787	ID="179.2";miRNA_family="gar-novel"	.	-
chr11	33809814	33809959	ID="180.1";miRNA_family="gar-novel"	.	+
chr7	90638012	90638158	ID="180.2";miRNA_family="gar-novel"	.	+
chr11	74255194	74255352	ID="181.1";miRNA_family="gar-novel"	.	+
chr2	6119753	6119915	ID="181.2";miRNA_family="gar-novel"	.	+
chr12	44116655	44116754	ID="182.1";miRNA_family="gar-novel"	.	+
chr8	47224347	47224519	ID="182.2";miRNA_family="gar-novel"	.	+
chr12	48224564	48224631	ID="183.1";miRNA_family="gar-novel"	.	+
chr2	6290274	6290488	ID="183.2";miRNA_family="gar-novel"	.	+
chr13	53904935	53905059	ID="184.1";miRNA_family="gar-novel"	.	+
chr3	96712080	96712220	ID="184.2";miRNA_family="gar-novel"	.	-
chr2	61162551	61162661	ID="185.1";miRNA_family="gar-novel"	.	+
chr2	61525455	61525531	ID="185.2";miRNA_family="gar-novel"	.	+
chr2	66408584	66408688	ID="186.1";miRNA_family="gar-novel"	.	-
chr9	33727927	33728066	ID="186.2";miRNA_family="gar-novel"	.	-
chr3	6027744	6027934	ID="187.1";miRNA_family="gar-novel"	.	-
chr8	113901757	113901932	ID="187.2";miRNA_family="gar-novel"	.	-
chr3	23656020	23656151	ID="188.1";miRNA_family="gar-novel"	.	-
chr5	58213066	58213248	ID="188.2";miRNA_family="gar-novel"	.	-
chr4	127259936	127259991	ID="189.1";miRNA_family="gar-novel"	.	-
chr5	52149948	52150017	ID="189.2";miRNA_family="gar-novel"	.	+
chr5	46030072	46030237	ID="190.1";miRNA_family="gar-novel"	.	-
chr9	43012554	43012778	ID="190.2";miRNA_family="gar-novel"	.	+
chr7	127236953	127237074	ID="191";miRNA_family="gar-novel"	.	-
chr8	84329787	84329908	ID="192.1";miRNA_family="gar-novel"	.	-
chr9	61588254	61588346	ID="192.2";miRNA_family="gar-novel"	.	-
chr1	1441880	1442047	ID="193.1";miRNA_family="gar-novel"	.	+
chr8	31012308	31012382	ID="193.2";miRNA_family="gar-novel"	.	+
chr8	74093491	74093614	ID="194.1";miRNA_family="gar-novel"	.	-
chr8	74111116	74111239	ID="194.2";miRNA_family="gar-novel"	.	-
chr11	7973683	7973859	ID="195.1";miRNA_family="gar-novel"	.	+
chr12	5257528	5257686	ID="195.2";miRNA_family="gar-novel"	.	-
chr13	73109132	73109216	ID="195.3";miRNA_family="gar-novel"	.	-
chr1	107492066	107492142	ID="195.4";miRNA_family="gar-novel"	.	-
chr8	20332748	20332860	ID="195.5";miRNA_family="gar-novel"	.	-
chr8	83754582	83754704	ID="195.6";miRNA_family="gar-novel"	.	-
chr8	94720270	94720342	ID="195.7";miRNA_family="gar-novel"	.	-
chr8	122923207	122923307	ID="195.8";miRNA_family="gar-novel"	.	-
chr10	7797698	7797785	ID="196";miRNA_family="gar-novel"	.	+
chr10	19612725	19612963	ID="197";miRNA_family="gar-novel"	.	-
chr10	22212226	22212403	ID="198";miRNA_family="gar-novel"	.	+
chr10	23650766	23650902	ID="199";miRNA_family="gar-novel"	.	-
chr10	46163383	46163444	ID="200";miRNA_family="gar-novel"	.	+
chr10	48590619	48590708	ID="201";miRNA_family="gar-novel"	.	-
chr10	49324210	49324350	ID="202";miRNA_family="gar-novel"	.	-
chr10	49456943	49457051	ID="203";miRNA_family="gar-novel"	.	+
chr10	50536621	50536821	ID="204";miRNA_family="gar-novel"	.	+
chr10	50624471	50624530	ID="205";miRNA_family="gar-novel"	.	-
chr10	54891899	54892044	ID="206";miRNA_family="gar-novel"	.	-
chr10	61713520	61713701	ID="207";miRNA_family="gar-novel"	.	-
chr10	64740858	64740963	ID="208";miRNA_family="gar-novel"	.	+
chr10	76338214	76338314	ID="209";miRNA_family="gar-novel"	.	-
chr10	80341444	80341572	ID="210";miRNA_family="gar-novel"	.	+
chr10	80470256	80470456	ID="211";miRNA_family="gar-novel"	.	-
chr10	103086569	103086757	ID="212";miRNA_family="gar-novel"	.	-
chr11	2384887	2384982	ID="213";miRNA_family="gar-novel"	.	-
chr11	10567268	10567505	ID="214";miRNA_family="gar-novel"	.	+
chr11	16302007	16302087	ID="215";miRNA_family="gar-novel"	.	+
chr11	24046913	24046985	ID="216";miRNA_family="gar-novel"	.	+
chr11	31942893	31943016	ID="217";miRNA_family="gar-novel"	.	-
chr11	63795918	63796069	ID="218";miRNA_family="gar-novel"	.	-
chr11	75219411	75219515	ID="219";miRNA_family="gar-novel"	.	-
chr11	95729273	95729372	ID="220";miRNA_family="gar-novel"	.	+
chr11	101179785	101179877	ID="221";miRNA_family="gar-novel"	.	+
chr11	102570243	102570387	ID="222";miRNA_family="gar-novel"	.	+
chr7	106024677	106024761	ID="223";miRNA_family="gar-miR169"	.	+
chr10	52528531	52528642	ID="224";miRNA_family="gar-miR399"	.	-
